# Supplementary material for: Identification of key genes associated with anthracnose resistance in Camellia sinensis
Source: PLoS One. 2025 Jun 24;20(6):e0326325. doi: 10.1371/journal.pone.0326325 (PMC12186979; doi:10.1371/journal.pone.0326325)
Supplement: S1 Table — (XLSX) [file pone.0326325.s001.xlsx]

## Sheet: Sheet1
S1 Table Functional annotation of the reference genome protein sequences by EggNOG 6.0.
query	seed_ortholog	evalue	score	eggNOG_OGs	max_annot_lvl	COG_category	Description	Preferred_name	GOs	EC	KEGG_ko	KEGG_Pathway	KEGG_Module	KEGG_Reaction	KEGG_rclass	BRITE	KEGG_TC	CAZy	BiGG_Reaction	PFAMs
GWHPACFB000002	4098.XP_009597781.1	1.36e-49	188.0	COG0515@1|root,KOG1187@2759|Eukaryota,37PRQ@33090|Viridiplantae,3GBXN@35493|Streptophyta,44HY9@71274|asterids	35493|Streptophyta	T	Protein kinase domain	-	-	2.7.11.1	ko:K04733	ko04010,ko04064,ko04620,ko04621,ko04624,ko04722,ko05133,ko05140,ko05142,ko05145,ko05152,ko05162,ko05164,map04010,map04064,map04620,map04621,map04624,map04722,map05133,map05140,map05142,map05145,map05152,map05162,map05164	M00686	-	-	ko00000,ko00001,ko00002,ko01000,ko01001	-	-	-	Pkinase,Pkinase_Tyr
GWHPACFB000005	3760.EMJ09827	5.77e-18	93.6	KOG4197@1|root,KOG4197@2759|Eukaryota,37RH1@33090|Viridiplantae,3GGGX@35493|Streptophyta	35493|Streptophyta	AT	Pentatricopeptide repeat-containing protein	-	GO:0000959,GO:0000963,GO:0000966,GO:0003674,GO:0003676,GO:0003723,GO:0003824,GO:0004016,GO:0004518,GO:0004519,GO:0005488,GO:0005575,GO:0005622,GO:0005623,GO:0005737,GO:0005739,GO:0006139,GO:0006396,GO:0006397,GO:0006725,GO:0006807,GO:0007275,GO:0008150,GO:0008152,GO:0009451,GO:0009791,GO:0009845,GO:0009975,GO:0009987,GO:0010467,GO:0016070,GO:0016071,GO:0016556,GO:0016787,GO:0016788,GO:0016829,GO:…	-	ko:K17710,ko:K17964	-	-	-	-	ko00000,ko03016,ko03029	-	-	-	PPR,PPR_1,PPR_2,PPR_3
GWHPACFB000007	161934.XP_010674242.1	3.31e-12	78.2	KOG4197@1|root,KOG4197@2759|Eukaryota,37RH1@33090|Viridiplantae,3GGGX@35493|Streptophyta	35493|Streptophyta	AT	Pentatricopeptide repeat-containing protein	-	GO:0000959,GO:0000963,GO:0000966,GO:0003674,GO:0003676,GO:0003723,GO:0003824,GO:0004016,GO:0004518,GO:0004519,GO:0005488,GO:0005575,GO:0005622,GO:0005623,GO:0005737,GO:0005739,GO:0006139,GO:0006396,GO:0006397,GO:0006725,GO:0006807,GO:0007275,GO:0008150,GO:0008152,GO:0009451,GO:0009791,GO:0009845,GO:0009975,GO:0009987,GO:0010467,GO:0016070,GO:0016071,GO:0016556,GO:0016787,GO:0016788,GO:0016829,GO:…	-	ko:K17710,ko:K17964	-	-	-	-	ko00000,ko03016,ko03029	-	-	-	PPR,PPR_1,PPR_2,PPR_3
GWHPACFB000008	4098.XP_009631827.1	4.51e-117	343.0	KOG1638@1|root,KOG1638@2759|Eukaryota,37YGS@33090|Viridiplantae,3GMYZ@35493|Streptophyta,44CW3@71274|asterids	35493|Streptophyta	I	3-oxo-5-alpha-steroid 4-dehydrogenase	-	-	1.3.1.93	ko:K10258	ko00062,ko01040,ko01110,ko01212,map00062,map01040,map01110,map01212	M00415	R07761,R09449,R10828	RC00052,RC00120	ko00000,ko00001,ko00002,ko01000,ko01004	-	-	-	Steroid_dh
GWHPACFB000009	102107.XP_008231849.1	3.51e-104	311.0	KOG1638@1|root,KOG1638@2759|Eukaryota,37R41@33090|Viridiplantae,3GH47@35493|Streptophyta,4JNS1@91835|fabids	35493|Streptophyta	I	Very-long-chain enoyl-CoA reductase-like	-	GO:0000003,GO:0003006,GO:0003674,GO:0003824,GO:0003865,GO:0005575,GO:0005622,GO:0005623,GO:0005737,GO:0005783,GO:0005789,GO:0006629,GO:0006694,GO:0006702,GO:0007154,GO:0007267,GO:0007275,GO:0007548,GO:0008150,GO:0008152,GO:0008202,GO:0008207,GO:0008209,GO:0008406,GO:0008584,GO:0008610,GO:0009058,GO:0009917,GO:0009987,GO:0010817,GO:0012505,GO:0016020,GO:0016229,GO:0016491,GO:0016614,GO:0016616,GO:…	1.3.1.22,1.3.1.93	ko:K10258,ko:K12343	ko00062,ko00140,ko01040,ko01110,ko01212,map00062,map00140,map01040,map01110,map01212	M00415	R02208,R02497,R07761,R08954,R09449,R10242,R10828	RC00052,RC00120,RC00145	ko00000,ko00001,ko00002,ko01000,ko01004	-	-	-	Steroid_dh
GWHPACFB000010	29760.VIT_13s0073g00610.t01	0.0	2102.0	COG5077@1|root,KOG1863@2759|Eukaryota,37IFY@33090|Viridiplantae,3G74J@35493|Streptophyta	35493|Streptophyta	O	Belongs to the peptidase C19 family	-	GO:0001101,GO:0003674,GO:0003824,GO:0004843,GO:0005575,GO:0005622,GO:0005623,GO:0005634,GO:0005737,GO:0005829,GO:0006508,GO:0006807,GO:0007154,GO:0007165,GO:0008150,GO:0008152,GO:0008233,GO:0008234,GO:0009719,GO:0009725,GO:0009753,GO:0009755,GO:0009867,GO:0009987,GO:0010033,GO:0016787,GO:0019538,GO:0019783,GO:0023052,GO:0032870,GO:0036459,GO:0042221,GO:0043170,GO:0043226,GO:0043227,GO:0043229,GO:…	3.4.19.12	ko:K11838	ko04068,ko05168,ko05169,ko05203,map04068,map05168,map05169,map05203	-	-	-	ko00000,ko00001,ko01000,ko01002,ko04121	-	-	-	MATH,UCH,USP7_C2,USP7_ICP0_bdg
GWHPACFB000011	3983.cassava4.1_002987m	8.45e-58	207.0	COG5077@1|root,KOG1863@2759|Eukaryota,37IFY@33090|Viridiplantae,3G74J@35493|Streptophyta,4JFE0@91835|fabids	35493|Streptophyta	O	Ubiquitin carboxyl-terminal hydrolase	-	GO:0001101,GO:0003674,GO:0003824,GO:0004843,GO:0005575,GO:0005622,GO:0005623,GO:0005634,GO:0005737,GO:0005829,GO:0006508,GO:0006807,GO:0007154,GO:0007165,GO:0008150,GO:0008152,GO:0008233,GO:0008234,GO:0009719,GO:0009725,GO:0009753,GO:0009755,GO:0009867,GO:0009987,GO:0010033,GO:0016787,GO:0019538,GO:0019783,GO:0023052,GO:0032870,GO:0036459,GO:0042221,GO:0043170,GO:0043226,GO:0043227,GO:0043229,GO:…	3.4.19.12	ko:K11838	ko04068,ko05168,ko05169,ko05203,map04068,map05168,map05169,map05203	-	-	-	ko00000,ko00001,ko01000,ko01002,ko04121	-	-	-	MATH,UCH,USP7_C2,USP7_ICP0_bdg
GWHPACFB000012	3750.XP_008360826.1	1.06e-46	179.0	COG5077@1|root,KOG1863@2759|Eukaryota,37IFY@33090|Viridiplantae,3G74J@35493|Streptophyta,4JFE0@91835|fabids	35493|Streptophyta	O	Ubiquitin carboxyl-terminal hydrolase	-	GO:0001101,GO:0003674,GO:0003824,GO:0004843,GO:0005575,GO:0005622,GO:0005623,GO:0005634,GO:0005737,GO:0005829,GO:0006508,GO:0006807,GO:0007154,GO:0007165,GO:0008150,GO:0008152,GO:0008233,GO:0008234,GO:0009719,GO:0009725,GO:0009753,GO:0009755,GO:0009867,GO:0009987,GO:0010033,GO:0016787,GO:0019538,GO:0019783,GO:0023052,GO:0032870,GO:0036459,GO:0042221,GO:0043170,GO:0043226,GO:0043227,GO:0043229,GO:…	3.4.19.12	ko:K11838	ko04068,ko05168,ko05169,ko05203,map04068,map05168,map05169,map05203	-	-	-	ko00000,ko00001,ko01000,ko01002,ko04121	-	-	-	MATH,UCH,USP7_C2,USP7_ICP0_bdg
GWHPACFB000014	3649.evm.model.supercontig_103.36	9.46e-66	223.0	COG5077@1|root,KOG1863@2759|Eukaryota,37IFY@33090|Viridiplantae,3G74J@35493|Streptophyta,3HMK0@3699|Brassicales	35493|Streptophyta	O	Belongs to the peptidase C19 family	-	-	3.4.19.12	ko:K11838	ko04068,ko05168,ko05169,ko05203,map04068,map05168,map05169,map05203	-	-	-	ko00000,ko00001,ko01000,ko01002,ko04121	-	-	-	MATH,UCH
GWHPACFB000015	29760.VIT_08s0032g00910.t01	2.39e-217	612.0	COG2335@1|root,KOG1437@2759|Eukaryota,37P41@33090|Viridiplantae,3GEMN@35493|Streptophyta	35493|Streptophyta	MW	fasciclin-like arabinogalactan protein	-	GO:0005575,GO:0005622,GO:0005623,GO:0005737,GO:0005773,GO:0043226,GO:0043227,GO:0043229,GO:0043231,GO:0044424,GO:0044444,GO:0044464	-	-	-	-	-	-	-	-	-	-	Fasciclin
GWHPACFB000017	29760.VIT_13s0175g00080.t01	0.0	875.0	KOG0032@1|root,KOG0032@2759|Eukaryota,37QY2@33090|Viridiplantae,3G8HU@35493|Streptophyta	35493|Streptophyta	T	calcium-dependent protein kinase	CPK1	GO:0001101,GO:0003674,GO:0003824,GO:0004672,GO:0004674,GO:0004683,GO:0005488,GO:0005509,GO:0005515,GO:0005516,GO:0005575,GO:0005622,GO:0005623,GO:0005634,GO:0005737,GO:0005777,GO:0005778,GO:0005783,GO:0005789,GO:0006464,GO:0006468,GO:0006793,GO:0006796,GO:0006807,GO:0007154,GO:0007165,GO:0008150,GO:0008152,GO:0009719,GO:0009725,GO:0009737,GO:0009738,GO:0009755,GO:0009931,GO:0009987,GO:0010033,GO:…	2.7.11.1	ko:K13412	ko04626,ko05145,map04626,map05145	-	-	-	ko00000,ko00001,ko01000,ko01001	-	-	-	EF-hand_1,EF-hand_5,EF-hand_6,Pkinase
GWHPACFB000018	29760.VIT_13s0073g00630.t01	2.21e-237	722.0	KOG0845@1|root,KOG0845@2759|Eukaryota,37N24@33090|Viridiplantae,3GGUI@35493|Streptophyta	35493|Streptophyta	UY	Nuclear pore complex protein	-	GO:0005575,GO:0005622,GO:0005623,GO:0005634,GO:0005635,GO:0005643,GO:0006403,GO:0006405,GO:0006406,GO:0006611,GO:0006810,GO:0006886,GO:0006913,GO:0006996,GO:0006997,GO:0008104,GO:0008150,GO:0008152,GO:0009987,GO:0010467,GO:0012505,GO:0015031,GO:0015833,GO:0015931,GO:0016043,GO:0016973,GO:0031503,GO:0031967,GO:0031974,GO:0031975,GO:0031981,GO:0032991,GO:0033036,GO:0034399,GO:0034613,GO:0042886,GO:…	-	ko:K14317	ko03013,ko05169,map03013,map05169	M00427	-	-	ko00000,ko00001,ko00002,ko03019	1.I.1	-	-	-
GWHPACFB000019	3694.POPTR_0162s00320.1	1.04e-41	150.0	299HP@1|root,2SN33@2759|Eukaryota,37ZVE@33090|Viridiplantae,3GPQ2@35493|Streptophyta,4JVXD@91835|fabids	35493|Streptophyta	-	-	-	-	-	-	-	-	-	-	-	-	-	-	-
GWHPACFB000020	29730.Gorai.012G022800.1	4.06e-23	103.0	KOG0845@1|root,KOG0845@2759|Eukaryota,37N24@33090|Viridiplantae,3GGUI@35493|Streptophyta	35493|Streptophyta	UY	Nuclear pore complex protein	-	-	-	ko:K14317	ko03013,ko05169,map03013,map05169	M00427	-	-	ko00000,ko00001,ko00002,ko03019	1.I.1	-	-	-
GWHPACFB000021	4432.XP_010263065.1	4.16e-93	283.0	299HP@1|root,2RGJQ@2759|Eukaryota,37I4J@33090|Viridiplantae,3GDH1@35493|Streptophyta	35493|Streptophyta	-	-	-	-	-	-	-	-	-	-	-	-	-	-	-
GWHPACFB000022	4113.PGSC0003DMT400002583	3.96e-115	335.0	KOG2536@1|root,KOG2536@2759|Eukaryota,37R4T@33090|Viridiplantae,3GBV6@35493|Streptophyta,44GQK@71274|asterids	35493|Streptophyta	C	Mitochondrial	-	GO:0005575,GO:0005622,GO:0005623,GO:0005737,GO:0005739,GO:0043226,GO:0043227,GO:0043229,GO:0043231,GO:0044424,GO:0044444,GO:0044464	-	ko:K15414	ko05168,map05168	-	-	-	ko00000,ko00001,ko00536	-	-	-	MAM33
GWHPACFB000023	4096.XP_009761751.1	7.53e-140	410.0	KOG2824@1|root,KOG2824@2759|Eukaryota,37MA5@33090|Viridiplantae,3GHAP@35493|Streptophyta,44BSY@71274|asterids	35493|Streptophyta	O	Glutaredoxin	-	GO:0005575,GO:0005623,GO:0005886,GO:0016020,GO:0044464,GO:0071944	-	ko:K17479	-	-	-	-	ko00000,ko01009,ko03110	-	-	-	Glutaredoxin
GWHPACFB000024	4096.XP_009793841.1	1.83e-244	678.0	COG0484@1|root,KOG0712@2759|Eukaryota,37MSG@33090|Viridiplantae,3GATR@35493|Streptophyta,44SKX@71274|asterids	35493|Streptophyta	O	DnaJ central domain	-	-	-	ko:K09503	ko04141,map04141	-	-	-	ko00000,ko00001,ko03029,ko03110	-	-	-	DnaJ,DnaJ_C,DnaJ_CXXCXGXG
GWHPACFB000025	29730.Gorai.N007700.1	2.2e-142	412.0	KOG1584@1|root,KOG1584@2759|Eukaryota,37PH9@33090|Viridiplantae,3G7CA@35493|Streptophyta	35493|Streptophyta	S	Belongs to the sulfotransferase 1 family	-	-	2.8.2.39	ko:K22312	-	-	-	-	ko00000,ko01000	-	-	-	Sulfotransfer_1
GWHPACFB000026	3750.XP_008349397.1	1.65e-41	150.0	COG0515@1|root,2QT3J@2759|Eukaryota,37PH2@33090|Viridiplantae,3G9YM@35493|Streptophyta,4JICV@91835|fabids	35493|Streptophyta	T	Lectin-domain containing receptor kinase	-	GO:0002229,GO:0002239,GO:0005575,GO:0005623,GO:0005886,GO:0006950,GO:0006952,GO:0008150,GO:0009605,GO:0009607,GO:0016020,GO:0043207,GO:0044464,GO:0050896,GO:0051704,GO:0051707,GO:0071944,GO:0098542	1.14.11.33,2.7.11.1	ko:K04730,ko:K10859	ko04010,ko04064,ko04620,ko04624,ko04722,ko05133,ko05140,ko05142,ko05145,ko05152,ko05162,ko05169,map04010,map04064,map04620,map04624,map04722,map05133,map05140,map05142,map05145,map05152,map05162,map05169	M00686	-	-	ko00000,ko00001,ko00002,ko01000,ko01001,ko03400	-	-	-	Lectin_legB,Pkinase,Pkinase_Tyr
GWHPACFB000027	29730.Gorai.N007700.1	3.31e-144	417.0	KOG1584@1|root,KOG1584@2759|Eukaryota,37PH9@33090|Viridiplantae,3G7CA@35493|Streptophyta	35493|Streptophyta	S	Belongs to the sulfotransferase 1 family	-	-	2.8.2.39	ko:K22312	-	-	-	-	ko00000,ko01000	-	-	-	Sulfotransfer_1
GWHPACFB000028	3641.EOY19287	2.87e-133	389.0	KOG1584@1|root,KOG1584@2759|Eukaryota,37PH9@33090|Viridiplantae,3G7CA@35493|Streptophyta	35493|Streptophyta	S	Belongs to the sulfotransferase 1 family	-	-	2.8.2.39	ko:K22312	-	-	-	-	ko00000,ko01000	-	-	-	Sulfotransfer_1
GWHPACFB000029	29760.VIT_13s0073g00170.t01	0.0	1040.0	KOG2344@1|root,KOG2344@2759|Eukaryota,37NDF@33090|Viridiplantae,3G8SS@35493|Streptophyta	35493|Streptophyta	U	exocyst complex component	-	-	-	ko:K07195	ko04910,map04910	-	-	-	ko00000,ko00001,ko03036,ko04131	-	-	-	Exo70
GWHPACFB000030	4432.XP_010246734.1	0.0	1000.0	COG0542@1|root,KOG1051@2759|Eukaryota,37QWD@33090|Viridiplantae,3G928@35493|Streptophyta	35493|Streptophyta	O	regulation of cellular macromolecule biosynthetic process	-	GO:0000302,GO:0005575,GO:0005622,GO:0005623,GO:0005737,GO:0006417,GO:0006950,GO:0006979,GO:0008150,GO:0009266,GO:0009314,GO:0009408,GO:0009416,GO:0009507,GO:0009526,GO:0009532,GO:0009536,GO:0009570,GO:0009628,GO:0009636,GO:0009642,GO:0009644,GO:0009889,GO:0009891,GO:0009893,GO:0009941,GO:0009987,GO:0010035,GO:0010468,GO:0010556,GO:0010557,GO:0010604,GO:0010608,GO:0010628,GO:0019222,GO:0031323,GO:…	-	ko:K03695	ko04213,map04213	-	-	-	ko00000,ko00001,ko03110	-	-	-	Clp_N
GWHPACFB000031	29760.VIT_13s0073g00140.t01	8.79e-80	243.0	298P5@1|root,2RFQ4@2759|Eukaryota,37SR1@33090|Viridiplantae,3GDTH@35493|Streptophyta	35493|Streptophyta	S	transcription repressor	-	GO:0006355,GO:0008150,GO:0009889,GO:0009890,GO:0009892,GO:0010468,GO:0010556,GO:0010558,GO:0010605,GO:0010629,GO:0019219,GO:0019222,GO:0031323,GO:0031324,GO:0031326,GO:0031327,GO:0045892,GO:0045934,GO:0048519,GO:0048523,GO:0050789,GO:0050794,GO:0051171,GO:0051172,GO:0051252,GO:0051253,GO:0060255,GO:0065007,GO:0080090,GO:1902679,GO:1903506,GO:1903507,GO:2000112,GO:2000113,GO:2001141	-	-	-	-	-	-	-	-	-	-	Ovate
GWHPACFB000033	29760.VIT_13s0073g00130.t01	5.5e-114	379.0	KOG4197@1|root,KOG4197@2759|Eukaryota,37PAV@33090|Viridiplantae,3G9BC@35493|Streptophyta	35493|Streptophyta	A	Pentatricopeptide repeat-containing protein	-	GO:0003674,GO:0003676,GO:0003723,GO:0003824,GO:0004518,GO:0004519,GO:0005488,GO:0005575,GO:0005622,GO:0005623,GO:0005737,GO:0006139,GO:0006725,GO:0006807,GO:0008150,GO:0008152,GO:0009451,GO:0009507,GO:0009536,GO:0009987,GO:0016070,GO:0016787,GO:0016788,GO:0034641,GO:0043170,GO:0043226,GO:0043227,GO:0043229,GO:0043231,GO:0043412,GO:0044237,GO:0044238,GO:0044424,GO:0044444,GO:0044464,GO:0046483,GO:…	-	-	-	-	-	-	-	-	-	-	PPR,PPR_1,PPR_2,PPR_3,RRM_1
GWHPACFB000034	29760.VIT_05s0094g00060.t01	1.81e-183	519.0	28HFD@1|root,2QPTE@2759|Eukaryota,37S4T@33090|Viridiplantae,3GGDW@35493|Streptophyta	35493|Streptophyta	S	BEST Arabidopsis thaliana protein match is mucin-related (TAIR AT2G02880.1)	-	-	-	-	-	-	-	-	-	-	-	-	Bot1p,MRP-L20
GWHPACFB000035	4113.PGSC0003DMT400019653	0.0	887.0	COG0531@1|root,KOG1286@2759|Eukaryota,37JF4@33090|Viridiplantae,3GEF2@35493|Streptophyta,44ERZ@71274|asterids	35493|Streptophyta	E	Cationic amino acid transporter	-	GO:0003333,GO:0003674,GO:0005215,GO:0005342,GO:0005575,GO:0005623,GO:0005886,GO:0006810,GO:0006811,GO:0006820,GO:0006865,GO:0008150,GO:0008509,GO:0008514,GO:0009605,GO:0009607,GO:0009624,GO:0015075,GO:0015171,GO:0015318,GO:0015711,GO:0015849,GO:0016020,GO:0022857,GO:0034220,GO:0043207,GO:0044464,GO:0046942,GO:0046943,GO:0050896,GO:0051179,GO:0051234,GO:0051704,GO:0051707,GO:0055085,GO:0071702,GO:…	-	ko:K03294,ko:K13863,ko:K13865	ko05206,map05206	-	-	-	ko00000,ko00001,ko02000	2.A.3.2,2.A.3.3.1,2.A.3.3.5	-	-	AA_permease_2,AA_permease_C
GWHPACFB000036	57918.XP_004302207.1	6.35e-53	168.0	COG4901@1|root,KOG1767@2759|Eukaryota,37UJR@33090|Viridiplantae,3GIPV@35493|Streptophyta	33090|Viridiplantae	J	40s ribosomal protein	RPS25	-	-	ko:K02975	ko03010,map03010	M00177,M00179	-	-	br01610,ko00000,ko00001,ko00002,ko03011	-	-	-	Ribosomal_S25
GWHPACFB000037	29760.VIT_13s0101g00460.t01	2.91e-11	65.1	2E87S@1|root,2SEQY@2759|Eukaryota,37XX9@33090|Viridiplantae,3GMNW@35493|Streptophyta	35493|Streptophyta	-	-	-	-	-	-	-	-	-	-	-	-	-	-	-
GWHPACFB000038	3641.EOY19233	5.91e-143	414.0	COG5143@1|root,KOG0859@2759|Eukaryota,37IQZ@33090|Viridiplantae,3GF7V@35493|Streptophyta	35493|Streptophyta	U	Belongs to the synaptobrevin family	-	GO:0000149,GO:0003674,GO:0005484,GO:0005488,GO:0005515,GO:0005575,GO:0005622,GO:0005623,GO:0005737,GO:0005768,GO:0006605,GO:0006623,GO:0006810,GO:0006886,GO:0006887,GO:0006906,GO:0006996,GO:0007033,GO:0007034,GO:0008104,GO:0008150,GO:0009987,GO:0012505,GO:0015031,GO:0015833,GO:0016020,GO:0016043,GO:0016050,GO:0016192,GO:0031201,GO:0031410,GO:0031982,GO:0032940,GO:0032991,GO:0033036,GO:0033263,GO:…	-	ko:K08511	-	-	-	-	ko00000,ko04131	-	-	-	Longin,MMtag,Synaptobrevin
GWHPACFB000039	29760.VIT_13s0101g00100.t01	7.09e-136	386.0	COG2078@1|root,KOG3274@2759|Eukaryota,37IHE@33090|Viridiplantae,3GC9T@35493|Streptophyta	35493|Streptophyta	S	at2g38710	-	GO:0005575,GO:0005622,GO:0005623,GO:0005737,GO:0005829,GO:0006950,GO:0006970,GO:0008150,GO:0009628,GO:0009651,GO:0044424,GO:0044444,GO:0044464,GO:0050896	-	-	-	-	-	-	-	-	-	-	AMMECR1
GWHPACFB000040	3694.POPTR_0008s01760.1	9.03e-68	212.0	2BYKQ@1|root,2SKQC@2759|Eukaryota,37YZP@33090|Viridiplantae,3GNWA@35493|Streptophyta,4JTR7@91835|fabids	35493|Streptophyta	S	Cupin domain	-	-	-	-	-	-	-	-	-	-	-	-	Cupin_1
GWHPACFB000041	218851.Aquca_004_00203.1	6.02e-95	281.0	2BYKQ@1|root,2QWM1@2759|Eukaryota,37T54@33090|Viridiplantae,3GH01@35493|Streptophyta	35493|Streptophyta	O	germin-like protein	-	GO:0005575,GO:0005618,GO:0005623,GO:0030312,GO:0044464,GO:0071944	-	-	-	-	-	-	-	-	-	-	Cupin_1
GWHPACFB000042	102107.XP_008231910.1	1.46e-92	277.0	KOG0724@1|root,KOG0724@2759|Eukaryota,37JU1@33090|Viridiplantae,3GHP6@35493|Streptophyta,4JDGG@91835|fabids	35493|Streptophyta	K	transcription factor	-	-	-	-	-	-	-	-	-	-	-	-	Myb_DNA-binding
GWHPACFB000044	29760.VIT_16s0098g01230.t01	4.07e-23	97.1	COG5274@1|root,KOG0537@2759|Eukaryota,37U5B@33090|Viridiplantae,3GJ4Y@35493|Streptophyta	35493|Streptophyta	C	Cytochrome b5	-	GO:0005575,GO:0005622,GO:0005623,GO:0005737,GO:0005773,GO:0005774,GO:0005783,GO:0005789,GO:0005886,GO:0009507,GO:0009526,GO:0009527,GO:0009534,GO:0009535,GO:0009536,GO:0009579,GO:0009707,GO:0009941,GO:0010319,GO:0012505,GO:0016020,GO:0019867,GO:0031090,GO:0031967,GO:0031968,GO:0031969,GO:0031975,GO:0031976,GO:0031984,GO:0034357,GO:0042170,GO:0042175,GO:0042651,GO:0043226,GO:0043227,GO:0043229,GO:…	-	-	-	-	-	-	-	-	-	-	Cyt-b5
GWHPACFB000045	3641.EOY00795	4.49e-118	357.0	28N77@1|root,2QSKU@2759|Eukaryota,37MQ5@33090|Viridiplantae,3GAH2@35493|Streptophyta	35493|Streptophyta	S	Vinorine synthase-like	-	-	2.3.1.133	ko:K13065	ko00940,ko00941,ko00945,ko01100,ko01110,map00940,map00941,map00945,map01100,map01110	M00039	R01945,R02416,R07432,R07433	RC00004,RC00055,RC02864	ko00000,ko00001,ko00002,ko01000	-	-	-	Transferase
GWHPACFB000046	102107.XP_008231842.1	2.79e-132	381.0	2CN0D@1|root,2QT3P@2759|Eukaryota,37K58@33090|Viridiplantae,3G7BG@35493|Streptophyta,4JII4@91835|fabids	35493|Streptophyta	V	Dual specificity phosphatase, catalytic domain	-	GO:0005575,GO:0005623,GO:0005886,GO:0016020,GO:0044464,GO:0071944	-	-	-	-	-	-	-	-	-	-	DSPc
GWHPACFB000048	4098.XP_009631118.1	6.59e-145	416.0	COG2091@1|root,KOG0945@2759|Eukaryota,37PPG@33090|Viridiplantae,3GCM5@35493|Streptophyta,44J2A@71274|asterids	35493|Streptophyta	EH	4'-phosphopantetheinyl transferase superfamily	-	GO:0000287,GO:0003674,GO:0003824,GO:0005488,GO:0005575,GO:0005622,GO:0005623,GO:0005737,GO:0005829,GO:0006082,GO:0006520,GO:0006553,GO:0006575,GO:0006732,GO:0006766,GO:0006767,GO:0006807,GO:0008150,GO:0008152,GO:0008652,GO:0008897,GO:0009058,GO:0009066,GO:0009067,GO:0009085,GO:0009987,GO:0015939,GO:0016053,GO:0016740,GO:0016772,GO:0016780,GO:0019752,GO:0019878,GO:0032787,GO:0034641,GO:0043167,GO:…	-	ko:K06133	ko00770,map00770	-	R01625	RC00002	ko00000,ko00001,ko01000	-	-	-	ACPS
GWHPACFB000049	29760.VIT_13s0147g00210.t01	0.0	1352.0	2C29V@1|root,2QQJ5@2759|Eukaryota,37JVA@33090|Viridiplantae,3GF5V@35493|Streptophyta	35493|Streptophyta	S	isoform X1	-	-	-	-	-	-	-	-	-	-	-	-	Ada3
GWHPACFB000050	3760.EMJ12920	6.96e-140	403.0	2CNE4@1|root,2QVJY@2759|Eukaryota,37RQG@33090|Viridiplantae,3GG9K@35493|Streptophyta,4JGI0@91835|fabids	35493|Streptophyta	S	protein DS12 from 2D-PAGE of leaf	-	-	-	-	-	-	-	-	-	-	-	-	-
GWHPACFB000051	102107.XP_008231948.1	8.39e-226	626.0	28K4X@1|root,2QT46@2759|Eukaryota,37K28@33090|Viridiplantae,3GB6D@35493|Streptophyta,4JMXG@91835|fabids	35493|Streptophyta	S	Protein trichome birefringence-like 36	-	GO:0003674,GO:0003824,GO:0005575,GO:0005622,GO:0005623,GO:0005737,GO:0005794,GO:0008150,GO:0008374,GO:0009987,GO:0012505,GO:0016407,GO:0016413,GO:0016740,GO:0016746,GO:0016747,GO:0043226,GO:0043227,GO:0043229,GO:0043231,GO:0044424,GO:0044444,GO:0044464,GO:0071554	3.1.3.24	ko:K07024	ko00500,map00500	-	R00805,R06211	RC00017	ko00000,ko00001,ko01000	-	-	-	PC-Esterase,PMR5N
GWHPACFB000052	4432.XP_010242429.1	8.63e-299	851.0	2CMNI@1|root,2QR0U@2759|Eukaryota,37IPP@33090|Viridiplantae,3G8QE@35493|Streptophyta	35493|Streptophyta	S	Proline-, glutamic acid- and leucine-rich protein	-	-	-	-	-	-	-	-	-	-	-	-	RIX1
GWHPACFB000053	4096.XP_009795010.1	1.3e-268	739.0	COG3407@1|root,KOG2833@2759|Eukaryota,37RIZ@33090|Viridiplantae,3G7RP@35493|Streptophyta,44DVH@71274|asterids	35493|Streptophyta	I	Performs the first committed step in the biosynthesis of isoprene-containing compounds such as sterols and terpenoids	-	GO:0003674,GO:0003824,GO:0004163,GO:0005488,GO:0005515,GO:0005575,GO:0005622,GO:0005623,GO:0005737,GO:0005777,GO:0005829,GO:0006066,GO:0006084,GO:0006139,GO:0006163,GO:0006464,GO:0006486,GO:0006487,GO:0006488,GO:0006489,GO:0006490,GO:0006629,GO:0006637,GO:0006644,GO:0006694,GO:0006695,GO:0006720,GO:0006725,GO:0006732,GO:0006753,GO:0006790,GO:0006793,GO:0006796,GO:0006807,GO:0008150,GO:0008152,GO:…	4.1.1.33	ko:K01597	ko00900,ko01100,ko01110,ko01130,map00900,map01100,map01110,map01130	M00095	R01121	RC00453	ko00000,ko00001,ko00002,ko01000	-	-	-	GHMP_kinases_N
GWHPACFB000054	29760.VIT_13s0106g00780.t01	1.77e-182	516.0	28JUJ@1|root,2QS8H@2759|Eukaryota,37KUP@33090|Viridiplantae,3GF12@35493|Streptophyta	35493|Streptophyta	S	Hydrolase, alpha beta fold family protein	-	-	-	-	-	-	-	-	-	-	-	-	Abhydrolase_1,Abhydrolase_6
GWHPACFB000055	225117.XP_009356124.1	1.17e-176	517.0	COG0385@1|root,KOG4821@2759|Eukaryota,37P1G@33090|Viridiplantae,3GB4B@35493|Streptophyta,4JGR8@91835|fabids	35493|Streptophyta	S	sodium metabolite cotransporter BASS4	-	GO:0005575,GO:0005622,GO:0005623,GO:0005737,GO:0009507,GO:0009526,GO:0009536,GO:0009941,GO:0031967,GO:0031975,GO:0043226,GO:0043227,GO:0043229,GO:0043231,GO:0044422,GO:0044424,GO:0044434,GO:0044435,GO:0044444,GO:0044446,GO:0044464	-	ko:K14347	-	-	-	-	ko00000,ko02000,ko04147	2.A.93.1	-	-	SBF_like
GWHPACFB000056	29760.VIT_13s0106g00700.t01	0.0	891.0	COG1362@1|root,KOG2596@2759|Eukaryota,37I9V@33090|Viridiplantae,3GCB8@35493|Streptophyta	35493|Streptophyta	E	Belongs to the peptidase M18 family	-	GO:0003674,GO:0003824,GO:0004177,GO:0005575,GO:0005576,GO:0005622,GO:0005623,GO:0005737,GO:0006508,GO:0006518,GO:0006807,GO:0008150,GO:0008152,GO:0008233,GO:0008235,GO:0008237,GO:0008238,GO:0009987,GO:0016787,GO:0019538,GO:0034641,GO:0043170,GO:0043603,GO:0044237,GO:0044238,GO:0044424,GO:0044464,GO:0070006,GO:0070011,GO:0071704,GO:0140096,GO:1901564	3.4.11.21	ko:K01267	-	-	-	-	ko00000,ko01000,ko01002,ko04131	-	-	-	Peptidase_M18
GWHPACFB000057	29760.VIT_13s0106g00640.t01	5.8e-217	620.0	KOG2953@1|root,KOG2953@2759|Eukaryota,37M6S@33090|Viridiplantae,3GGD5@35493|Streptophyta	35493|Streptophyta	A	R3H domain-containing protein	-	-	-	ko:K02865,ko:K14396	ko03010,ko03015,ko05164,map03010,map03015,map05164	M00177	-	-	br01610,ko00000,ko00001,ko00002,ko03011,ko03019	-	-	-	R3H,SUZ
GWHPACFB000058	29760.VIT_08s0007g03530.t01	3.2e-44	149.0	KOG3173@1|root,KOG3173@2759|Eukaryota,37USG@33090|Viridiplantae,3GIJV@35493|Streptophyta	35493|Streptophyta	S	zinc finger A20 and AN1 domain-containing stress-associated protein	-	-	-	-	-	-	-	-	-	-	-	-	zf-A20,zf-AN1
GWHPACFB000059	102107.XP_008232008.1	4.82e-179	507.0	KOG0118@1|root,KOG0118@2759|Eukaryota,37K6X@33090|Viridiplantae,3GB8K@35493|Streptophyta,4JHXY@91835|fabids	35493|Streptophyta	A	RNA recognition motif	ORRM1	GO:0003674,GO:0003676,GO:0003723,GO:0005488,GO:0006139,GO:0006725,GO:0006807,GO:0006950,GO:0008150,GO:0008152,GO:0009266,GO:0009409,GO:0009451,GO:0009628,GO:0009987,GO:0016070,GO:0016071,GO:0016553,GO:0016554,GO:0016556,GO:0034641,GO:0043170,GO:0043412,GO:0044237,GO:0044238,GO:0046483,GO:0050896,GO:0071704,GO:0090304,GO:0097159,GO:1900865,GO:1900871,GO:1901360,GO:1901363	-	-	-	-	-	-	-	-	-	-	RRM_1
GWHPACFB000060	4096.XP_009758073.1	8.93e-112	335.0	28MK9@1|root,2QU3Y@2759|Eukaryota,37SDV@33090|Viridiplantae,3GGNT@35493|Streptophyta,44PTF@71274|asterids	35493|Streptophyta	S	GDSL-like Lipase/Acylhydrolase	-	-	-	-	-	-	-	-	-	-	-	-	Lipase_GDSL
GWHPACFB000061	4155.Migut.J00929.1.p	2.16e-172	535.0	COG0666@1|root,COG2801@1|root,KOG0017@2759|Eukaryota,KOG0504@2759|Eukaryota,37HEY@33090|Viridiplantae,3G9UH@35493|Streptophyta,44NVE@71274|asterids	35493|Streptophyta	L	isoform X1	-	GO:0000302,GO:0002791,GO:0002793,GO:0003008,GO:0003012,GO:0003674,GO:0004888,GO:0005034,GO:0005215,GO:0005216,GO:0005217,GO:0005244,GO:0005245,GO:0005261,GO:0005262,GO:0005488,GO:0005515,GO:0005575,GO:0005623,GO:0005886,GO:0005887,GO:0006810,GO:0006811,GO:0006812,GO:0006816,GO:0006873,GO:0006874,GO:0006875,GO:0006936,GO:0006939,GO:0006950,GO:0006979,GO:0007154,GO:0007165,GO:0007166,GO:0007204,GO:…	-	-	-	-	-	-	-	-	-	-	Ank_2,PGG,Retrotran_gag_3
GWHPACFB000062	4081.Solyc05g041470.2.1	9.65e-18	85.1	COG0666@1|root,COG2801@1|root,KOG0017@2759|Eukaryota,KOG0504@2759|Eukaryota,37HEY@33090|Viridiplantae,3G9UH@35493|Streptophyta,44NVE@71274|asterids	35493|Streptophyta	L	isoform X1	-	GO:0000302,GO:0002791,GO:0002793,GO:0003008,GO:0003012,GO:0003674,GO:0004888,GO:0005034,GO:0005215,GO:0005216,GO:0005217,GO:0005244,GO:0005245,GO:0005261,GO:0005262,GO:0005488,GO:0005515,GO:0005575,GO:0005623,GO:0005886,GO:0005887,GO:0006810,GO:0006811,GO:0006812,GO:0006816,GO:0006873,GO:0006874,GO:0006875,GO:0006936,GO:0006939,GO:0006950,GO:0006979,GO:0007154,GO:0007165,GO:0007166,GO:0007204,GO:…	-	-	-	-	-	-	-	-	-	-	Ank_2,PGG,Retrotran_gag_3
GWHPACFB000063	4565.Traes_3DL_3DB9F1EC5.1	1.77e-19	89.7	KOG1947@1|root,KOG1947@2759|Eukaryota,37J75@33090|Viridiplantae,3G7SB@35493|Streptophyta,3KW72@4447|Liliopsida,3I46E@38820|Poales	35493|Streptophyta	S	Leucine-rich repeat - CC (cysteine-containing) subfamily	-	GO:0000151,GO:0003674,GO:0003824,GO:0004842,GO:0005575,GO:0005622,GO:0005623,GO:0005634,GO:0006464,GO:0006508,GO:0006511,GO:0006807,GO:0006950,GO:0007275,GO:0008150,GO:0008152,GO:0009056,GO:0009057,GO:0009266,GO:0009408,GO:0009628,GO:0009653,GO:0009719,GO:0009725,GO:0009733,GO:0009791,GO:0009987,GO:0010015,GO:0010033,GO:0010101,GO:0010102,GO:0010286,GO:0010311,GO:0010498,GO:0016567,GO:0016740,GO:…	-	ko:K03875	ko04068,ko04110,ko04120,ko04150,ko05168,ko05169,ko05200,ko05203,ko05222,map04068,map04110,map04120,map04150,map05168,map05169,map05200,map05203,map05222	M00381	-	-	ko00000,ko00001,ko00002,ko04121	-	-	-	F-box,F-box-like,LRR_6
GWHPACFB000064	3641.EOY10963	2.9e-81	249.0	290FS@1|root,2RY3G@2759|Eukaryota,37V1Y@33090|Viridiplantae,3GIER@35493|Streptophyta	35493|Streptophyta	K	ethylene-responsive transcription factor	-	GO:0000160,GO:0001101,GO:0003674,GO:0003676,GO:0003677,GO:0003700,GO:0005488,GO:0005575,GO:0005622,GO:0005623,GO:0005634,GO:0006355,GO:0006950,GO:0006952,GO:0007154,GO:0007165,GO:0008150,GO:0009719,GO:0009723,GO:0009725,GO:0009753,GO:0009755,GO:0009867,GO:0009873,GO:0009889,GO:0009987,GO:0010033,GO:0010468,GO:0010556,GO:0019219,GO:0019222,GO:0023052,GO:0031323,GO:0031326,GO:0032870,GO:0035556,GO:…	-	ko:K14516	ko04016,ko04075,map04016,map04075	-	-	-	ko00000,ko00001,ko03000	-	-	-	AP2
GWHPACFB000065	3760.EMJ20577	1.19e-11	64.7	COG5029@1|root,KOG0366@2759|Eukaryota,37JQ0@33090|Viridiplantae,3GEPU@35493|Streptophyta,4JIEP@91835|fabids	35493|Streptophyta	O	geranylgeranyl transferase type-2 subunit	-	GO:0003008,GO:0003674,GO:0003824,GO:0004659,GO:0004661,GO:0004663,GO:0005488,GO:0005515,GO:0005575,GO:0005622,GO:0005623,GO:0005737,GO:0005829,GO:0005886,GO:0005968,GO:0006464,GO:0006807,GO:0007275,GO:0007600,GO:0007601,GO:0008150,GO:0008152,GO:0008270,GO:0008318,GO:0009555,GO:0009987,GO:0010941,GO:0016020,GO:0016740,GO:0016765,GO:0017016,GO:0017137,GO:0018342,GO:0018344,GO:0019538,GO:0019899,GO:…	2.5.1.60	ko:K05956	-	-	-	-	ko00000,ko01000,ko01006,ko04131	-	-	-	Prenyltrans
GWHPACFB000066	71139.XP_010049206.1	1.49e-101	307.0	28KFP@1|root,2QSWV@2759|Eukaryota,37RHV@33090|Viridiplantae,3GFCN@35493|Streptophyta	35493|Streptophyta	P	Acts as a Mg(2 ) transporter. Can also transport other divalent cations such as Fe(2 ), Sr(2 ), Ba(2 ), Mn(2 ) and Co(2 ) but to a much less extent than Mg(2 )	-	GO:0005575,GO:0005622,GO:0005623,GO:0005737,GO:0005768,GO:0005769,GO:0005886,GO:0006810,GO:0006811,GO:0006812,GO:0008150,GO:0012505,GO:0015693,GO:0016020,GO:0030001,GO:0031410,GO:0031982,GO:0043226,GO:0043227,GO:0043229,GO:0044424,GO:0044444,GO:0044464,GO:0051179,GO:0051234,GO:0070838,GO:0071944,GO:0072511,GO:0097708	-	-	-	-	-	-	-	-	-	-	Mg_trans_NIPA
GWHPACFB000067	3988.XP_002525833.1	2.88e-23	96.3	COG1575@1|root,KOG4581@2759|Eukaryota,37I3Z@33090|Viridiplantae,3GD7K@35493|Streptophyta,4JKMU@91835|fabids	35493|Streptophyta	H	1,4-dihydroxy-2-naphthoate polyprenyltransferase	-	GO:0002094,GO:0003674,GO:0003824,GO:0004659,GO:0005575,GO:0005622,GO:0005623,GO:0005737,GO:0006091,GO:0006732,GO:0006733,GO:0006743,GO:0006744,GO:0006766,GO:0006775,GO:0008150,GO:0008152,GO:0009058,GO:0009108,GO:0009110,GO:0009507,GO:0009536,GO:0009767,GO:0009772,GO:0009987,GO:0010236,GO:0015979,GO:0016740,GO:0016765,GO:0019684,GO:0022900,GO:0032194,GO:0042180,GO:0042181,GO:0042362,GO:0042371,GO:…	2.5.1.74	ko:K02548	ko00130,ko01100,ko01110,map00130,map01100,map01110	M00116	R05617,R06858,R10757	RC02935,RC02936,RC03264	ko00000,ko00001,ko00002,ko01000,ko01006	-	-	-	UbiA
GWHPACFB000070	981085.XP_010113065.1	9.43e-10	62.0	COG0596@1|root,KOG4178@2759|Eukaryota,37P84@33090|Viridiplantae,3G9C1@35493|Streptophyta,4JFID@91835|fabids	35493|Streptophyta	I	epoxide hydrolase	-	GO:0000287,GO:0001676,GO:0002532,GO:0002538,GO:0002539,GO:0003008,GO:0003013,GO:0003018,GO:0003674,GO:0003824,GO:0004301,GO:0005102,GO:0005488,GO:0005515,GO:0005575,GO:0005622,GO:0005623,GO:0005737,GO:0005777,GO:0005782,GO:0005829,GO:0006082,GO:0006605,GO:0006625,GO:0006629,GO:0006631,GO:0006633,GO:0006690,GO:0006725,GO:0006793,GO:0006796,GO:0006805,GO:0006810,GO:0006873,GO:0006874,GO:0006875,GO:…	-	-	-	-	-	-	-	-	-	-	Abhydrolase_1,Abhydrolase_6
GWHPACFB000072	3988.XP_002521961.1	1.24e-115	333.0	COG0652@1|root,KOG0865@2759|Eukaryota,37RRA@33090|Viridiplantae,3GCAH@35493|Streptophyta,4JFFP@91835|fabids	35493|Streptophyta	O	PPIases accelerate the folding of proteins. It catalyzes the cis-trans isomerization of proline imidic peptide bonds in oligopeptides	-	GO:0000413,GO:0003674,GO:0003755,GO:0003824,GO:0005488,GO:0005575,GO:0005622,GO:0005623,GO:0005737,GO:0005739,GO:0005794,GO:0005829,GO:0006464,GO:0006807,GO:0007154,GO:0007165,GO:0008144,GO:0008150,GO:0008152,GO:0009987,GO:0010035,GO:0010038,GO:0012505,GO:0016018,GO:0016853,GO:0016859,GO:0018193,GO:0018208,GO:0019538,GO:0023052,GO:0033218,GO:0036211,GO:0042221,GO:0042277,GO:0043170,GO:0043226,GO:…	5.2.1.8	ko:K01802	-	-	-	-	ko00000,ko01000	-	-	-	Pro_isomerase
GWHPACFB000073	71139.XP_010024974.1	1e-112	332.0	28J02@1|root,2QRFG@2759|Eukaryota,37HQF@33090|Viridiplantae,3G8PN@35493|Streptophyta	35493|Streptophyta	K	Transcription factor that specifically binds AT-rich DNA sequences related to the nuclear matrix attachment regions (MARs)	-	-	-	-	-	-	-	-	-	-	-	-	DUF296
GWHPACFB000074	3983.cassava4.1_027924m	0.0	1100.0	COG0642@1|root,KOG0519@2759|Eukaryota,37JVJ@33090|Viridiplantae,3GCQ7@35493|Streptophyta,4JMDV@91835|fabids	35493|Streptophyta	T	May act early in the ethylene signal transduction pathway, possibly as an ethylene receptor, or as a regulator of the pathway	ETR3	GO:0003674,GO:0003824,GO:0004672,GO:0004674,GO:0005488,GO:0005575,GO:0005622,GO:0005623,GO:0005737,GO:0005783,GO:0006464,GO:0006468,GO:0006793,GO:0006796,GO:0006807,GO:0008150,GO:0008152,GO:0009966,GO:0009968,GO:0009987,GO:0010104,GO:0010105,GO:0010646,GO:0010648,GO:0012505,GO:0016301,GO:0016310,GO:0016740,GO:0016772,GO:0016773,GO:0019538,GO:0023051,GO:0023057,GO:0036211,GO:0042562,GO:0043170,GO:…	-	ko:K14509	ko04016,ko04075,map04016,map04075	-	-	-	ko00000,ko00001,ko01000	-	-	-	GAF,HATPase_c,HisKA,Response_reg
GWHPACFB000075	981085.XP_010102258.1	1.32e-110	329.0	28P6W@1|root,2QVTT@2759|Eukaryota,37PW2@33090|Viridiplantae,3GABA@35493|Streptophyta,4JNSW@91835|fabids	35493|Streptophyta	S	DNA-binding protein	-	-	-	-	-	-	-	-	-	-	-	-	DUF296
GWHPACFB000076	29760.VIT_05s0020g04580.t01	5.4e-247	719.0	KOG4197@1|root,KOG4197@2759|Eukaryota,37KX3@33090|Viridiplantae,3G82X@35493|Streptophyta	35493|Streptophyta	S	Pentatricopeptide repeat-containing protein	-	GO:0003674,GO:0003676,GO:0003723,GO:0003824,GO:0004518,GO:0004519,GO:0005488,GO:0005575,GO:0005622,GO:0005623,GO:0005737,GO:0006139,GO:0006725,GO:0006807,GO:0008150,GO:0008152,GO:0009451,GO:0009507,GO:0009536,GO:0009987,GO:0016070,GO:0016787,GO:0016788,GO:0034641,GO:0043170,GO:0043226,GO:0043227,GO:0043229,GO:0043231,GO:0043412,GO:0044237,GO:0044238,GO:0044424,GO:0044444,GO:0044464,GO:0046483,GO:…	-	-	-	-	-	-	-	-	-	-	PPR,PPR_2,PPR_3
GWHPACFB000077	29760.VIT_14s0081g00200.t01	2.49e-72	224.0	KOG3227@1|root,KOG3227@2759|Eukaryota,37MVA@33090|Viridiplantae,3GCQQ@35493|Streptophyta	35493|Streptophyta	K	grf1-interacting factor	-	GO:0003002,GO:0003674,GO:0003712,GO:0003713,GO:0007275,GO:0007389,GO:0008150,GO:0008283,GO:0009889,GO:0009891,GO:0009893,GO:0009955,GO:0010556,GO:0010557,GO:0010604,GO:0019219,GO:0019222,GO:0031323,GO:0031325,GO:0031326,GO:0031328,GO:0032501,GO:0032502,GO:0045935,GO:0048366,GO:0048367,GO:0048518,GO:0048522,GO:0048731,GO:0048827,GO:0048856,GO:0050789,GO:0050794,GO:0051171,GO:0051173,GO:0051252,GO:…	-	-	-	-	-	-	-	-	-	-	SSXT
GWHPACFB000079	29760.VIT_14s0081g00240.t01	0.0	963.0	COG0152@1|root,KOG2835@2759|Eukaryota,37SAJ@33090|Viridiplantae,3GC4Z@35493|Streptophyta	35493|Streptophyta	F	phosphoribosylaminoimidazole carboxylase	-	-	4.1.1.21	ko:K11808	ko00230,ko01100,ko01110,map00230,map01100,map01110	M00048	R04209	RC00590	ko00000,ko00001,ko00002,ko01000	-	-	-	AIRC,ATP-grasp
GWHPACFB000080	29760.VIT_16s0050g01930.t01	4.47e-60	203.0	COG4886@1|root,KOG0619@2759|Eukaryota	2759|Eukaryota	U	regulation of response to stimulus	-	-	-	-	-	-	-	-	-	-	-	-	LRRNT_2,LRR_1,LRR_6,LRR_8
GWHPACFB000081	225117.XP_009349710.1	2.46e-12	69.3	COG2139@1|root,KOG1732@2759|Eukaryota,37P3J@33090|Viridiplantae,3GBHC@35493|Streptophyta,4JEU5@91835|fabids	35493|Streptophyta	J	60S ribosomal protein	-	GO:0003674,GO:0003735,GO:0005198,GO:0005575,GO:0005622,GO:0005623,GO:0005634,GO:0005730,GO:0005737,GO:0005829,GO:0005840,GO:0006412,GO:0006518,GO:0006807,GO:0008150,GO:0008152,GO:0009058,GO:0009059,GO:0009507,GO:0009536,GO:0009987,GO:0010467,GO:0015934,GO:0019538,GO:0022625,GO:0022626,GO:0031974,GO:0031981,GO:0032991,GO:0034641,GO:0034645,GO:0043043,GO:0043170,GO:0043226,GO:0043227,GO:0043228,GO:…	-	ko:K02889	ko03010,map03010	M00177,M00179	-	-	br01610,ko00000,ko00001,ko00002,ko03011	-	-	-	Ribosomal_L21e
GWHPACFB000082	4081.Solyc11g006130.1.1	3.52e-15	81.3	KOG2361@1|root,KOG2361@2759|Eukaryota,37HF7@33090|Viridiplantae,3G9B6@35493|Streptophyta,44H40@71274|asterids	35493|Streptophyta	S	Methyltransferase small domain	-	-	-	ko:K00599	-	-	R02671,R02912,R03955,R04939	RC00003,RC00113,RC00392,RC01244	ko00000,ko01000	-	-	-	Methyltransf_12,Methyltransf_23
GWHPACFB000089	3641.EOY10786	6.4e-108	316.0	2BYKQ@1|root,2QQ4A@2759|Eukaryota,37KIT@33090|Viridiplantae,3G7XG@35493|Streptophyta	35493|Streptophyta	S	germin-like protein	-	-	-	-	-	-	-	-	-	-	-	-	Cupin_1
GWHPACFB000090	4096.XP_009784604.1	3.53e-64	206.0	COG0515@1|root,KOG1187@2759|Eukaryota,37SD0@33090|Viridiplantae,3G85I@35493|Streptophyta,44FST@71274|asterids	35493|Streptophyta	T	Belongs to the protein kinase superfamily	-	GO:0003674,GO:0003824,GO:0004672,GO:0004674,GO:0005575,GO:0005623,GO:0005886,GO:0006464,GO:0006468,GO:0006793,GO:0006796,GO:0006807,GO:0008150,GO:0008152,GO:0009987,GO:0016020,GO:0016301,GO:0016310,GO:0016740,GO:0016772,GO:0016773,GO:0019538,GO:0036211,GO:0043170,GO:0043412,GO:0044237,GO:0044238,GO:0044260,GO:0044267,GO:0044464,GO:0071704,GO:0071944,GO:0140096,GO:1901564	2.7.11.1	ko:K04733	ko04010,ko04064,ko04620,ko04621,ko04624,ko04722,ko05133,ko05140,ko05142,ko05145,ko05152,ko05162,ko05164,map04010,map04064,map04620,map04621,map04624,map04722,map05133,map05140,map05142,map05145,map05152,map05162,map05164	M00686	-	-	ko00000,ko00001,ko00002,ko01000,ko01001	-	-	-	Pkinase,Pkinase_Tyr
GWHPACFB000095	4432.XP_010246798.1	1.19e-188	530.0	COG0794@1|root,2RDRP@2759|Eukaryota,37SS0@33090|Viridiplantae,3G97R@35493|Streptophyta	35493|Streptophyta	M	Belongs to the SIS family. GutQ KpsF subfamily	-	GO:0003674,GO:0003824,GO:0003938,GO:0005575,GO:0005622,GO:0005623,GO:0005737,GO:0006139,GO:0006163,GO:0006164,GO:0006183,GO:0006725,GO:0006753,GO:0006793,GO:0006796,GO:0006807,GO:0008150,GO:0008152,GO:0009058,GO:0009116,GO:0009117,GO:0009119,GO:0009141,GO:0009142,GO:0009144,GO:0009145,GO:0009150,GO:0009152,GO:0009163,GO:0009165,GO:0009199,GO:0009201,GO:0009205,GO:0009206,GO:0009259,GO:0009260,GO:…	5.3.1.13	ko:K06041	ko00540,ko01100,map00540,map01100	M00063	R01530	RC00541	ko00000,ko00001,ko00002,ko01000,ko01005	-	-	-	CBS,SIS
GWHPACFB000096	29760.VIT_08s0007g05420.t01	1.68e-147	418.0	KOG3206@1|root,KOG3206@2759|Eukaryota,37SB6@33090|Viridiplantae,3G80I@35493|Streptophyta	35493|Streptophyta	O	cofactor B	-	GO:0000003,GO:0003006,GO:0005575,GO:0005622,GO:0005623,GO:0005634,GO:0005737,GO:0005829,GO:0007275,GO:0008150,GO:0009524,GO:0009790,GO:0009791,GO:0009793,GO:0009987,GO:0010154,GO:0022414,GO:0032501,GO:0032502,GO:0043226,GO:0043227,GO:0043229,GO:0043231,GO:0044424,GO:0044444,GO:0044464,GO:0048316,GO:0048608,GO:0048731,GO:0048856,GO:0051301,GO:0061458	-	ko:K17262	-	-	-	-	ko00000,ko04147	-	-	-	CAP_GLY,Ubiquitin_2
GWHPACFB000097	29760.VIT_14s0036g00660.t01	0.0	1800.0	KOG4541@1|root,KOG4541@2759|Eukaryota,37KDC@33090|Viridiplantae,3G91Q@35493|Streptophyta	35493|Streptophyta	UY	nuclear export signal receptor activity	-	-	-	-	-	-	-	-	-	-	-	-	CRM1_C
GWHPACFB000098	29760.VIT_14s0036g00700.t01	1.33e-124	373.0	COG5536@1|root,KOG0529@2759|Eukaryota,37J6W@33090|Viridiplantae,3G7CU@35493|Streptophyta	35493|Streptophyta	O	Protein prenyltransferase alpha subunit repeat-containing protein	-	GO:0005575,GO:0005622,GO:0005623,GO:0005737,GO:0006464,GO:0006807,GO:0008150,GO:0008152,GO:0009987,GO:0018342,GO:0019538,GO:0032991,GO:0036211,GO:0043170,GO:0043412,GO:0044237,GO:0044238,GO:0044260,GO:0044267,GO:0044424,GO:0044464,GO:0071704,GO:0097354,GO:1901564,GO:1902494,GO:1990234	-	ko:K14137	-	-	-	-	ko00000,ko01006	-	-	-	PPTA
GWHPACFB000099	4432.XP_010262366.1	1.41e-280	773.0	KOG1164@1|root,KOG1164@2759|Eukaryota,37I0S@33090|Viridiplantae,3G73Q@35493|Streptophyta	35493|Streptophyta	T	belongs to the protein kinase superfamily	-	GO:0000902,GO:0003674,GO:0003824,GO:0004672,GO:0004674,GO:0005575,GO:0005622,GO:0005623,GO:0005634,GO:0005737,GO:0006464,GO:0006468,GO:0006793,GO:0006796,GO:0006807,GO:0006810,GO:0006897,GO:0006950,GO:0007275,GO:0008150,GO:0008152,GO:0008360,GO:0009266,GO:0009409,GO:0009628,GO:0009653,GO:0009719,GO:0009725,GO:0009741,GO:0009826,GO:0009850,GO:0009987,GO:0010033,GO:0010817,GO:0014070,GO:0016043,GO:…	2.7.11.1	ko:K08959,ko:K08960	ko04068,ko04310,ko04340,ko04341,ko04390,ko04391,ko04392,ko04540,ko04710,ko04711,map04068,map04310,map04340,map04341,map04390,map04391,map04392,map04540,map04710,map04711	-	-	-	ko00000,ko00001,ko01000,ko01001,ko03036	-	-	-	Pkinase
GWHPACFB000101	29760.VIT_02s0012g00300.t01	4.09e-50	173.0	28N5V@1|root,2QUR3@2759|Eukaryota,37KWF@33090|Viridiplantae,3GDSD@35493|Streptophyta	35493|Streptophyta	-	-	-	-	-	-	-	-	-	-	-	-	-	-	DUF702
GWHPACFB000102	85681.XP_006437241.1	4.08e-81	262.0	2CCVI@1|root,2QRSF@2759|Eukaryota,37R7T@33090|Viridiplantae,3G9HJ@35493|Streptophyta	35493|Streptophyta	K	transcription factor	-	GO:0003674,GO:0003700,GO:0005575,GO:0005622,GO:0005623,GO:0005634,GO:0006355,GO:0008150,GO:0009314,GO:0009416,GO:0009628,GO:0009637,GO:0009889,GO:0010468,GO:0010556,GO:0019219,GO:0019222,GO:0031323,GO:0031326,GO:0043226,GO:0043227,GO:0043229,GO:0043231,GO:0044424,GO:0044464,GO:0050789,GO:0050794,GO:0050896,GO:0051171,GO:0051252,GO:0060255,GO:0065007,GO:0080090,GO:0140110,GO:1903506,GO:2000112,GO:…	-	-	-	-	-	-	-	-	-	-	HLH
GWHPACFB000104	3659.XP_004138950.1	6.38e-125	369.0	KOG2674@1|root,KOG2674@2759|Eukaryota,37R3P@33090|Viridiplantae,3G7HT@35493|Streptophyta,4JIKK@91835|fabids	35493|Streptophyta	UZ	cysteine protease	-	GO:0000045,GO:0000422,GO:0003674,GO:0003824,GO:0004175,GO:0004197,GO:0005575,GO:0005622,GO:0005623,GO:0005737,GO:0005829,GO:0006464,GO:0006497,GO:0006501,GO:0006508,GO:0006605,GO:0006612,GO:0006807,GO:0006810,GO:0006886,GO:0006914,GO:0006996,GO:0007005,GO:0007033,GO:0008104,GO:0008150,GO:0008152,GO:0008233,GO:0008234,GO:0009056,GO:0009058,GO:0009059,GO:0009987,GO:0015031,GO:0015833,GO:0016043,GO:…	-	ko:K08342	ko04136,ko04138,ko04140,map04136,map04138,map04140	-	-	-	ko00000,ko00001,ko01000,ko01002,ko03029,ko04131	-	-	-	Peptidase_C54
GWHPACFB000105	4098.XP_009602216.1	3.3e-142	432.0	KOG4197@1|root,KOG4197@2759|Eukaryota,37I9W@33090|Viridiplantae,3G8EU@35493|Streptophyta,44HPU@71274|asterids	35493|Streptophyta	S	Pentacotripeptide-repeat region of PRORP	-	GO:0003674,GO:0003676,GO:0003723,GO:0003824,GO:0004518,GO:0004519,GO:0005488,GO:0005575,GO:0005622,GO:0005623,GO:0006139,GO:0006725,GO:0006807,GO:0008150,GO:0008152,GO:0009451,GO:0009987,GO:0016070,GO:0016787,GO:0016788,GO:0034641,GO:0043170,GO:0043226,GO:0043227,GO:0043229,GO:0043231,GO:0043412,GO:0044237,GO:0044238,GO:0044424,GO:0044464,GO:0046483,GO:0071704,GO:0090304,GO:0090305,GO:0097159,GO:…	-	-	-	-	-	-	-	-	-	-	PPR,PPR_2,PPR_3
GWHPACFB000107	29760.VIT_15s0048g01730.t01	8.92e-167	471.0	KOG0580@1|root,KOG0580@2759|Eukaryota,37MRX@33090|Viridiplantae,3GE7G@35493|Streptophyta	35493|Streptophyta	T	belongs to the protein kinase superfamily	-	GO:0000226,GO:0000228,GO:0000278,GO:0000775,GO:0000779,GO:0000780,GO:0000793,GO:0000794,GO:0003674,GO:0003824,GO:0004672,GO:0004674,GO:0005575,GO:0005622,GO:0005623,GO:0005634,GO:0005694,GO:0005737,GO:0005819,GO:0005856,GO:0005874,GO:0005875,GO:0005876,GO:0006325,GO:0006464,GO:0006468,GO:0006793,GO:0006796,GO:0006807,GO:0006996,GO:0007010,GO:0007017,GO:0007049,GO:0007051,GO:0007052,GO:0008150,GO:…	2.7.11.1	ko:K08850	-	-	-	-	ko00000,ko01000,ko01001,ko03036	-	-	-	Pkinase
GWHPACFB000109	3988.XP_002522003.1	7.24e-233	671.0	COG4886@1|root,2QPWI@2759|Eukaryota,37PS1@33090|Viridiplantae,3G88H@35493|Streptophyta,4JDY0@91835|fabids	35493|Streptophyta	T	Belongs to the protein kinase superfamily. Ser Thr protein kinase family	-	GO:0000003,GO:0003006,GO:0007275,GO:0008150,GO:0009790,GO:0009791,GO:0009793,GO:0009888,GO:0010065,GO:0010067,GO:0010087,GO:0010154,GO:0022414,GO:0032501,GO:0032502,GO:0048316,GO:0048507,GO:0048508,GO:0048608,GO:0048731,GO:0048856,GO:0061458	-	-	-	-	-	-	-	-	-	-	LRRNT_2,LRR_1,LRR_6,LRR_8,Pkinase
GWHPACFB000110	29760.VIT_14s0036g01450.t01	0.0	912.0	2CMJB@1|root,2QQHV@2759|Eukaryota,37I1T@33090|Viridiplantae,3G8WU@35493|Streptophyta	35493|Streptophyta	S	BEST Arabidopsis thaliana protein match is Plant protein of	-	-	-	-	-	-	-	-	-	-	-	-	Vps62
GWHPACFB000111	3694.POPTR_0013s04570.1	1.55e-79	250.0	2C03X@1|root,2SK0X@2759|Eukaryota,37Z42@33090|Viridiplantae,3GHE5@35493|Streptophyta,4JT42@91835|fabids	35493|Streptophyta	S	Cysteine-rich repeat secretory protein	-	-	-	-	-	-	-	-	-	-	-	-	Stress-antifung
GWHPACFB000112	3847.GLYMA20G37135.1	7.45e-257	733.0	COG2940@1|root,KOG1082@2759|Eukaryota,37KGT@33090|Viridiplantae,3G8YP@35493|Streptophyta,4JS35@91835|fabids	35493|Streptophyta	B	Histone-lysine n-methyltransferase	-	GO:0003674,GO:0003824,GO:0005575,GO:0005622,GO:0005623,GO:0005634,GO:0005730,GO:0005911,GO:0006325,GO:0006464,GO:0006479,GO:0006807,GO:0006996,GO:0008150,GO:0008152,GO:0008168,GO:0008170,GO:0008213,GO:0008276,GO:0008757,GO:0009506,GO:0009987,GO:0016043,GO:0016278,GO:0016279,GO:0016569,GO:0016570,GO:0016571,GO:0016740,GO:0016741,GO:0018022,GO:0018024,GO:0018193,GO:0018205,GO:0019538,GO:0030054,GO:…	-	-	-	-	-	-	-	-	-	-	Pre-SET,SET,WIYLD
GWHPACFB000113	3988.XP_002521993.1	9.76e-146	432.0	28KG7@1|root,2RQ9X@2759|Eukaryota,37T6A@33090|Viridiplantae,3GHMU@35493|Streptophyta,4JS7N@91835|fabids	35493|Streptophyta	K	PHR1-LIKE 1-like	-	GO:0003674,GO:0003700,GO:0005575,GO:0005622,GO:0005623,GO:0005634,GO:0006355,GO:0008150,GO:0009888,GO:0009889,GO:0009891,GO:0009893,GO:0010087,GO:0010088,GO:0010089,GO:0010468,GO:0010556,GO:0010557,GO:0010604,GO:0010628,GO:0019219,GO:0019222,GO:0031323,GO:0031325,GO:0031326,GO:0031328,GO:0032502,GO:0043226,GO:0043227,GO:0043229,GO:0043231,GO:0044424,GO:0044464,GO:0045893,GO:0045935,GO:0048518,GO:…	-	-	-	-	-	-	-	-	-	-	Myb_CC_LHEQLE,Myb_DNA-binding
GWHPACFB000114	3641.EOY10889	0.0	997.0	KOG0522@1|root,KOG0522@2759|Eukaryota,37PEP@33090|Viridiplantae,3GBCU@35493|Streptophyta	35493|Streptophyta	CH	Ankyrin repeat domain-containing protein	-	GO:0005575,GO:0005622,GO:0005623,GO:0005737,GO:0043226,GO:0043227,GO:0043229,GO:0043231,GO:0044424,GO:0044464	-	ko:K21437	-	-	-	-	ko00000,ko04131	-	-	-	Ank_5,GPCR_chapero_1
GWHPACFB000115	4096.XP_009767474.1	0.0	966.0	KOG2562@1|root,KOG2562@2759|Eukaryota,37JN8@33090|Viridiplantae,3G9I6@35493|Streptophyta,44DI0@71274|asterids	35493|Streptophyta	A	EF-hand domain pair	-	GO:0005575,GO:0005622,GO:0005623,GO:0005634,GO:0005737,GO:0005829,GO:0043226,GO:0043227,GO:0043229,GO:0043231,GO:0044424,GO:0044444,GO:0044464	-	ko:K11583	ko03015,ko04071,ko04151,ko04152,ko04261,ko04728,ko05165,map03015,map04071,map04151,map04152,map04261,map04728,map05165	-	-	-	ko00000,ko00001,ko01009,ko03036	-	-	-	EF-hand_5,EF-hand_7
GWHPACFB000116	29760.VIT_04s0159g00050.t01	6.39e-315	869.0	COG0819@1|root,2QQU0@2759|Eukaryota,37JT0@33090|Viridiplantae,3GBWQ@35493|Streptophyta	35493|Streptophyta	K	TENA/THI-4/PQQC family	-	-	-	-	-	-	-	-	-	-	-	-	TENA_THI-4
GWHPACFB000117	29760.VIT_04s0023g00680.t01	0.0	942.0	COG0590@1|root,KOG1018@2759|Eukaryota,37JAQ@33090|Viridiplantae,3GE1V@35493|Streptophyta	35493|Streptophyta	F	Riboflavin biosynthesis protein	-	GO:0003674,GO:0003824,GO:0004159,GO:0005575,GO:0005622,GO:0005623,GO:0005737,GO:0006139,GO:0006725,GO:0006732,GO:0006753,GO:0006793,GO:0006796,GO:0006807,GO:0006996,GO:0008150,GO:0008152,GO:0008703,GO:0009117,GO:0009314,GO:0009416,GO:0009451,GO:0009507,GO:0009536,GO:0009628,GO:0009642,GO:0009644,GO:0009657,GO:0009658,GO:0009987,GO:0016043,GO:0016070,GO:0016491,GO:0016614,GO:0016616,GO:0016627,GO:…	1.1.1.193,3.5.4.26	ko:K11752	ko00740,ko01100,ko01110,ko02024,map00740,map01100,map01110,map02024	M00125	R03458,R03459	RC00204,RC00933	ko00000,ko00001,ko00002,ko01000	-	-	-	DUF1768,RibD_C,dCMP_cyt_deam_1
GWHPACFB000118	3641.EOY10822	9.19e-136	394.0	28K86@1|root,2QSNX@2759|Eukaryota,37I7Q@33090|Viridiplantae,3GBTN@35493|Streptophyta	35493|Streptophyta	-	-	-	-	-	-	-	-	-	-	-	-	-	-	DUF3082
GWHPACFB000119	29760.VIT_04s0043g00400.t01	1.85e-116	336.0	COG1096@1|root,KOG3409@2759|Eukaryota,37R6Z@33090|Viridiplantae,3G9Z9@35493|Streptophyta	35493|Streptophyta	J	Exosome complex component	-	-	-	ko:K07573	ko03018,map03018	M00390,M00391	-	-	ko00000,ko00001,ko00002,ko03019	-	-	-	ECR1_N,EXOSC1
GWHPACFB000120	71139.XP_010031362.1	9.2e-139	403.0	KOG0154@1|root,KOG0154@2759|Eukaryota,37PPX@33090|Viridiplantae,3GCPA@35493|Streptophyta	35493|Streptophyta	S	protein transport	-	-	-	-	-	-	-	-	-	-	-	-	-
GWHPACFB000121	4641.GSMUA_AchrUn_randomP14360_001	1.88e-35	132.0	COG1131@1|root,KOG0059@2759|Eukaryota	2759|Eukaryota	V	ATPase activity, coupled to transmembrane movement of substances	-	GO:0003674,GO:0003824,GO:0005215,GO:0005575,GO:0005622,GO:0005623,GO:0006810,GO:0006869,GO:0008150,GO:0009653,GO:0010876,GO:0015399,GO:0015405,GO:0016462,GO:0016787,GO:0016817,GO:0016818,GO:0016887,GO:0017111,GO:0022804,GO:0022857,GO:0030587,GO:0031288,GO:0032502,GO:0033036,GO:0042623,GO:0042626,GO:0043226,GO:0043227,GO:0043229,GO:0043231,GO:0043492,GO:0044424,GO:0044464,GO:0048856,GO:0051179,GO:…	-	ko:K05643,ko:K05645	ko02010,map02010	-	-	-	ko00000,ko00001,ko02000	3.A.1.211	-	-	ABC2_membrane_3,ABC_tran
GWHPACFB000122	4098.XP_009631031.1	1e-261	723.0	28K8K@1|root,2QSP9@2759|Eukaryota,37RZM@33090|Viridiplantae,3GD57@35493|Streptophyta,44HK4@71274|asterids	35493|Streptophyta	S	Neprosin activation peptide	-	-	-	-	-	-	-	-	-	-	-	-	Neprosin,Neprosin_AP
GWHPACFB000123	4432.XP_010275284.1	5.43e-214	602.0	KOG1425@1|root,KOG1425@2759|Eukaryota,37R6I@33090|Viridiplantae,3GE8F@35493|Streptophyta	35493|Streptophyta	Z	Microfibrillar-associated protein	-	-	-	ko:K13110	-	-	-	-	ko00000,ko03041	-	-	-	MFAP1
GWHPACFB000124	2711.XP_006478976.1	0.0	4071.0	KOG1242@1|root,KOG1242@2759|Eukaryota,37KQN@33090|Viridiplantae,3G7IM@35493|Streptophyta	35493|Streptophyta	J	Translational activator	GCN1L1	GO:0002376,GO:0005575,GO:0005622,GO:0005623,GO:0005634,GO:0005737,GO:0005829,GO:0006950,GO:0006952,GO:0006955,GO:0008150,GO:0009605,GO:0009607,GO:0009617,GO:0009682,GO:0016020,GO:0042742,GO:0043207,GO:0043226,GO:0043227,GO:0043229,GO:0043231,GO:0044424,GO:0044444,GO:0044464,GO:0045087,GO:0050896,GO:0051704,GO:0051707,GO:0098542	-	-	-	-	-	-	-	-	-	-	CLASP_N,HEAT,HEAT_2
GWHPACFB000125	3649.evm.model.supercontig_13.280	9.99e-20	92.8	COG0156@1|root,KOG1359@2759|Eukaryota,37PAF@33090|Viridiplantae,3GDTC@35493|Streptophyta,3HT3J@3699|Brassicales	35493|Streptophyta	E	2-amino-3-ketobutyrate coenzyme A ligase	-	GO:0005575,GO:0005622,GO:0005623,GO:0005737,GO:0005777,GO:0005829,GO:0006082,GO:0006732,GO:0006766,GO:0006767,GO:0006768,GO:0006790,GO:0006807,GO:0008150,GO:0008152,GO:0009058,GO:0009102,GO:0009108,GO:0009110,GO:0009987,GO:0016053,GO:0017144,GO:0018130,GO:0019752,GO:0032787,GO:0034641,GO:0042364,GO:0042579,GO:0043226,GO:0043227,GO:0043229,GO:0043231,GO:0043436,GO:0043603,GO:0043604,GO:0044237,GO:…	2.3.1.47	ko:K00652	ko00780,ko01100,map00780,map01100	M00123,M00573,M00577	R03210,R10124	RC00004,RC00039,RC02725	ko00000,ko00001,ko00002,ko01000,ko01007	-	-	-	Aminotran_1_2
GWHPACFB000126	225117.XP_009370977.1	1.85e-37	132.0	2E6G4@1|root,2S1U2@2759|Eukaryota,37VMW@33090|Viridiplantae,3GJC9@35493|Streptophyta,4JPEY@91835|fabids	35493|Streptophyta	S	Photosystem I reaction center subunit IV	-	-	-	ko:K02693	ko00195,ko01100,map00195,map01100	M00163	-	-	ko00000,ko00001,ko00002,ko00194	-	-	-	PSI_PsaE
GWHPACFB000127	102107.XP_008218370.1	9.15e-216	601.0	COG3240@1|root,2QQP0@2759|Eukaryota,37KD4@33090|Viridiplantae,3GHJ0@35493|Streptophyta,4JK5K@91835|fabids	35493|Streptophyta	I	Belongs to the 'GDSL' lipolytic enzyme family	-	GO:0007275,GO:0008150,GO:0032501,GO:0032502,GO:0042335,GO:0048856	-	-	-	-	-	-	-	-	-	-	Lipase_GDSL
GWHPACFB000128	2711.XP_006478978.1	6.03e-212	592.0	COG3240@1|root,2QQP0@2759|Eukaryota,37KD4@33090|Viridiplantae,3GHJ0@35493|Streptophyta	35493|Streptophyta	I	Belongs to the 'GDSL' lipolytic enzyme family	-	GO:0007275,GO:0008150,GO:0032501,GO:0032502,GO:0042335,GO:0048856	-	-	-	-	-	-	-	-	-	-	Lipase_GDSL
GWHPACFB000129	29760.VIT_04s0043g00740.t01	0.0	1632.0	KOG3534@1|root,KOG3534@2759|Eukaryota,37SAX@33090|Viridiplantae,3G9P6@35493|Streptophyta	35493|Streptophyta	S	atsra1,klk,pir,pir121,pirp,sra1	-	GO:0000902,GO:0000904,GO:0005575,GO:0005622,GO:0005623,GO:0005737,GO:0006996,GO:0007010,GO:0007015,GO:0008064,GO:0008150,GO:0009653,GO:0009888,GO:0009987,GO:0010026,GO:0010090,GO:0010638,GO:0016043,GO:0030029,GO:0030036,GO:0030154,GO:0030832,GO:0030833,GO:0030838,GO:0031209,GO:0031334,GO:0032271,GO:0032273,GO:0032502,GO:0032535,GO:0032956,GO:0032970,GO:0032989,GO:0032991,GO:0033043,GO:0043254,GO:…	-	ko:K05749	ko03013,ko04810,map03013,map04810	-	-	-	ko00000,ko00001,ko03019	-	-	-	DUF1394,FragX_IP
GWHPACFB000130	29760.VIT_04s0043g00740.t01	2.65e-222	649.0	KOG3534@1|root,KOG3534@2759|Eukaryota,37SAX@33090|Viridiplantae,3G9P6@35493|Streptophyta	35493|Streptophyta	S	atsra1,klk,pir,pir121,pirp,sra1	-	GO:0000902,GO:0000904,GO:0005575,GO:0005622,GO:0005623,GO:0005737,GO:0006996,GO:0007010,GO:0007015,GO:0008064,GO:0008150,GO:0009653,GO:0009888,GO:0009987,GO:0010026,GO:0010090,GO:0010638,GO:0016043,GO:0030029,GO:0030036,GO:0030154,GO:0030832,GO:0030833,GO:0030838,GO:0031209,GO:0031334,GO:0032271,GO:0032273,GO:0032502,GO:0032535,GO:0032956,GO:0032970,GO:0032989,GO:0032991,GO:0033043,GO:0043254,GO:…	-	ko:K05749	ko03013,ko04810,map03013,map04810	-	-	-	ko00000,ko00001,ko03019	-	-	-	DUF1394,FragX_IP
GWHPACFB000131	71139.XP_010069500.1	2.06e-94	277.0	KOG2240@1|root,KOG2240@2759|Eukaryota,37U4X@33090|Viridiplantae,3G74S@35493|Streptophyta	35493|Streptophyta	K	Nascent polypeptide-associated complex subunit beta	-	-	-	ko:K01527	ko04214,map04214	-	-	-	ko00000,ko00001	-	-	-	NAC
GWHPACFB000132	4098.XP_009602898.1	0.0	1028.0	28K43@1|root,2QSIM@2759|Eukaryota,37QHY@33090|Viridiplantae,3GG1B@35493|Streptophyta,44D7B@71274|asterids	35493|Streptophyta	G	Glycosyl hydrolase family 9	-	-	-	-	-	-	-	-	-	-	-	-	Glyco_hydro_9
GWHPACFB000133	29760.VIT_00s0340g00040.t01	5.65e-55	177.0	COG3525@1|root,KOG2499@2759|Eukaryota,37YXX@33090|Viridiplantae,3GN20@35493|Streptophyta	35493|Streptophyta	G	Glycosyl hydrolase family 20, catalytic domain	-	-	3.2.1.52	ko:K12373	ko00511,ko00513,ko00520,ko00531,ko00603,ko00604,ko01100,ko04142,map00511,map00513,map00520,map00531,map00603,map00604,map01100,map04142	M00079	R00022,R06004,R11316	RC00049	ko00000,ko00001,ko00002,ko01000,ko03110	-	GH20	-	Glyco_hydro_20
GWHPACFB000134	2711.XP_006466201.1	1.07e-210	592.0	2CMDZ@1|root,2QQ34@2759|Eukaryota,37MCC@33090|Viridiplantae,3GFFJ@35493|Streptophyta	35493|Streptophyta	O	E3 ubiquitin-protein ligase	-	GO:0000075,GO:0000166,GO:0000209,GO:0000278,GO:0003674,GO:0003824,GO:0004842,GO:0005488,GO:0005575,GO:0005622,GO:0005623,GO:0005634,GO:0005654,GO:0006464,GO:0006508,GO:0006511,GO:0006807,GO:0007049,GO:0007093,GO:0007346,GO:0008150,GO:0008152,GO:0009056,GO:0009057,GO:0009893,GO:0009894,GO:0009896,GO:0009987,GO:0010604,GO:0016567,GO:0016604,GO:0016605,GO:0016740,GO:0019222,GO:0019538,GO:0019787,GO:…	2.3.2.27	ko:K10644	-	-	-	-	ko00000,ko01000,ko04121	-	-	-	zf-C3HC4,zf-RING_2
GWHPACFB000135	29760.VIT_04s0043g00840.t01	3.56e-195	557.0	KOG0167@1|root,KOG0167@2759|Eukaryota,37I1K@33090|Viridiplantae,3GCSN@35493|Streptophyta	35493|Streptophyta	S	RING-type E3 ubiquitin transferase	-	GO:0001101,GO:0003674,GO:0003824,GO:0004842,GO:0005102,GO:0005488,GO:0005515,GO:0005575,GO:0005622,GO:0005623,GO:0005634,GO:0005737,GO:0005886,GO:0006464,GO:0006807,GO:0008150,GO:0008152,GO:0009719,GO:0009725,GO:0009737,GO:0009987,GO:0010033,GO:0016020,GO:0016567,GO:0016740,GO:0019538,GO:0019787,GO:0032446,GO:0032870,GO:0033612,GO:0033993,GO:0036211,GO:0042221,GO:0043170,GO:0043226,GO:0043227,GO:…	-	-	-	-	-	-	-	-	-	-	Arm,U-box
GWHPACFB000136	4113.PGSC0003DMT400031291	3.95e-164	484.0	COG0515@1|root,KOG1187@2759|Eukaryota,37RBN@33090|Viridiplantae,3GFQ7@35493|Streptophyta,44I0M@71274|asterids	35493|Streptophyta	T	Protein kinase domain	-	GO:0000003,GO:0003006,GO:0003674,GO:0003824,GO:0004672,GO:0004674,GO:0004675,GO:0004888,GO:0005575,GO:0005622,GO:0005623,GO:0005737,GO:0005886,GO:0006464,GO:0006468,GO:0006793,GO:0006796,GO:0006807,GO:0006935,GO:0007154,GO:0007165,GO:0007166,GO:0007167,GO:0007178,GO:0008150,GO:0008152,GO:0009605,GO:0009856,GO:0009987,GO:0010183,GO:0016020,GO:0016301,GO:0016310,GO:0016740,GO:0016772,GO:0016773,GO:…	2.7.11.1	ko:K04733	ko04010,ko04064,ko04620,ko04621,ko04624,ko04722,ko05133,ko05140,ko05142,ko05145,ko05152,ko05162,ko05164,map04010,map04064,map04620,map04621,map04624,map04722,map05133,map05140,map05142,map05145,map05152,map05162,map05164	M00686	-	-	ko00000,ko00001,ko00002,ko01000,ko01001	-	-	-	Pkinase,Pkinase_Tyr
GWHPACFB000137	4096.XP_009763054.1	1.86e-135	392.0	28IYG@1|root,2QRA4@2759|Eukaryota,37KU6@33090|Viridiplantae,3GFCK@35493|Streptophyta,44MNG@71274|asterids	35493|Streptophyta	S	Phloem protein 2	-	GO:0000003,GO:0003006,GO:0003674,GO:0005488,GO:0007275,GO:0008150,GO:0009790,GO:0009791,GO:0009793,GO:0010154,GO:0022414,GO:0030246,GO:0032501,GO:0032502,GO:0048316,GO:0048608,GO:0048731,GO:0048856,GO:0061458	-	-	-	-	-	-	-	-	-	-	F-box,PP2
GWHPACFB000138	29760.VIT_04s0023g00320.t01	1.86e-188	531.0	28J8N@1|root,2QS1X@2759|Eukaryota,37HEN@33090|Viridiplantae,3GCG1@35493|Streptophyta	35493|Streptophyta	U	May act as a component of the auxin efflux carrier	-	GO:0003674,GO:0005215,GO:0005575,GO:0005622,GO:0005623,GO:0005737,GO:0005783,GO:0005886,GO:0006810,GO:0008150,GO:0009914,GO:0009926,GO:0009966,GO:0010252,GO:0010315,GO:0010329,GO:0010646,GO:0010817,GO:0010928,GO:0012505,GO:0015562,GO:0016020,GO:0022857,GO:0023051,GO:0042592,GO:0043226,GO:0043227,GO:0043229,GO:0043231,GO:0044424,GO:0044444,GO:0044464,GO:0048583,GO:0048878,GO:0050789,GO:0050794,GO:…	-	ko:K13947	-	-	-	-	ko00000,ko02000	2.A.69.1	-	-	Mem_trans
GWHPACFB000140	29760.VIT_04s0023g00370.t01	2.68e-197	560.0	COG5063@1|root,KOG1677@2759|Eukaryota,37MG1@33090|Viridiplantae,3GD6N@35493|Streptophyta	35493|Streptophyta	S	Zinc finger CCCH domain-containing protein	-	GO:0003674,GO:0003676,GO:0003677,GO:0003723,GO:0003729,GO:0003824,GO:0004518,GO:0005488,GO:0005515,GO:0005575,GO:0005622,GO:0005623,GO:0005737,GO:0005829,GO:0006139,GO:0006417,GO:0006725,GO:0006807,GO:0008150,GO:0008152,GO:0009889,GO:0009890,GO:0009892,GO:0009987,GO:0010313,GO:0010468,GO:0010556,GO:0010558,GO:0010605,GO:0010608,GO:0010629,GO:0016787,GO:0016788,GO:0017148,GO:0019222,GO:0031323,GO:…	-	-	-	-	-	-	-	-	-	-	zf-CCCH
GWHPACFB000141	4432.XP_010245960.1	3.55e-305	874.0	COG2119@1|root,KOG4197@1|root,KOG2881@2759|Eukaryota,KOG4197@2759|Eukaryota,37SCJ@33090|Viridiplantae,3G7IY@35493|Streptophyta	35493|Streptophyta	S	Pentatricopeptide repeat-containing protein	-	-	-	-	-	-	-	-	-	-	-	-	DYW_deaminase,PPR,PPR_2,UPF0016
GWHPACFB000142	4432.XP_010268324.1	9.71e-203	608.0	28JIG@1|root,2QRFS@2759|Eukaryota,37TAB@33090|Viridiplantae,3G8SD@35493|Streptophyta	35493|Streptophyta	K	WRKY Transcription Factor	-	GO:0000003,GO:0000578,GO:0003006,GO:0003674,GO:0003700,GO:0006355,GO:0007163,GO:0007275,GO:0007389,GO:0008150,GO:0009555,GO:0009790,GO:0009791,GO:0009793,GO:0009798,GO:0009880,GO:0009889,GO:0009942,GO:0009987,GO:0010154,GO:0010468,GO:0010556,GO:0019219,GO:0019222,GO:0022414,GO:0030010,GO:0031323,GO:0031326,GO:0032501,GO:0032502,GO:0048229,GO:0048316,GO:0048608,GO:0048731,GO:0048856,GO:0050789,GO:…	-	ko:K18835	ko04626,map04626	-	-	-	ko00000,ko00001,ko03000	-	-	-	WRKY
GWHPACFB000143	3641.EOY09877	9.65e-109	330.0	KOG4200@1|root,KOG4200@2759|Eukaryota,37RJ2@33090|Viridiplantae,3GFHG@35493|Streptophyta	35493|Streptophyta	S	Putative adipose-regulatory protein (Seipin)	-	GO:0000003,GO:0003006,GO:0005575,GO:0005622,GO:0005623,GO:0005737,GO:0005783,GO:0006996,GO:0007275,GO:0008150,GO:0009791,GO:0009846,GO:0009856,GO:0009987,GO:0010154,GO:0010162,GO:0010344,GO:0010431,GO:0010876,GO:0012505,GO:0016043,GO:0019915,GO:0021700,GO:0022414,GO:0022607,GO:0022611,GO:0032501,GO:0032502,GO:0032504,GO:0033036,GO:0034389,GO:0043226,GO:0043227,GO:0043229,GO:0043231,GO:0043900,GO:…	-	ko:K19365	-	-	-	-	ko00000	-	-	-	Seipin
GWHPACFB000144	3760.EMJ22516	1.33e-69	229.0	2D2MR@1|root,2SNBV@2759|Eukaryota,37ZNP@33090|Viridiplantae,3GPIF@35493|Streptophyta	35493|Streptophyta	S	F-box protein At3g07870-like	-	-	-	-	-	-	-	-	-	-	-	-	F-box,F-box-like,FBA_1,FBA_3
GWHPACFB000145	29760.VIT_04s0023g00590.t01	2.2e-114	330.0	COG0684@1|root,2QRB4@2759|Eukaryota,37MR0@33090|Viridiplantae,3GD7F@35493|Streptophyta	35493|Streptophyta	E	Catalyzes the aldol cleavage of 4-hydroxy-4-methyl-2- oxoglutarate (HMG) into 2 molecules of pyruvate. Also contains a secondary oxaloacetate (OAA) decarboxylase activity due to the common pyruvate enolate transition state formed following C-C bond cleavage in the retro-aldol and decarboxylation reactions	-	-	-	-	-	-	-	-	-	-	-	-	RraA-like
GWHPACFB000146	102107.XP_008218683.1	1.57e-29	134.0	KOG4197@1|root,KOG4197@2759|Eukaryota,37K3H@33090|Viridiplantae,3G9XW@35493|Streptophyta,4JK87@91835|fabids	35493|Streptophyta	S	Pentatricopeptide repeat-containing protein	-	GO:0003674,GO:0003676,GO:0003723,GO:0003824,GO:0004518,GO:0004519,GO:0005488,GO:0005575,GO:0005622,GO:0005623,GO:0006139,GO:0006725,GO:0006807,GO:0008150,GO:0008152,GO:0009451,GO:0009987,GO:0016070,GO:0016787,GO:0016788,GO:0034641,GO:0043170,GO:0043226,GO:0043227,GO:0043229,GO:0043231,GO:0043412,GO:0044237,GO:0044238,GO:0044424,GO:0044464,GO:0046483,GO:0071704,GO:0090304,GO:0090305,GO:0097159,GO:…	-	-	-	-	-	-	-	-	-	-	PPR,PPR_1,PPR_2,PPR_3,PPR_long
GWHPACFB000147	3649.evm.model.supercontig_1105.3	3.27e-153	431.0	COG1443@1|root,KOG0142@2759|Eukaryota,37QKP@33090|Viridiplantae,3GAAJ@35493|Streptophyta,3HN7A@3699|Brassicales	35493|Streptophyta	Q	Isopentenyl-diphosphate delta-isomerase	-	GO:0000003,GO:0003006,GO:0003674,GO:0003824,GO:0004452,GO:0005575,GO:0005622,GO:0005623,GO:0005737,GO:0005739,GO:0005829,GO:0006629,GO:0006644,GO:0006720,GO:0006793,GO:0006796,GO:0007275,GO:0008150,GO:0008152,GO:0008299,GO:0008610,GO:0008654,GO:0009058,GO:0009240,GO:0009507,GO:0009536,GO:0009791,GO:0009908,GO:0009987,GO:0016853,GO:0016860,GO:0016863,GO:0019637,GO:0022414,GO:0032501,GO:0032502,GO:…	5.3.3.2	ko:K01823	ko00900,ko01100,ko01110,ko01130,map00900,map01100,map01110,map01130	M00095,M00096,M00364,M00365,M00366,M00367	R01123	RC00455	ko00000,ko00001,ko00002,ko01000	-	-	-	NUDIX
GWHPACFB000148	29760.VIT_04s0023g00670.t01	2.15e-261	727.0	KOG2297@1|root,KOG2297@2759|Eukaryota,37NYF@33090|Viridiplantae,3GEZX@35493|Streptophyta	35493|Streptophyta	J	Basic leucine zipper and W2 domain-containing protein	-	-	-	-	-	-	-	-	-	-	-	-	W2
GWHPACFB000149	29760.VIT_04s0023g00780.t01	1.94e-115	338.0	COG1842@1|root,2QSHK@2759|Eukaryota,37N8K@33090|Viridiplantae,3GEB2@35493|Streptophyta	35493|Streptophyta	KT	Membrane-associated 30 kDa protein	-	-	-	ko:K03969	-	-	-	-	ko00000	-	-	-	PspA_IM30
GWHPACFB000150	29760.VIT_04s0023g00790.t01	2.28e-76	235.0	2BYWW@1|root,2QUSD@2759|Eukaryota,37QHT@33090|Viridiplantae,3GI48@35493|Streptophyta	35493|Streptophyta	S	tic 20-ii	-	GO:0005575,GO:0005622,GO:0005623,GO:0005737,GO:0005739,GO:0009507,GO:0009526,GO:0009528,GO:0009536,GO:0009706,GO:0009941,GO:0016020,GO:0019866,GO:0031090,GO:0031967,GO:0031969,GO:0031975,GO:0042170,GO:0043226,GO:0043227,GO:0043229,GO:0043231,GO:0044422,GO:0044424,GO:0044434,GO:0044435,GO:0044444,GO:0044446,GO:0044464	-	-	-	-	-	-	-	-	-	-	TIC20
GWHPACFB000151	29760.VIT_14s0066g01030.t01	0.0	1118.0	KOG2001@1|root,KOG2001@2759|Eukaryota,37MDV@33090|Viridiplantae,3GB3Y@35493|Streptophyta	35493|Streptophyta	Z	Gamma-tubulin complex is necessary for microtubule nucleation at the centrosome	-	GO:0000003,GO:0000226,GO:0000278,GO:0000280,GO:0000923,GO:0000930,GO:0003674,GO:0005198,GO:0005200,GO:0005488,GO:0005515,GO:0005575,GO:0005622,GO:0005623,GO:0005634,GO:0005635,GO:0005654,GO:0005737,GO:0005813,GO:0005815,GO:0005856,GO:0005874,GO:0005881,GO:0005938,GO:0006996,GO:0007010,GO:0007017,GO:0007020,GO:0007049,GO:0007051,GO:0007052,GO:0007098,GO:0007275,GO:0008092,GO:0008104,GO:0008150,GO:…	-	ko:K16569	-	-	-	-	ko00000,ko03036,ko04147,ko04812	-	-	-	Spc97_Spc98
GWHPACFB000152	29730.Gorai.007G160000.1	9.11e-207	585.0	COG2939@1|root,KOG1282@2759|Eukaryota,37M2A@33090|Viridiplantae,3G7C5@35493|Streptophyta	35493|Streptophyta	O	Belongs to the peptidase S10 family	-	GO:0003674,GO:0003824,GO:0005575,GO:0005622,GO:0005623,GO:0005737,GO:0005773,GO:0005777,GO:0008150,GO:0008152,GO:0016740,GO:0016746,GO:0016747,GO:0019748,GO:0042579,GO:0043226,GO:0043227,GO:0043229,GO:0043231,GO:0044424,GO:0044444,GO:0044464	-	ko:K16296	-	-	-	-	ko00000,ko01000,ko01002	-	-	-	Peptidase_S10
GWHPACFB000153	981085.XP_010111090.1	1.68e-180	520.0	COG2939@1|root,KOG1282@2759|Eukaryota,37M2A@33090|Viridiplantae,3G7C5@35493|Streptophyta,4JJ3G@91835|fabids	35493|Streptophyta	EO	Belongs to the peptidase S10 family	-	GO:0003674,GO:0003824,GO:0005575,GO:0005622,GO:0005623,GO:0005737,GO:0005773,GO:0005777,GO:0008150,GO:0008152,GO:0016740,GO:0016746,GO:0016747,GO:0019748,GO:0042579,GO:0043226,GO:0043227,GO:0043229,GO:0043231,GO:0044424,GO:0044444,GO:0044464	-	ko:K16296	-	-	-	-	ko00000,ko01000,ko01002	-	-	-	Peptidase_S10
GWHPACFB000154	102107.XP_008218456.1	1.78e-268	746.0	COG2939@1|root,KOG1282@2759|Eukaryota,37M2A@33090|Viridiplantae,3G7C5@35493|Streptophyta,4JJ3G@91835|fabids	35493|Streptophyta	EO	Belongs to the peptidase S10 family	-	GO:0003674,GO:0003824,GO:0005575,GO:0005622,GO:0005623,GO:0005737,GO:0005773,GO:0005777,GO:0008150,GO:0008152,GO:0016740,GO:0016746,GO:0016747,GO:0019748,GO:0042579,GO:0043226,GO:0043227,GO:0043229,GO:0043231,GO:0044424,GO:0044444,GO:0044464	-	ko:K16296	-	-	-	-	ko00000,ko01000,ko01002	-	-	-	Peptidase_S10
GWHPACFB000155	161934.XP_010678976.1	5.57e-231	652.0	COG2939@1|root,KOG1282@2759|Eukaryota,37M2A@33090|Viridiplantae,3G7C5@35493|Streptophyta	35493|Streptophyta	O	Belongs to the peptidase S10 family	-	-	-	ko:K16296	-	-	-	-	ko00000,ko01000,ko01002	-	-	-	Peptidase_S10
GWHPACFB000156	3694.POPTR_0019s08150.1	2.25e-264	734.0	COG0631@1|root,KOG0698@2759|Eukaryota,37K1F@33090|Viridiplantae,3G7HE@35493|Streptophyta,4JDJF@91835|fabids	35493|Streptophyta	T	phosphatase 2c	-	GO:0003674,GO:0003824,GO:0004721,GO:0005575,GO:0005622,GO:0005623,GO:0005634,GO:0005886,GO:0006464,GO:0006470,GO:0006793,GO:0006796,GO:0006807,GO:0008150,GO:0008152,GO:0009987,GO:0016020,GO:0016311,GO:0016787,GO:0016788,GO:0016791,GO:0019538,GO:0036211,GO:0042578,GO:0043170,GO:0043226,GO:0043227,GO:0043229,GO:0043231,GO:0043412,GO:0044237,GO:0044238,GO:0044260,GO:0044267,GO:0044424,GO:0044464,GO:…	-	-	-	-	-	-	-	-	-	-	PP2C
GWHPACFB000157	29760.VIT_03s0038g04460.t01	4.54e-164	508.0	COG5118@1|root,KOG2009@2759|Eukaryota,37QZ2@33090|Viridiplantae,3GG5S@35493|Streptophyta	35493|Streptophyta	K	Transcription factor tfiiib component	-	GO:0000126,GO:0001025,GO:0001156,GO:0003674,GO:0003676,GO:0003677,GO:0005488,GO:0005515,GO:0005575,GO:0005622,GO:0005623,GO:0005634,GO:0005667,GO:0006139,GO:0006351,GO:0006352,GO:0006383,GO:0006384,GO:0006725,GO:0006807,GO:0008134,GO:0008150,GO:0008152,GO:0009058,GO:0009059,GO:0009987,GO:0010467,GO:0016043,GO:0016070,GO:0018130,GO:0019438,GO:0022607,GO:0032774,GO:0032991,GO:0034622,GO:0034641,GO:…	-	ko:K15198	-	-	-	-	ko00000,ko03021	-	-	-	Myb_DNA-bind_7
GWHPACFB000158	29760.VIT_04s0023g00800.t01	2.27e-211	594.0	COG5200@1|root,KOG0796@2759|Eukaryota,37NEA@33090|Viridiplantae,3G8M0@35493|Streptophyta	35493|Streptophyta	A	RNA-binding protein Luc7-like	-	-	-	-	-	-	-	-	-	-	-	-	LUC7
GWHPACFB000159	29760.VIT_04s0023g00820.t01	1.27e-130	381.0	KOG4827@1|root,KOG4827@2759|Eukaryota,37I40@33090|Viridiplantae,3GEAN@35493|Streptophyta	35493|Streptophyta	S	ER membrane protein complex subunit	-	-	-	-	-	-	-	-	-	-	-	-	-
GWHPACFB000160	3880.AES80422	8.83e-198	565.0	KOG0674@1|root,KOG0674@2759|Eukaryota,37RM7@33090|Viridiplantae,3G8M6@35493|Streptophyta,4JRBD@91835|fabids	35493|Streptophyta	O	Calreticulin-3-like	-	GO:0002218,GO:0002253,GO:0002376,GO:0002682,GO:0002684,GO:0005575,GO:0005622,GO:0005623,GO:0005737,GO:0005783,GO:0005789,GO:0006457,GO:0006950,GO:0006952,GO:0006955,GO:0007154,GO:0007165,GO:0008150,GO:0008152,GO:0008219,GO:0009605,GO:0009607,GO:0009617,GO:0009626,GO:0009812,GO:0009987,GO:0010204,GO:0012501,GO:0012505,GO:0016020,GO:0023052,GO:0031347,GO:0031349,GO:0031984,GO:0033554,GO:0034050,GO:…	-	ko:K08057	ko04141,ko04145,ko04612,ko05142,ko05166,map04141,map04145,map04612,map05142,map05166	-	-	-	ko00000,ko00001,ko03110,ko04091	-	-	-	Calreticulin
GWHPACFB000161	3988.XP_002514816.1	3.94e-68	208.0	COG0236@1|root,KOG1748@2759|Eukaryota,37VI6@33090|Viridiplantae,3GJC4@35493|Streptophyta,4JQCF@91835|fabids	35493|Streptophyta	CIQ	Acyl carrier protein	-	GO:0000035,GO:0000036,GO:0003674,GO:0005488,GO:0005575,GO:0005622,GO:0005623,GO:0005737,GO:0005739,GO:0005759,GO:0005829,GO:0005975,GO:0006082,GO:0006629,GO:0006631,GO:0006633,GO:0006643,GO:0006644,GO:0006664,GO:0006793,GO:0006796,GO:0008150,GO:0008152,GO:0008610,GO:0008654,GO:0009058,GO:0009245,GO:0009247,GO:0009311,GO:0009312,GO:0009987,GO:0016051,GO:0016053,GO:0019637,GO:0019752,GO:0019842,GO:…	-	ko:K03955	ko00190,ko01100,ko04714,ko04723,ko04932,ko05010,ko05012,ko05016,map00190,map01100,map04714,map04723,map04932,map05010,map05012,map05016	M00146	-	-	ko00000,ko00001,ko00002	3.D.1.6	-	-	PP-binding
GWHPACFB000162	4432.XP_010258508.1	5.37e-184	517.0	COG1028@1|root,KOG1205@2759|Eukaryota,37KR6@33090|Viridiplantae,3G7RZ@35493|Streptophyta	35493|Streptophyta	Q	Dehydrogenase reductase SDR family member	-	-	-	ko:K11165	-	-	-	-	ko00000,ko01000	-	-	-	adh_short
GWHPACFB000163	3694.POPTR_0010s18840.1	5.11e-267	761.0	28IJ6@1|root,2QSTN@2759|Eukaryota,37KJ6@33090|Viridiplantae,3GBIK@35493|Streptophyta,4JEHD@91835|fabids	35493|Streptophyta	K	AP2-like ethylene-responsive transcription factor	-	-	-	ko:K09285	-	-	-	-	ko00000,ko03000	-	-	-	AP2
GWHPACFB000164	102107.XP_008218472.1	0.0	1811.0	COG0571@1|root,KOG0701@2759|Eukaryota,37JM0@33090|Viridiplantae,3G9E9@35493|Streptophyta,4JEJS@91835|fabids	35493|Streptophyta	A	Belongs to the helicase family. Dicer subfamily	-	GO:0002252,GO:0002376,GO:0003674,GO:0003676,GO:0003723,GO:0003824,GO:0004518,GO:0004519,GO:0004521,GO:0004525,GO:0004540,GO:0005488,GO:0005575,GO:0005622,GO:0005623,GO:0005634,GO:0005737,GO:0006139,GO:0006259,GO:0006396,GO:0006725,GO:0006807,GO:0006950,GO:0006952,GO:0006955,GO:0008150,GO:0008152,GO:0009605,GO:0009607,GO:0009615,GO:0009616,GO:0009892,GO:0009987,GO:0010033,GO:0010216,GO:0010267,GO:…	-	ko:K11592	ko05206,map05206	-	-	-	ko00000,ko00001,ko01000,ko03036	-	-	-	DEAD,Dicer_dimer,Helicase_C,PAZ,ResIII,Ribonuclease_3,dsrm
GWHPACFB000165	981085.XP_010091319.1	5.93e-88	300.0	KOG4197@1|root,KOG4197@2759|Eukaryota,37R1C@33090|Viridiplantae,3GGSQ@35493|Streptophyta	35493|Streptophyta	S	Pentatricopeptide repeat-containing protein	-	GO:0003674,GO:0003676,GO:0003723,GO:0003824,GO:0004518,GO:0004519,GO:0005488,GO:0005575,GO:0005622,GO:0005623,GO:0006139,GO:0006725,GO:0006807,GO:0008150,GO:0008152,GO:0009451,GO:0009987,GO:0016070,GO:0016787,GO:0016788,GO:0034641,GO:0043170,GO:0043226,GO:0043227,GO:0043229,GO:0043231,GO:0043412,GO:0044237,GO:0044238,GO:0044424,GO:0044464,GO:0046483,GO:0071704,GO:0090304,GO:0090305,GO:0097159,GO:…	-	-	-	-	-	-	-	-	-	-	PPR,PPR_1,PPR_2,PPR_3
GWHPACFB000166	29760.VIT_00s0207g00110.t01	6.11e-102	303.0	2ARH7@1|root,2RZMD@2759|Eukaryota,37UJF@33090|Viridiplantae,3GJ6C@35493|Streptophyta	35493|Streptophyta	S	Ycf20-like protein	-	GO:0005575,GO:0005622,GO:0005623,GO:0005737,GO:0008150,GO:0009314,GO:0009416,GO:0009507,GO:0009536,GO:0009628,GO:0010196,GO:0043226,GO:0043227,GO:0043229,GO:0043231,GO:0044424,GO:0044444,GO:0044464,GO:0050896,GO:1990066	-	-	-	-	-	-	-	-	-	-	DUF565
GWHPACFB000167	3641.EOY09726	7.5e-295	829.0	COG0571@1|root,KOG0701@2759|Eukaryota,37N0T@33090|Viridiplantae,3G7IJ@35493|Streptophyta	35493|Streptophyta	A	Metallophosphoesterase	-	-	-	-	-	-	-	-	-	-	-	-	Metallophos
GWHPACFB000168	3760.EMJ09908	1.17e-272	755.0	KOG1815@1|root,KOG1815@2759|Eukaryota,37K8R@33090|Viridiplantae,3G8E9@35493|Streptophyta,4JMY6@91835|fabids	35493|Streptophyta	O	E3 ubiquitin-protein ligase	-	GO:0000151,GO:0000209,GO:0003674,GO:0003824,GO:0004842,GO:0005488,GO:0005515,GO:0005575,GO:0005622,GO:0005623,GO:0005737,GO:0006464,GO:0006807,GO:0008150,GO:0008152,GO:0009893,GO:0009894,GO:0009896,GO:0009987,GO:0010604,GO:0016567,GO:0016740,GO:0019222,GO:0019538,GO:0019787,GO:0019899,GO:0030162,GO:0031323,GO:0031325,GO:0031329,GO:0031331,GO:0031624,GO:0032268,GO:0032270,GO:0032434,GO:0032436,GO:…	2.3.2.31	ko:K11968	-	-	-	-	ko00000,ko01000,ko04121	-	-	-	IBR
GWHPACFB000169	42345.XP_008807362.1	9.93e-80	240.0	KOG1815@1|root,KOG1815@2759|Eukaryota,37K8R@33090|Viridiplantae,3G8E9@35493|Streptophyta,3KMB7@4447|Liliopsida	35493|Streptophyta	O	E3 ubiquitin-protein ligase	-	GO:0000151,GO:0000209,GO:0003674,GO:0003824,GO:0004842,GO:0005488,GO:0005515,GO:0005575,GO:0005622,GO:0005623,GO:0005737,GO:0006464,GO:0006807,GO:0008150,GO:0008152,GO:0009893,GO:0009894,GO:0009896,GO:0009987,GO:0010604,GO:0016567,GO:0016740,GO:0019222,GO:0019538,GO:0019787,GO:0019899,GO:0030162,GO:0031323,GO:0031325,GO:0031329,GO:0031331,GO:0031624,GO:0032268,GO:0032270,GO:0032434,GO:0032436,GO:…	2.3.2.31	ko:K11968	-	-	-	-	ko00000,ko01000,ko04121	-	-	-	IBR
GWHPACFB000170	3656.XP_008443684.1	8.58e-211	586.0	COG0647@1|root,KOG2882@2759|Eukaryota,37JJ1@33090|Viridiplantae,3GCGJ@35493|Streptophyta,4JMR0@91835|fabids	35493|Streptophyta	P	Phosphoglycolate	-	GO:0003674,GO:0003824,GO:0005575,GO:0005622,GO:0005623,GO:0005737,GO:0005829,GO:0006793,GO:0006796,GO:0008150,GO:0008152,GO:0009987,GO:0016311,GO:0016787,GO:0016788,GO:0016791,GO:0042578,GO:0044237,GO:0044424,GO:0044444,GO:0044464	3.1.3.18,3.1.3.48	ko:K19269	ko00630,ko01100,ko01110,ko01130,ko01200,map00630,map01100,map01110,map01130,map01200	M00532	R01334	RC00017	ko00000,ko00001,ko00002,ko01000,ko01009	-	-	-	Hydrolase_6,Hydrolase_like
GWHPACFB000171	4155.Migut.F01844.1.p	2.24e-75	240.0	29VFE@1|root,2RXKY@2759|Eukaryota,37U03@33090|Viridiplantae,3GHF1@35493|Streptophyta,44G3H@71274|asterids	35493|Streptophyta	S	INO80 complex subunit D-like	-	-	-	ko:K18401	-	-	-	-	ko00000,ko03036	-	-	-	zf-C3Hc3H
GWHPACFB000172	29760.VIT_08s0007g08150.t01	7.38e-122	358.0	28PHQ@1|root,2R56F@2759|Eukaryota,37QRY@33090|Viridiplantae,3G97I@35493|Streptophyta	35493|Streptophyta	K	Dehydration-responsive element-binding protein	-	GO:0001067,GO:0003674,GO:0003676,GO:0003677,GO:0003700,GO:0005488,GO:0005575,GO:0005622,GO:0005623,GO:0005634,GO:0006355,GO:0008150,GO:0009889,GO:0009891,GO:0009893,GO:0010468,GO:0010556,GO:0010557,GO:0010604,GO:0010628,GO:0019219,GO:0019222,GO:0031323,GO:0031325,GO:0031326,GO:0031328,GO:0043226,GO:0043227,GO:0043229,GO:0043231,GO:0043565,GO:0044212,GO:0044424,GO:0044464,GO:0045893,GO:0045935,GO:…	-	-	-	-	-	-	-	-	-	-	AP2
GWHPACFB000173	4432.XP_010247193.1	1e-190	542.0	COG0104@1|root,KOG1355@2759|Eukaryota,37HI7@33090|Viridiplantae,3GAQE@35493|Streptophyta	35493|Streptophyta	F	Plays an important role in the de novo pathway and in the salvage pathway of purine nucleotide biosynthesis. Catalyzes the first commited step in the biosynthesis of AMP from IMP	PURA	GO:0003674,GO:0003824,GO:0004019,GO:0005575,GO:0005576,GO:0005622,GO:0005623,GO:0005737,GO:0006139,GO:0006163,GO:0006164,GO:0006167,GO:0006725,GO:0006753,GO:0006793,GO:0006796,GO:0006807,GO:0008150,GO:0008152,GO:0009058,GO:0009117,GO:0009123,GO:0009124,GO:0009126,GO:0009127,GO:0009150,GO:0009152,GO:0009156,GO:0009161,GO:0009165,GO:0009167,GO:0009168,GO:0009259,GO:0009260,GO:0009507,GO:0009532,GO:…	6.3.4.4	ko:K01939	ko00230,ko00250,ko01100,map00230,map00250,map01100	M00049	R01135	RC00458,RC00459	ko00000,ko00001,ko00002,ko01000	-	-	-	Adenylsucc_synt
GWHPACFB000174	29760.VIT_04s0008g03110.t01	0.0	971.0	2CMH3@1|root,2QQBQ@2759|Eukaryota,37JMI@33090|Viridiplantae,3G9T0@35493|Streptophyta	35493|Streptophyta	-	-	-	-	-	-	-	-	-	-	-	-	-	-	-
GWHPACFB000175	29760.VIT_00s0207g00010.t01	3.2e-235	658.0	28KS7@1|root,2QT8C@2759|Eukaryota,37QF4@33090|Viridiplantae,3GC0W@35493|Streptophyta	35493|Streptophyta	S	BAHD family acyltransferase, clade V	-	GO:0000271,GO:0003674,GO:0003824,GO:0005975,GO:0005976,GO:0006725,GO:0008150,GO:0008152,GO:0009058,GO:0009059,GO:0009664,GO:0009698,GO:0009699,GO:0009832,GO:0009987,GO:0010345,GO:0010383,GO:0010393,GO:0016043,GO:0016051,GO:0016740,GO:0016746,GO:0016747,GO:0017144,GO:0019438,GO:0019748,GO:0033692,GO:0034637,GO:0034645,GO:0042546,GO:0043170,GO:0044036,GO:0044038,GO:0044085,GO:0044237,GO:0044238,GO:…	2.3.1.133,2.3.1.188	ko:K13065,ko:K15400	ko00073,ko00940,ko00941,ko00945,ko01100,ko01110,map00073,map00940,map00941,map00945,map01100,map01110	M00039	R01945,R02416,R07432,R07433,R09106	RC00004,RC00041,RC00055,RC02864	ko00000,ko00001,ko00002,ko01000	-	-	-	Transferase
GWHPACFB000176	3641.EOY08585	1.02e-119	342.0	COG1881@1|root,KOG3346@2759|Eukaryota,37RRQ@33090|Viridiplantae,3GAD4@35493|Streptophyta	35493|Streptophyta	S	Protein HEADING DATE	FT	GO:0000003,GO:0003006,GO:0003674,GO:0005488,GO:0005543,GO:0005575,GO:0005622,GO:0005623,GO:0005634,GO:0007275,GO:0008150,GO:0008289,GO:0008429,GO:0009314,GO:0009416,GO:0009628,GO:0009648,GO:0009791,GO:0009909,GO:0010228,GO:0010229,GO:0022414,GO:0032501,GO:0032502,GO:0040034,GO:0043167,GO:0043168,GO:0043226,GO:0043227,GO:0043229,GO:0043231,GO:0044424,GO:0044464,GO:0048367,GO:0048506,GO:0048509,GO:…	-	ko:K16223	ko04712,map04712	-	-	-	ko00000,ko00001	-	-	-	PBP
GWHPACFB000177	4432.XP_010242709.1	1.17e-255	705.0	2CMRB@1|root,2QRJK@2759|Eukaryota,37NPZ@33090|Viridiplantae,3GBKH@35493|Streptophyta	35493|Streptophyta	C	Introduction of a cis double bond between carbons of the acyl chain	SSI2	GO:0005575,GO:0005622,GO:0005623,GO:0005737,GO:0009507,GO:0009536,GO:0043226,GO:0043227,GO:0043229,GO:0043231,GO:0044424,GO:0044444,GO:0044464	1.14.19.11,1.14.19.2,1.14.19.26	ko:K03921	ko00061,ko01040,ko01212,map00061,map01040,map01212	-	R03370,R08161,R11108,R11109	RC00917	ko00000,ko00001,ko01000,ko01004	-	-	-	FA_desaturase_2
GWHPACFB000178	3641.EOY08601	1.21e-58	187.0	28PIB@1|root,2QW6E@2759|Eukaryota,37IG5@33090|Viridiplantae,3G8NI@35493|Streptophyta	35493|Streptophyta	-	-	-	-	-	-	-	-	-	-	-	-	-	-	-
GWHPACFB000179	981085.XP_010087456.1	1.32e-288	793.0	COG5231@1|root,KOG2759@2759|Eukaryota,37KG5@33090|Viridiplantae,3GAXP@35493|Streptophyta,4JES8@91835|fabids	35493|Streptophyta	C	V-type proton ATPase subunit	-	GO:0000221,GO:0000325,GO:0003674,GO:0003824,GO:0005215,GO:0005575,GO:0005622,GO:0005623,GO:0005737,GO:0005773,GO:0005774,GO:0005794,GO:0005886,GO:0006810,GO:0006811,GO:0006812,GO:0006873,GO:0006885,GO:0007035,GO:0008150,GO:0008324,GO:0009507,GO:0009536,GO:0009987,GO:0012505,GO:0015075,GO:0015077,GO:0015078,GO:0015318,GO:0015399,GO:0015405,GO:0015672,GO:0016020,GO:0016462,GO:0016469,GO:0016471,GO:…	-	ko:K02144	ko00190,ko01100,ko04142,ko04145,ko04150,ko04721,ko05110,ko05120,ko05152,ko05323,map00190,map01100,map04142,map04145,map04150,map04721,map05110,map05120,map05152,map05323	M00160	-	-	ko00000,ko00001,ko00002	3.A.2.2	-	-	V-ATPase_H_C,V-ATPase_H_N
GWHPACFB000180	29760.VIT_00s0220g00070.t01	2.69e-298	820.0	COG2723@1|root,KOG0626@2759|Eukaryota,37I38@33090|Viridiplantae,3GC7Z@35493|Streptophyta	35493|Streptophyta	G	Belongs to the glycosyl hydrolase 1 family	-	GO:0000160,GO:0000302,GO:0002218,GO:0002252,GO:0002253,GO:0002376,GO:0002682,GO:0002684,GO:0003674,GO:0003824,GO:0004553,GO:0005575,GO:0005622,GO:0005623,GO:0005737,GO:0005829,GO:0006950,GO:0006952,GO:0006955,GO:0006979,GO:0007154,GO:0007165,GO:0008150,GO:0008152,GO:0008422,GO:0009605,GO:0009607,GO:0009617,GO:0009682,GO:0009719,GO:0009723,GO:0009725,GO:0009755,GO:0009866,GO:0009873,GO:0009987,GO:…	3.2.1.21	ko:K01188	ko00460,ko00500,ko00940,ko01100,ko01110,map00460,map00500,map00940,map01100,map01110	-	R00026,R02558,R02887,R02985,R03527,R04949,R04998,R10035,R10039,R10040	RC00049,RC00059,RC00171,RC00262,RC00397,RC00451,RC00714,RC00746,RC01248	ko00000,ko00001,ko01000	-	GH1	-	Glyco_hydro_1
GWHPACFB000181	3641.EOY08619	0.0	1051.0	KOG1043@1|root,KOG1043@2759|Eukaryota,37KBF@33090|Viridiplantae,3GEFG@35493|Streptophyta	35493|Streptophyta	O	LETM1 and EF-hand domain-containing protein 1	-	-	-	ko:K17800	ko04139,map04139	-	-	-	ko00000,ko00001,ko02000,ko03029	2.A.97.1	-	-	EF-hand_7,LETM1
GWHPACFB000182	29760.VIT_00s0220g00110.t01	6.19e-242	678.0	COG0440@1|root,KOG2663@2759|Eukaryota,37MSV@33090|Viridiplantae,3G7RS@35493|Streptophyta	33090|Viridiplantae	E	Acetolactate synthase, small subunit	-	GO:0003674,GO:0003824,GO:0003984,GO:0005488,GO:0005515,GO:0005575,GO:0005622,GO:0005623,GO:0005737,GO:0005777,GO:0005829,GO:0005948,GO:0006082,GO:0006520,GO:0006549,GO:0006551,GO:0006573,GO:0006807,GO:0008150,GO:0008152,GO:0008652,GO:0009058,GO:0009081,GO:0009082,GO:0009097,GO:0009099,GO:0009507,GO:0009536,GO:0009987,GO:0016053,GO:0016740,GO:0016744,GO:0019752,GO:0032991,GO:0042579,GO:0043226,GO:…	2.2.1.6	ko:K01653	ko00290,ko00650,ko00660,ko00770,ko01100,ko01110,ko01130,ko01210,ko01230,map00290,map00650,map00660,map00770,map01100,map01110,map01130,map01210,map01230	M00019,M00570	R00006,R00014,R00226,R03050,R04672,R04673,R08648	RC00027,RC00106,RC01192,RC02744,RC02893	ko00000,ko00001,ko00002,ko01000	-	-	-	ACT,ACT_5,ALS_ss_C
GWHPACFB000184	102107.XP_008218494.1	0.0	1546.0	COG5411@1|root,KOG0565@2759|Eukaryota,37IQ9@33090|Viridiplantae,3G7U9@35493|Streptophyta,4JI9H@91835|fabids	35493|Streptophyta	U	Type II inositol 1,4,5-trisphosphate 5-phosphatase	-	-	3.1.3.36	ko:K01099	ko00562,ko01100,ko04070,map00562,map01100,map04070	-	R04404,R09827	RC00078	ko00000,ko00001,ko01000,ko04131	-	-	-	Exo_endo_phos
GWHPACFB000185	4098.XP_009602900.1	1.19e-94	293.0	COG3525@1|root,KOG2499@2759|Eukaryota,37R3M@33090|Viridiplantae,3GBW1@35493|Streptophyta,44GU3@71274|asterids	35493|Streptophyta	G	Beta-hexosaminidase	-	GO:0003674,GO:0003824,GO:0004553,GO:0004563,GO:0005575,GO:0005618,GO:0005623,GO:0005886,GO:0009505,GO:0015929,GO:0016020,GO:0016787,GO:0016798,GO:0030312,GO:0044464,GO:0071944	3.2.1.52	ko:K12373	ko00511,ko00513,ko00520,ko00531,ko00603,ko00604,ko01100,ko04142,map00511,map00513,map00520,map00531,map00603,map00604,map01100,map04142	M00079	R00022,R06004,R11316	RC00049	ko00000,ko00001,ko00002,ko01000,ko03110	-	GH20	-	Glyco_hydro_20,Glycohydro_20b2
GWHPACFB000186	29760.VIT_14s0060g00040.t01	2.53e-95	296.0	29PWR@1|root,2RX73@2759|Eukaryota,37T2D@33090|Viridiplantae,3GDCC@35493|Streptophyta	35493|Streptophyta	-	-	-	-	2.7.1.159	ko:K01765	ko00562,map00562	M00132	R03428,R03429	RC00002,RC00078	ko00000,ko00001,ko00002,ko01000	-	-	-	-
GWHPACFB000188	29760.VIT_00s0220g00080.t01	1.17e-137	437.0	KOG1213@1|root,KOG1213@2759|Eukaryota,37HZJ@33090|Viridiplantae,3G7MU@35493|Streptophyta	35493|Streptophyta	D	Sister chromatid cohesion 1 protein	-	GO:0000228,GO:0000278,GO:0000793,GO:0000794,GO:0000798,GO:0000819,GO:0003674,GO:0003682,GO:0005488,GO:0005575,GO:0005622,GO:0005623,GO:0005634,GO:0005694,GO:0005730,GO:0006139,GO:0006259,GO:0006281,GO:0006302,GO:0006725,GO:0006807,GO:0006950,GO:0006974,GO:0006996,GO:0007049,GO:0007059,GO:0007062,GO:0007275,GO:0008150,GO:0008152,GO:0008278,GO:0009553,GO:0009555,GO:0009561,GO:0009987,GO:0016043,GO:…	-	ko:K06670	ko04110,ko04111,map04110,map04111	-	-	-	ko00000,ko00001,ko03036	-	-	-	Rad21_Rec8,Rad21_Rec8_N
GWHPACFB000189	29760.VIT_00s0220g00080.t01	2.7e-213	642.0	KOG1213@1|root,KOG1213@2759|Eukaryota,37HZJ@33090|Viridiplantae,3G7MU@35493|Streptophyta	35493|Streptophyta	D	Sister chromatid cohesion 1 protein	-	GO:0000228,GO:0000278,GO:0000793,GO:0000794,GO:0000798,GO:0000819,GO:0003674,GO:0003682,GO:0005488,GO:0005575,GO:0005622,GO:0005623,GO:0005634,GO:0005694,GO:0005730,GO:0006139,GO:0006259,GO:0006281,GO:0006302,GO:0006725,GO:0006807,GO:0006950,GO:0006974,GO:0006996,GO:0007049,GO:0007059,GO:0007062,GO:0007275,GO:0008150,GO:0008152,GO:0008278,GO:0009553,GO:0009555,GO:0009561,GO:0009987,GO:0016043,GO:…	-	ko:K06670	ko04110,ko04111,map04110,map04111	-	-	-	ko00000,ko00001,ko03036	-	-	-	Rad21_Rec8,Rad21_Rec8_N
GWHPACFB000190	4096.XP_009761741.1	1.38e-50	169.0	COG5029@1|root,KOG0366@2759|Eukaryota,37JQ0@33090|Viridiplantae,3GEPU@35493|Streptophyta,44G19@71274|asterids	35493|Streptophyta	O	Prenyltransferase and squalene oxidase repeat	-	GO:0003008,GO:0003674,GO:0003824,GO:0004659,GO:0004661,GO:0004663,GO:0005488,GO:0005515,GO:0005575,GO:0005622,GO:0005623,GO:0005737,GO:0005829,GO:0005886,GO:0005968,GO:0006464,GO:0006807,GO:0007275,GO:0007600,GO:0007601,GO:0008150,GO:0008152,GO:0008270,GO:0008318,GO:0009555,GO:0009987,GO:0010941,GO:0016020,GO:0016740,GO:0016765,GO:0017016,GO:0017137,GO:0018342,GO:0018344,GO:0019538,GO:0019899,GO:…	2.5.1.60	ko:K05956	-	-	-	-	ko00000,ko01000,ko01006,ko04131	-	-	-	Prenyltrans
GWHPACFB000192	29760.VIT_16s0050g01930.t01	1.26e-50	178.0	COG4886@1|root,KOG0619@2759|Eukaryota	2759|Eukaryota	U	regulation of response to stimulus	-	-	-	-	-	-	-	-	-	-	-	-	LRRNT_2,LRR_1,LRR_6,LRR_8
GWHPACFB000193	29760.VIT_15s0048g02740.t01	4.99e-59	197.0	KOG0583@1|root,KOG0583@2759|Eukaryota,37P2S@33090|Viridiplantae,3GAJS@35493|Streptophyta	35493|Streptophyta	T	Non-specific serine threonine protein kinase	CIPK12	GO:0003674,GO:0003824,GO:0004672,GO:0004674,GO:0005575,GO:0005622,GO:0005623,GO:0005737,GO:0006464,GO:0006468,GO:0006793,GO:0006796,GO:0006807,GO:0006950,GO:0006970,GO:0007154,GO:0007165,GO:0008150,GO:0008152,GO:0009266,GO:0009267,GO:0009409,GO:0009605,GO:0009611,GO:0009628,GO:0009651,GO:0009743,GO:0009987,GO:0009991,GO:0010033,GO:0010555,GO:0010959,GO:0016301,GO:0016310,GO:0016740,GO:0016772,GO:…	2.7.11.11	ko:K07198	ko04068,ko04140,ko04150,ko04151,ko04152,ko04211,ko04213,ko04371,ko04530,ko04710,ko04714,ko04910,ko04920,ko04921,ko04922,ko04931,ko04932,ko05410,ko05418,map04068,map04140,map04150,map04151,map04152,map04211,map04213,map04371,map04530,map04710,map04714,map04910,map04920,map04921,map04922,map04931,map04932,map05410,map05418	-	-	-	ko00000,ko00001,ko01000,ko01001,ko03029,ko04131	-	-	-	NAF,Pkinase
GWHPACFB000194	42345.XP_008801135.1	1.01e-47	162.0	2D257@1|root,2SKGZ@2759|Eukaryota,37ZFY@33090|Viridiplantae,3GNEN@35493|Streptophyta,3M3DK@4447|Liliopsida	35493|Streptophyta	-	-	-	-	-	-	-	-	-	-	-	-	-	-	-
GWHPACFB000195	29760.VIT_16s0050g01980.t01	7.81e-92	299.0	COG4886@1|root,KOG0619@2759|Eukaryota	2759|Eukaryota	U	regulation of response to stimulus	-	-	-	-	-	-	-	-	-	-	-	-	LRRNT_2,LRR_1,LRR_6,LRR_8
GWHPACFB000196	29760.VIT_16s0050g02100.t01	9.23e-52	191.0	COG4886@1|root,KOG0619@2759|Eukaryota,37JQI@33090|Viridiplantae,3GNDI@35493|Streptophyta	35493|Streptophyta	S	Leucine rich repeat	-	-	-	-	-	-	-	-	-	-	-	-	LRRNT_2,LRR_1,LRR_6,LRR_8
GWHPACFB000197	4006.Lus10010295	2.95e-26	112.0	KOG2176@1|root,KOG2176@2759|Eukaryota,37IJX@33090|Viridiplantae,3GB8S@35493|Streptophyta,4JI1J@91835|fabids	35493|Streptophyta	U	Component of the exocyst complex involved in the docking of exocytic vesicles with fusion sites on the plasma membrane	-	GO:0000003,GO:0000145,GO:0000902,GO:0000904,GO:0003006,GO:0005575,GO:0005576,GO:0005615,GO:0005622,GO:0005623,GO:0005737,GO:0005829,GO:0005886,GO:0005911,GO:0005938,GO:0007154,GO:0008037,GO:0008150,GO:0009506,GO:0009653,GO:0009826,GO:0009846,GO:0009856,GO:0009860,GO:0009875,GO:0009932,GO:0009987,GO:0016020,GO:0016043,GO:0016049,GO:0022414,GO:0030054,GO:0030154,GO:0031982,GO:0032501,GO:0032502,GO:…	-	ko:K19985	-	-	-	-	ko00000,ko04131	-	-	-	Sec15
GWHPACFB000199	4113.PGSC0003DMT400050183	3.61e-177	509.0	KOG1192@1|root,KOG1192@2759|Eukaryota,37R3V@33090|Viridiplantae,3GE8W@35493|Streptophyta,44NDW@71274|asterids	35493|Streptophyta	CG	UDP-glucoronosyl and UDP-glucosyl transferase	-	-	2.4.1.330	ko:K21354	-	-	-	-	ko00000,ko01000	-	GT1	-	UDPGT
GWHPACFB000200	3760.EMJ22616	0.0	1111.0	2CMCK@1|root,2QPZ2@2759|Eukaryota,37NZI@33090|Viridiplantae,3GCSW@35493|Streptophyta,4JFYV@91835|fabids	35493|Streptophyta	S	Alkaline neutral invertase	-	GO:0005575,GO:0005622,GO:0005623,GO:0005737,GO:0009507,GO:0009536,GO:0043226,GO:0043227,GO:0043229,GO:0043231,GO:0044424,GO:0044444,GO:0044464	-	-	-	-	-	-	-	-	-	-	Glyco_hydro_100
GWHPACFB000201	29760.VIT_13s0074g00710.t01	8.52e-49	181.0	KOG2261@1|root,KOG2261@2759|Eukaryota,37S2B@33090|Viridiplantae,3GC1N@35493|Streptophyta	35493|Streptophyta	K	Enhancer of polycomb-like protein	-	-	-	-	-	-	-	-	-	-	-	-	EPL1
GWHPACFB000202	4096.XP_009762669.1	5.47e-181	533.0	KOG2261@1|root,KOG2261@2759|Eukaryota,37S2B@33090|Viridiplantae,3GC1N@35493|Streptophyta,44DDZ@71274|asterids	35493|Streptophyta	K	Enhancer of polycomb-like	-	-	-	-	-	-	-	-	-	-	-	-	EPL1
GWHPACFB000203	29730.Gorai.012G023600.1	0.0	2263.0	COG1131@1|root,KOG0065@2759|Eukaryota,37NZT@33090|Viridiplantae,3GDC6@35493|Streptophyta	35493|Streptophyta	Q	Belongs to the ABC transporter superfamily. ABCG family. PDR (TC 3.A.1.205) subfamily	-	GO:0003674,GO:0003824,GO:0005215,GO:0005575,GO:0005623,GO:0005886,GO:0006810,GO:0008150,GO:0015399,GO:0015405,GO:0016020,GO:0016021,GO:0016462,GO:0016787,GO:0016817,GO:0016818,GO:0016887,GO:0017111,GO:0022804,GO:0022857,GO:0031224,GO:0042623,GO:0042626,GO:0043492,GO:0044425,GO:0044464,GO:0051179,GO:0051234,GO:0055085,GO:0071944	-	-	-	-	-	-	-	-	-	-	ABC2_membrane,ABC_tran,ABC_trans_N,PDR_assoc
GWHPACFB000204	3983.cassava4.1_001003m	1.19e-257	756.0	28PVX@1|root,2QQ93@2759|Eukaryota,37J52@33090|Viridiplantae,3GCZP@35493|Streptophyta,4JH4H@91835|fabids	35493|Streptophyta	S	XS domain	-	-	-	-	-	-	-	-	-	-	-	-	XS
GWHPACFB000205	3988.XP_002523042.1	6.78e-285	793.0	KOG0379@1|root,KOG0379@2759|Eukaryota,37KNY@33090|Viridiplantae,3GFR4@35493|Streptophyta,4JGT7@91835|fabids	35493|Streptophyta	S	Galactose oxidase, central domain	-	GO:0005575,GO:0005622,GO:0005623,GO:0005737,GO:0044424,GO:0044464	-	-	-	-	-	-	-	-	-	-	Kelch_3,Kelch_4
GWHPACFB000206	3983.cassava4.1_030489m	1.07e-62	206.0	KOG1192@1|root,KOG1192@2759|Eukaryota,37R3V@33090|Viridiplantae,3GE8W@35493|Streptophyta,4JRTM@91835|fabids	35493|Streptophyta	CG	Belongs to the UDP-glycosyltransferase family	-	-	2.4.1.330	ko:K21354	-	-	-	-	ko00000,ko01000	-	GT1	-	UDPGT
GWHPACFB000207	29760.VIT_13s0047g01230.t01	3.28e-186	536.0	KOG1192@1|root,KOG1192@2759|Eukaryota,37R3V@33090|Viridiplantae,3GE8W@35493|Streptophyta	35493|Streptophyta	CG	Belongs to the UDP-glycosyltransferase family	-	-	2.4.1.330	ko:K21354	-	-	-	-	ko00000,ko01000	-	GT1	-	UDPGT
GWHPACFB000208	4113.PGSC0003DMT400050183	6e-162	471.0	KOG1192@1|root,KOG1192@2759|Eukaryota,37R3V@33090|Viridiplantae,3GE8W@35493|Streptophyta,44NDW@71274|asterids	35493|Streptophyta	CG	UDP-glucoronosyl and UDP-glucosyl transferase	-	-	2.4.1.330	ko:K21354	-	-	-	-	ko00000,ko01000	-	GT1	-	UDPGT
GWHPACFB000209	4113.PGSC0003DMT400050183	1.22e-128	383.0	KOG1192@1|root,KOG1192@2759|Eukaryota,37R3V@33090|Viridiplantae,3GE8W@35493|Streptophyta,44NDW@71274|asterids	35493|Streptophyta	CG	UDP-glucoronosyl and UDP-glucosyl transferase	-	-	2.4.1.330	ko:K21354	-	-	-	-	ko00000,ko01000	-	GT1	-	UDPGT
GWHPACFB000210	29760.VIT_13s0047g01230.t01	3.28e-187	537.0	KOG1192@1|root,KOG1192@2759|Eukaryota,37R3V@33090|Viridiplantae,3GE8W@35493|Streptophyta	35493|Streptophyta	CG	Belongs to the UDP-glycosyltransferase family	-	-	2.4.1.330	ko:K21354	-	-	-	-	ko00000,ko01000	-	GT1	-	UDPGT
GWHPACFB000211	4113.PGSC0003DMT400050183	2.81e-169	489.0	KOG1192@1|root,KOG1192@2759|Eukaryota,37R3V@33090|Viridiplantae,3GE8W@35493|Streptophyta,44NDW@71274|asterids	35493|Streptophyta	CG	UDP-glucoronosyl and UDP-glucosyl transferase	-	-	2.4.1.330	ko:K21354	-	-	-	-	ko00000,ko01000	-	GT1	-	UDPGT
GWHPACFB000212	29760.VIT_13s0047g01230.t01	8.52e-198	562.0	KOG1192@1|root,KOG1192@2759|Eukaryota,37R3V@33090|Viridiplantae,3GE8W@35493|Streptophyta	35493|Streptophyta	CG	Belongs to the UDP-glycosyltransferase family	-	-	2.4.1.330	ko:K21354	-	-	-	-	ko00000,ko01000	-	GT1	-	UDPGT
GWHPACFB000213	29760.VIT_13s0074g00390.t01	9.52e-303	833.0	COG2124@1|root,KOG0156@2759|Eukaryota,37Q52@33090|Viridiplantae,3GDRZ@35493|Streptophyta	35493|Streptophyta	Q	Belongs to the cytochrome P450 family	-	GO:0003674,GO:0003824,GO:0004497,GO:0005575,GO:0006082,GO:0006629,GO:0006631,GO:0008150,GO:0008152,GO:0009058,GO:0009059,GO:0009987,GO:0010143,GO:0016020,GO:0016491,GO:0016705,GO:0016709,GO:0019395,GO:0019748,GO:0019752,GO:0030258,GO:0032787,GO:0034440,GO:0043170,GO:0043436,GO:0044237,GO:0044238,GO:0044255,GO:0044281,GO:0044550,GO:0052722,GO:0055114,GO:0071704,GO:1901576	-	ko:K15399,ko:K21995	ko00073,map00073	-	R09460	RC00709	ko00000,ko00001,ko00199,ko01000	-	-	-	p450
GWHPACFB000214	29760.VIT_13s0074g00400.t01	6.38e-152	453.0	KOG4282@1|root,KOG4282@2759|Eukaryota,37KRJ@33090|Viridiplantae,3GDZV@35493|Streptophyta	35493|Streptophyta	K	Trihelix transcription factor	-	-	-	-	-	-	-	-	-	-	-	-	Myb_DNA-bind_4
GWHPACFB000215	29760.VIT_13s0074g00410.t01	5.79e-91	301.0	KOG4197@1|root,KOG4197@2759|Eukaryota,37P49@33090|Viridiplantae,3GGM0@35493|Streptophyta	35493|Streptophyta	S	Pentatricopeptide repeat-containing protein	-	-	-	-	-	-	-	-	-	-	-	-	DYW_deaminase,PPR
GWHPACFB000216	29760.VIT_13s0074g00430.t01	0.0	972.0	COG0515@1|root,KOG0192@2759|Eukaryota,37YAV@33090|Viridiplantae,3GHTY@35493|Streptophyta	35493|Streptophyta	T	Ethylene-responsive protein kinase Le-CTR1	-	GO:0001666,GO:0003674,GO:0003824,GO:0004672,GO:0004674,GO:0004712,GO:0005575,GO:0005622,GO:0005623,GO:0005737,GO:0005783,GO:0005789,GO:0006082,GO:0006464,GO:0006468,GO:0006629,GO:0006720,GO:0006721,GO:0006793,GO:0006796,GO:0006807,GO:0006950,GO:0007154,GO:0007165,GO:0008150,GO:0008152,GO:0008299,GO:0008610,GO:0009058,GO:0009628,GO:0009685,GO:0009686,GO:0009719,GO:0009723,GO:0009725,GO:0009743,GO:…	2.7.11.1	ko:K14510	ko04016,ko04075,map04016,map04075	-	-	-	ko00000,ko00001,ko01000,ko01001	-	-	-	EDR1,Pkinase_Tyr
GWHPACFB000217	3694.POPTR_0010s23930.1	4.85e-56	187.0	COG0500@1|root,2QR4R@2759|Eukaryota,37SGA@33090|Viridiplantae,3GDR6@35493|Streptophyta,4JHAJ@91835|fabids	35493|Streptophyta	Q	mRNA cap guanine-N7 methyltransferase	-	GO:0001510,GO:0003674,GO:0003824,GO:0004482,GO:0005575,GO:0005622,GO:0005623,GO:0005634,GO:0005845,GO:0006139,GO:0006370,GO:0006396,GO:0006397,GO:0006725,GO:0006807,GO:0008150,GO:0008152,GO:0008168,GO:0008170,GO:0008173,GO:0008174,GO:0008757,GO:0009451,GO:0009452,GO:0009987,GO:0010467,GO:0016070,GO:0016071,GO:0016556,GO:0016740,GO:0016741,GO:0032259,GO:0032991,GO:0034518,GO:0034641,GO:0036260,GO:…	2.1.1.56	ko:K00565	ko03015,map03015	-	R03805	RC00003,RC00336	ko00000,ko00001,ko01000,ko03019	-	-	-	Pox_MCEL
GWHPACFB000218	29760.VIT_13s0074g00160.t01	1.19e-176	499.0	COG2833@1|root,2QTFW@2759|Eukaryota,37NDC@33090|Viridiplantae,3GDJD@35493|Streptophyta	35493|Streptophyta	S	Protein of unknown function (DUF455)	-	-	-	ko:K06940	-	-	-	-	ko00000	-	-	-	DUF455
GWHPACFB000219	29760.VIT_13s0074g00100.t01	2.83e-310	851.0	KOG0592@1|root,KOG0592@2759|Eukaryota,37RHD@33090|Viridiplantae,3G9E5@35493|Streptophyta	35493|Streptophyta	T	3'-phosphoinositide-dependent protein kinase	-	GO:0001932,GO:0001934,GO:0003674,GO:0003824,GO:0004672,GO:0004674,GO:0005488,GO:0005543,GO:0005575,GO:0005622,GO:0005623,GO:0005886,GO:0006464,GO:0006468,GO:0006793,GO:0006796,GO:0006807,GO:0007154,GO:0007165,GO:0008150,GO:0008152,GO:0008289,GO:0009893,GO:0009987,GO:0010562,GO:0010604,GO:0016020,GO:0016301,GO:0016310,GO:0016740,GO:0016772,GO:0016773,GO:0018105,GO:0018193,GO:0018209,GO:0019220,GO:…	2.7.11.1	ko:K06276	ko01524,ko03320,ko04011,ko04068,ko04071,ko04140,ko04150,ko04151,ko04152,ko04210,ko04510,ko04660,ko04664,ko04722,ko04910,ko04919,ko04931,ko04960,ko05145,ko05160,ko05205,ko05213,ko05215,ko05223,ko05231,map01524,map03320,map04011,map04068,map04071,map04140,map04150,map04151,map04152,map04210,map04510,map04660,map04664,map04722,map04910,map04919,map04931,map04960,map05145,map05160,map05205,map05213,m…	-	-	-	ko00000,ko00001,ko01000,ko01001,ko04131	-	-	-	PH_3,Pkinase
GWHPACFB000220	4432.XP_010243154.1	0.0	1197.0	KOG1022@1|root,KOG1022@2759|Eukaryota,37J4K@33090|Viridiplantae,3G92S@35493|Streptophyta	35493|Streptophyta	GMW	Glycosyltransferase family protein 64	-	GO:0000271,GO:0003674,GO:0003824,GO:0005575,GO:0005622,GO:0005623,GO:0005737,GO:0005783,GO:0005794,GO:0005975,GO:0005976,GO:0006022,GO:0006023,GO:0006024,GO:0006029,GO:0006040,GO:0006044,GO:0006082,GO:0006790,GO:0006807,GO:0007154,GO:0007165,GO:0007166,GO:0007167,GO:0007178,GO:0008101,GO:0008150,GO:0008152,GO:0008194,GO:0008375,GO:0008589,GO:0009058,GO:0009059,GO:0009100,GO:0009101,GO:0009966,GO:…	-	-	-	-	-	-	-	-	-	-	Glyco_transf_64
GWHPACFB000221	29760.VIT_13s0074g00010.t01	1.1e-143	414.0	KOG0771@1|root,KOG0771@2759|Eukaryota,37J2M@33090|Viridiplantae,3GBWA@35493|Streptophyta	35493|Streptophyta	U	Sec12-like protein 1	-	GO:0002790,GO:0003400,GO:0003674,GO:0005085,GO:0005090,GO:0005096,GO:0005488,GO:0005515,GO:0005575,GO:0005622,GO:0005623,GO:0005737,GO:0005783,GO:0005789,GO:0005886,GO:0006810,GO:0006811,GO:0006817,GO:0006820,GO:0006888,GO:0006950,GO:0007154,GO:0008047,GO:0008104,GO:0008150,GO:0009267,GO:0009306,GO:0009605,GO:0009987,GO:0009991,GO:0012505,GO:0015031,GO:0015698,GO:0015833,GO:0016020,GO:0016021,GO:…	-	ko:K14003	ko04141,map04141	-	-	-	ko00000,ko00001,ko04131	-	-	-	WD40
GWHPACFB000222	2711.XP_006485283.1	1.03e-171	489.0	COG2453@1|root,KOG1616@1|root,KOG1616@2759|Eukaryota,KOG1716@2759|Eukaryota,37MPD@33090|Viridiplantae,3GFW3@35493|Streptophyta	35493|Streptophyta	GV	Phosphoglucan phosphatase DSP4	SEX4	GO:0000272,GO:0001871,GO:0003674,GO:0003824,GO:0005488,GO:0005575,GO:0005622,GO:0005623,GO:0005737,GO:0005975,GO:0005976,GO:0005982,GO:0005983,GO:0006073,GO:0006793,GO:0006796,GO:0008150,GO:0008152,GO:0009056,GO:0009057,GO:0009251,GO:0009507,GO:0009532,GO:0009536,GO:0009570,GO:0009987,GO:0016052,GO:0016311,GO:0016787,GO:0016788,GO:0016791,GO:0019203,GO:0030246,GO:0030247,GO:0042578,GO:0043170,GO:…	-	-	-	-	-	-	-	-	-	-	AMPK1_CBM,DSPc
GWHPACFB000223	981085.XP_010095179.1	0.0	1433.0	28M3B@1|root,2QTK2@2759|Eukaryota,37SJP@33090|Viridiplantae,3GE0Y@35493|Streptophyta,4JMGV@91835|fabids	35493|Streptophyta	S	Glycosyl transferases group 1	-	-	-	-	-	-	-	-	-	-	-	-	Glycos_transf_1
GWHPACFB000224	29760.VIT_00s0250g00040.t01	1.62e-74	247.0	298VT@1|root,2RFX1@2759|Eukaryota,37SS1@33090|Viridiplantae,3GGB3@35493|Streptophyta	35493|Streptophyta	-	-	-	-	-	-	-	-	-	-	-	-	-	-	-
GWHPACFB000225	3694.POPTR_0008s02960.1	6.25e-29	108.0	2E32F@1|root,2SA7M@2759|Eukaryota,37WXW@33090|Viridiplantae,3GM56@35493|Streptophyta,4JQWH@91835|fabids	35493|Streptophyta	S	cyclin-dependent protein kinase inhibitor	-	-	-	-	-	-	-	-	-	-	-	-	-
GWHPACFB000226	29760.VIT_00s0250g00090.t01	4.68e-202	566.0	COG3491@1|root,KOG0143@2759|Eukaryota,37QGS@33090|Viridiplantae,3GD8U@35493|Streptophyta	35493|Streptophyta	Q	Belongs to the iron ascorbate-dependent oxidoreductase family	-	-	-	-	-	-	-	-	-	-	-	-	2OG-FeII_Oxy,DIOX_N
GWHPACFB000227	3641.EOY18886	0.0	1241.0	28M89@1|root,2QTRF@2759|Eukaryota,37QBR@33090|Viridiplantae,3GA44@35493|Streptophyta	35493|Streptophyta	-	-	-	-	-	ko:K20283	-	-	-	-	ko00000,ko04131	-	-	-	NT-C2
GWHPACFB000228	3750.XP_008345298.1	0.0	1108.0	KOG4172@1|root,KOG4172@2759|Eukaryota,37JS3@33090|Viridiplantae,3G7YZ@35493|Streptophyta,4JH25@91835|fabids	35493|Streptophyta	O	Zinc finger, C3HC4 type (RING finger)	-	GO:0000003,GO:0000209,GO:0001654,GO:0001709,GO:0002009,GO:0002064,GO:0002065,GO:0002066,GO:0002165,GO:0002682,GO:0002683,GO:0003002,GO:0003006,GO:0003008,GO:0003674,GO:0003824,GO:0004842,GO:0005488,GO:0005543,GO:0005575,GO:0005622,GO:0005623,GO:0005737,GO:0005829,GO:0005886,GO:0006464,GO:0006807,GO:0007275,GO:0007276,GO:0007281,GO:0007292,GO:0007389,GO:0007398,GO:0007399,GO:0007422,GO:0007423,GO:…	-	-	-	-	-	-	-	-	-	-	zf-C3HC4_3
GWHPACFB000229	102107.XP_008241461.1	1.68e-33	119.0	KOG1744@1|root,KOG1744@2759|Eukaryota	2759|Eukaryota	B	protein heterodimerization activity	-	-	-	ko:K11252	ko05034,ko05203,ko05322,map05034,map05203,map05322	-	-	-	ko00000,ko00001,ko03036,ko04147	-	-	-	Histone
GWHPACFB000230	29760.VIT_13s0019g05360.t01	1.02e-150	433.0	KOG2191@1|root,KOG2191@2759|Eukaryota,37RN7@33090|Viridiplantae,3G7IQ@35493|Streptophyta	35493|Streptophyta	A	RNA-binding protein	-	GO:0003674,GO:0003676,GO:0003723,GO:0003729,GO:0005488,GO:0006139,GO:0006396,GO:0006725,GO:0006807,GO:0008150,GO:0008152,GO:0008380,GO:0009719,GO:0009725,GO:0009735,GO:0009987,GO:0010033,GO:0010467,GO:0016070,GO:0034641,GO:0042221,GO:0042592,GO:0043170,GO:0043900,GO:0043903,GO:0044237,GO:0044238,GO:0046483,GO:0046719,GO:0048878,GO:0050789,GO:0050792,GO:0050896,GO:0065007,GO:0065008,GO:0071704,GO:…	-	ko:K14944	-	-	-	-	ko00000,ko03041	-	-	-	KH_1
GWHPACFB000232	29760.VIT_13s0019g05290.t01	4.13e-229	645.0	KOG0379@1|root,KOG0379@2759|Eukaryota,37N7X@33090|Viridiplantae,3G9Y8@35493|Streptophyta	35493|Streptophyta	S	acyl-CoA-binding domain-containing protein	-	GO:0000062,GO:0000166,GO:0001101,GO:0003674,GO:0005488,GO:0005575,GO:0005622,GO:0005623,GO:0005634,GO:0005737,GO:0005829,GO:0006810,GO:0006869,GO:0008150,GO:0009314,GO:0009416,GO:0009628,GO:0009719,GO:0009723,GO:0009725,GO:0009753,GO:0010033,GO:0010876,GO:0017076,GO:0030554,GO:0032553,GO:0032555,GO:0032559,GO:0033036,GO:0033218,GO:0036094,GO:0042221,GO:0043167,GO:0043168,GO:0043226,GO:0043227,GO:…	-	ko:K20285	-	-	-	-	ko00000,ko04131	-	-	-	Kelch_1,Kelch_2,Kelch_3,Kelch_4,Kelch_5,Kelch_6
GWHPACFB000233	102107.XP_008232320.1	6.96e-261	719.0	COG0039@1|root,KOG1496@2759|Eukaryota,37PVK@33090|Viridiplantae,3GAQ1@35493|Streptophyta,4JH3N@91835|fabids	35493|Streptophyta	C	Malate dehydrogenase NADP	-	GO:0003674,GO:0003824,GO:0005575,GO:0005576,GO:0005622,GO:0005623,GO:0005737,GO:0005739,GO:0006082,GO:0006091,GO:0006099,GO:0006101,GO:0006107,GO:0006108,GO:0006139,GO:0006725,GO:0006732,GO:0006733,GO:0006734,GO:0006753,GO:0006793,GO:0006796,GO:0006807,GO:0008150,GO:0008152,GO:0008746,GO:0009060,GO:0009117,GO:0009507,GO:0009526,GO:0009532,GO:0009536,GO:0009570,GO:0009579,GO:0009941,GO:0009987,GO:…	1.1.1.82	ko:K00051	ko00620,ko00710,ko01100,ko01120,ko01200,map00620,map00710,map01100,map01120,map01200	M00172	R00343	RC00031	ko00000,ko00001,ko00002,ko01000	-	-	-	Ldh_1_C,Ldh_1_N
GWHPACFB000234	29760.VIT_13s0019g05240.t01	3.75e-224	639.0	2CN2T@1|root,2QTKI@2759|Eukaryota,37I8N@33090|Viridiplantae,3G8CW@35493|Streptophyta	35493|Streptophyta	P	(NAC) domain-containing protein	-	GO:0001101,GO:0003674,GO:0003676,GO:0003677,GO:0003700,GO:0005488,GO:0005575,GO:0005622,GO:0005623,GO:0005634,GO:0005737,GO:0006355,GO:0006950,GO:0007275,GO:0007568,GO:0008150,GO:0009314,GO:0009414,GO:0009415,GO:0009416,GO:0009628,GO:0009642,GO:0009644,GO:0009819,GO:0009889,GO:0009891,GO:0009893,GO:0009962,GO:0010035,GO:0010150,GO:0010468,GO:0010556,GO:0010557,GO:0010604,GO:0010628,GO:0019219,GO:…	-	-	-	-	-	-	-	-	-	-	NAM
GWHPACFB000235	4098.XP_009619467.1	5.83e-163	472.0	2CNJJ@1|root,2QWS8@2759|Eukaryota,37QX4@33090|Viridiplantae,3GFFI@35493|Streptophyta,44GHS@71274|asterids	35493|Streptophyta	K	NAC domain-containing protein 78-like	-	GO:0000003,GO:0000976,GO:0001067,GO:0002237,GO:0003006,GO:0003674,GO:0003676,GO:0003677,GO:0003690,GO:0003700,GO:0005488,GO:0005575,GO:0005622,GO:0005623,GO:0005634,GO:0005730,GO:0005737,GO:0006139,GO:0006325,GO:0006351,GO:0006355,GO:0006396,GO:0006464,GO:0006482,GO:0006725,GO:0006807,GO:0006996,GO:0007275,GO:0008150,GO:0008152,GO:0008214,GO:0009058,GO:0009059,GO:0009314,GO:0009416,GO:0009555,GO:…	-	-	-	-	-	-	-	-	-	-	NAM
GWHPACFB000236	57918.XP_004302350.1	1.17e-249	694.0	COG1527@1|root,KOG2957@2759|Eukaryota,37N5I@33090|Viridiplantae,3GFHK@35493|Streptophyta,4JI5I@91835|fabids	35493|Streptophyta	C	Subunit of the integral membrane V0 complex of vacuolar ATPase. Vacuolar ATPase is responsible for acidifying a variety of intracellular compartments in eukaryotic cells, thus providing most of the energy required for transport processes in the vacuolar system	-	GO:0000323,GO:0003674,GO:0003824,GO:0005215,GO:0005575,GO:0005622,GO:0005623,GO:0005737,GO:0005764,GO:0005765,GO:0005773,GO:0005774,GO:0005794,GO:0005911,GO:0006810,GO:0006811,GO:0006812,GO:0006873,GO:0006885,GO:0007034,GO:0007035,GO:0008150,GO:0008324,GO:0008553,GO:0009506,GO:0009987,GO:0012505,GO:0015075,GO:0015077,GO:0015078,GO:0015318,GO:0015399,GO:0015405,GO:0015662,GO:0015672,GO:0016020,GO:…	-	ko:K02146	ko00190,ko01100,ko04142,ko04145,ko04721,ko04966,ko05110,ko05120,ko05152,ko05203,ko05323,map00190,map01100,map04142,map04145,map04721,map04966,map05110,map05120,map05152,map05203,map05323	M00160	-	-	ko00000,ko00001,ko00002	3.A.2.2	-	-	vATP-synt_AC39
GWHPACFB000237	29760.VIT_13s0019g04890.t01	4.54e-80	254.0	2CIXM@1|root,2RYDC@2759|Eukaryota,37UHQ@33090|Viridiplantae,3GHXG@35493|Streptophyta	35493|Streptophyta	S	maintenance of meiotic sister chromatid cohesion	-	GO:0000003,GO:0000280,GO:0000775,GO:0000819,GO:0005575,GO:0005622,GO:0005623,GO:0005634,GO:0005694,GO:0005730,GO:0006996,GO:0007049,GO:0007059,GO:0007062,GO:0007135,GO:0008150,GO:0009987,GO:0016043,GO:0022402,GO:0022414,GO:0031974,GO:0031981,GO:0034086,GO:0034090,GO:0043226,GO:0043227,GO:0043228,GO:0043229,GO:0043231,GO:0043232,GO:0043233,GO:0044422,GO:0044424,GO:0044427,GO:0044428,GO:0044446,GO:…	-	-	-	-	-	-	-	-	-	-	Shugoshin_C
GWHPACFB000238	4098.XP_009614672.1	1.54e-235	659.0	COG3866@1|root,2QPY9@2759|Eukaryota,37JDE@33090|Viridiplantae,3G8YM@35493|Streptophyta,44G27@71274|asterids	35493|Streptophyta	G	Amb_all	-	GO:0002376,GO:0003674,GO:0003824,GO:0005575,GO:0005623,GO:0005886,GO:0006950,GO:0006952,GO:0006955,GO:0008150,GO:0009605,GO:0009607,GO:0009814,GO:0009825,GO:0009987,GO:0016020,GO:0016043,GO:0016049,GO:0016829,GO:0016835,GO:0016837,GO:0030570,GO:0031224,GO:0031225,GO:0031226,GO:0040007,GO:0042545,GO:0042547,GO:0043207,GO:0044425,GO:0044459,GO:0044464,GO:0045087,GO:0045229,GO:0046658,GO:0050896,GO:…	4.2.2.2	ko:K01728	ko00040,ko02024,map00040,map02024	-	R02361,R06240	RC00049,RC00705	ko00000,ko00001,ko01000	-	-	-	Pec_lyase_C
GWHPACFB000239	3983.cassava4.1_000105m	7.75e-273	854.0	COG5164@1|root,KOG1999@2759|Eukaryota,37NDQ@33090|Viridiplantae,3GC3V@35493|Streptophyta,4JIWN@91835|fabids	35493|Streptophyta	K	Transcription elongation factor	-	GO:0003674,GO:0003676,GO:0003677,GO:0003682,GO:0003723,GO:0003729,GO:0005488,GO:0005575,GO:0005622,GO:0005623,GO:0005634,GO:0005654,GO:0006139,GO:0006259,GO:0006304,GO:0006305,GO:0006306,GO:0006325,GO:0006342,GO:0006351,GO:0006354,GO:0006355,GO:0006357,GO:0006366,GO:0006368,GO:0006396,GO:0006397,GO:0006725,GO:0006807,GO:0006996,GO:0008023,GO:0008150,GO:0008152,GO:0009058,GO:0009059,GO:0009889,GO:…	-	ko:K15172	-	-	-	-	ko00000,ko03019,ko03021	-	-	-	Spt5-NGN
GWHPACFB000240	3649.evm.model.supercontig_53.148	3.6e-200	574.0	28IZG@1|root,2QRB8@2759|Eukaryota,37KS8@33090|Viridiplantae,3GBDF@35493|Streptophyta,3HQWR@3699|Brassicales	35493|Streptophyta	S	Nodulin-like	-	-	-	-	-	-	-	-	-	-	-	-	MFS_1,Nodulin-like
GWHPACFB000241	29760.VIT_13s0019g05080.t01	2.17e-145	416.0	KOG0118@1|root,KOG0118@2759|Eukaryota,37M86@33090|Viridiplantae,3GGB2@35493|Streptophyta	35493|Streptophyta	A	Glycine-rich RNA-binding protein	-	GO:0001101,GO:0003674,GO:0003676,GO:0003677,GO:0003682,GO:0003723,GO:0003729,GO:0005488,GO:0005575,GO:0005622,GO:0005623,GO:0005634,GO:0005654,GO:0005730,GO:0006355,GO:0006950,GO:0008150,GO:0009266,GO:0009409,GO:0009414,GO:0009415,GO:0009628,GO:0009889,GO:0009890,GO:0009892,GO:0009893,GO:0010035,GO:0010468,GO:0010556,GO:0010558,GO:0010604,GO:0010605,GO:0010628,GO:0010629,GO:0016604,GO:0016607,GO:…	-	ko:K12885	ko03040,map03040	-	-	-	ko00000,ko00001,ko03041	-	-	-	RRM_1,zf-CCHC
GWHPACFB000242	3988.XP_002533376.1	6.04e-238	661.0	28H7C@1|root,2QPK3@2759|Eukaryota,37I64@33090|Viridiplantae,3G8E0@35493|Streptophyta,4JMMD@91835|fabids	35493|Streptophyta	S	ACT domain-containing protein	-	-	-	-	-	-	-	-	-	-	-	-	-
GWHPACFB000243	4096.XP_009774966.1	2.34e-18	85.9	COG2939@1|root,KOG1282@2759|Eukaryota,37J0Z@33090|Viridiplantae,3G9JB@35493|Streptophyta,44BI1@71274|asterids	35493|Streptophyta	O	Belongs to the peptidase S10 family	-	GO:0003674,GO:0003824,GO:0004180,GO:0004185,GO:0005575,GO:0005622,GO:0005623,GO:0005737,GO:0005773,GO:0005829,GO:0006508,GO:0006807,GO:0008150,GO:0008152,GO:0008233,GO:0008236,GO:0008238,GO:0009056,GO:0009057,GO:0009987,GO:0016787,GO:0017171,GO:0019538,GO:0030163,GO:0043170,GO:0043226,GO:0043227,GO:0043229,GO:0043231,GO:0044237,GO:0044238,GO:0044248,GO:0044257,GO:0044260,GO:0044265,GO:0044267,GO:…	-	ko:K16298	-	-	-	-	ko00000,ko01000,ko01002	-	-	-	Peptidase_S10
GWHPACFB000244	71139.XP_010067346.1	6.75e-147	427.0	COG2939@1|root,KOG1282@2759|Eukaryota,37J0Z@33090|Viridiplantae,3G9JB@35493|Streptophyta	35493|Streptophyta	O	Belongs to the peptidase S10 family	-	GO:0003674,GO:0003824,GO:0004180,GO:0004185,GO:0005575,GO:0005622,GO:0005623,GO:0005737,GO:0005773,GO:0005829,GO:0006508,GO:0006807,GO:0008150,GO:0008152,GO:0008233,GO:0008236,GO:0008238,GO:0009056,GO:0009057,GO:0009987,GO:0016787,GO:0017171,GO:0019538,GO:0030163,GO:0043170,GO:0043226,GO:0043227,GO:0043229,GO:0043231,GO:0044237,GO:0044238,GO:0044248,GO:0044257,GO:0044260,GO:0044265,GO:0044267,GO:…	-	ko:K16298	-	-	-	-	ko00000,ko01000,ko01002	-	-	-	Peptidase_S10
GWHPACFB000245	29760.VIT_13s0019g04860.t01	1.57e-114	342.0	KOG4523@1|root,KOG4523@2759|Eukaryota,37HNW@33090|Viridiplantae,3GC9S@35493|Streptophyta	35493|Streptophyta	S	Protein MEF2BNB homolog	-	-	-	ko:K20822	-	-	-	-	ko00000,ko04131	-	-	-	BORCS8
GWHPACFB000246	3641.EOY14522	2.73e-96	285.0	28I9M@1|root,2QQK1@2759|Eukaryota,37MNV@33090|Viridiplantae,3G9SA@35493|Streptophyta	35493|Streptophyta	S	protein At1g47420, mitochondrial-like	SDH5	GO:0005575,GO:0005622,GO:0005623,GO:0005634,GO:0005737,GO:0005739,GO:0005740,GO:0005743,GO:0005746,GO:0005749,GO:0008150,GO:0009719,GO:0009725,GO:0009735,GO:0010033,GO:0016020,GO:0019866,GO:0031090,GO:0031966,GO:0031967,GO:0031975,GO:0032991,GO:0042221,GO:0043226,GO:0043227,GO:0043229,GO:0043231,GO:0044422,GO:0044424,GO:0044425,GO:0044429,GO:0044444,GO:0044446,GO:0044455,GO:0044464,GO:0045257,GO:…	-	-	-	-	-	-	-	-	-	-	DUF4370
GWHPACFB000247	981085.XP_010103551.1	3.49e-82	260.0	COG0578@1|root,KOG0042@2759|Eukaryota,37QJA@33090|Viridiplantae,3G95W@35493|Streptophyta,4JD2V@91835|fabids	35493|Streptophyta	C	Belongs to the FAD-dependent glycerol-3-phosphate dehydrogenase family	-	GO:0003674,GO:0003824,GO:0004368,GO:0005575,GO:0005622,GO:0005623,GO:0005737,GO:0005739,GO:0005975,GO:0006066,GO:0006071,GO:0006072,GO:0006091,GO:0006116,GO:0006127,GO:0006139,GO:0006725,GO:0006732,GO:0006733,GO:0006734,GO:0006753,GO:0006793,GO:0006796,GO:0006807,GO:0008150,GO:0008152,GO:0009056,GO:0009117,GO:0009987,GO:0015980,GO:0016052,GO:0016491,GO:0016614,GO:0016901,GO:0019362,GO:0019400,GO:…	1.1.5.3	ko:K00111	ko00564,ko01110,map00564,map01110	-	R00848	RC00029	ko00000,ko00001,ko01000	-	-	-	DAO,DAO_C
GWHPACFB000248	4432.XP_010267207.1	0.0	1249.0	COG1231@1|root,KOG0029@2759|Eukaryota,37IHR@33090|Viridiplantae,3G7FJ@35493|Streptophyta	35493|Streptophyta	Q	Lysine-specific histone demethylase 1 homolog	FLD	GO:0000003,GO:0003006,GO:0006325,GO:0006464,GO:0006476,GO:0006807,GO:0006996,GO:0007275,GO:0008150,GO:0008152,GO:0009791,GO:0009987,GO:0010228,GO:0016043,GO:0016569,GO:0016570,GO:0016575,GO:0019538,GO:0022414,GO:0032501,GO:0032502,GO:0035601,GO:0036211,GO:0043170,GO:0043412,GO:0044237,GO:0044238,GO:0044260,GO:0044267,GO:0048608,GO:0048731,GO:0048856,GO:0051276,GO:0061458,GO:0071704,GO:0071840,GO:…	-	ko:K11450	ko04714,map04714	-	-	-	ko00000,ko00001,ko01000,ko03036	-	-	-	Amino_oxidase,SWIRM
GWHPACFB000249	77586.LPERR11G00120.3	5.26e-41	146.0	KOG0610@1|root,2QPPH@2759|Eukaryota,37K7B@33090|Viridiplantae,3GDW8@35493|Streptophyta,3KQH0@4447|Liliopsida,3ICKN@38820|Poales	35493|Streptophyta	T	PAS domain	-	GO:0003674,GO:0003824,GO:0004672,GO:0004674,GO:0005575,GO:0005622,GO:0005623,GO:0005634,GO:0005737,GO:0005886,GO:0006464,GO:0006468,GO:0006793,GO:0006796,GO:0006807,GO:0007154,GO:0007165,GO:0008150,GO:0008152,GO:0009314,GO:0009416,GO:0009628,GO:0009637,GO:0009785,GO:0009881,GO:0009882,GO:0009987,GO:0016020,GO:0016301,GO:0016310,GO:0016740,GO:0016772,GO:0016773,GO:0019538,GO:0023052,GO:0030522,GO:…	2.7.11.1	ko:K20715	-	-	-	-	ko00000,ko01000,ko01001	-	-	-	PAS_9,Pkinase
GWHPACFB000250	4155.Migut.F01958.1.p	0.0	1024.0	COG0578@1|root,KOG0042@2759|Eukaryota,37QJA@33090|Viridiplantae,3G95W@35493|Streptophyta,44FAW@71274|asterids	35493|Streptophyta	C	C-terminal domain of alpha-glycerophosphate oxidase	-	GO:0003674,GO:0003824,GO:0004368,GO:0005575,GO:0005622,GO:0005623,GO:0005737,GO:0005739,GO:0005975,GO:0006066,GO:0006071,GO:0006072,GO:0006091,GO:0006116,GO:0006127,GO:0006139,GO:0006725,GO:0006732,GO:0006733,GO:0006734,GO:0006753,GO:0006793,GO:0006796,GO:0006807,GO:0008150,GO:0008152,GO:0009056,GO:0009117,GO:0009987,GO:0015980,GO:0016052,GO:0016491,GO:0016614,GO:0016901,GO:0019362,GO:0019400,GO:…	1.1.5.3	ko:K00111	ko00564,ko01110,map00564,map01110	-	R00848	RC00029	ko00000,ko00001,ko01000	-	-	-	DAO,DAO_C
GWHPACFB000251	29760.VIT_13s0019g04710.t01	5.29e-256	723.0	KOG0167@1|root,KOG0167@2759|Eukaryota,37I20@33090|Viridiplantae,3GAWQ@35493|Streptophyta	35493|Streptophyta	L	RING-type E3 ubiquitin transferase	-	GO:0003674,GO:0003824,GO:0004842,GO:0005102,GO:0005488,GO:0005515,GO:0005575,GO:0005622,GO:0005623,GO:0005634,GO:0005737,GO:0006464,GO:0006807,GO:0008150,GO:0008152,GO:0009987,GO:0016567,GO:0016740,GO:0019538,GO:0019787,GO:0032446,GO:0033612,GO:0036211,GO:0043170,GO:0043226,GO:0043227,GO:0043229,GO:0043231,GO:0043412,GO:0044237,GO:0044238,GO:0044260,GO:0044267,GO:0044424,GO:0044464,GO:0070647,GO:…	-	ko:K08332	-	-	-	-	ko00000,ko03029,ko04131	-	-	-	Arm,U-box
GWHPACFB000252	29760.VIT_13s0019g04660.t01	2.46e-274	765.0	COG0814@1|root,KOG1303@2759|Eukaryota,37Q9B@33090|Viridiplantae,3GBVF@35493|Streptophyta	35493|Streptophyta	E	amino acid transporter	-	GO:0003333,GO:0003674,GO:0005215,GO:0005342,GO:0005575,GO:0005622,GO:0005623,GO:0005737,GO:0005773,GO:0005774,GO:0006810,GO:0006811,GO:0006820,GO:0006865,GO:0008150,GO:0008509,GO:0008514,GO:0015075,GO:0015171,GO:0015318,GO:0015711,GO:0015849,GO:0016020,GO:0022857,GO:0031090,GO:0034220,GO:0043226,GO:0043227,GO:0043229,GO:0043231,GO:0044422,GO:0044424,GO:0044437,GO:0044444,GO:0044446,GO:0044464,GO:…	-	ko:K15015	ko04721,ko04723,ko04727,ko05032,ko05033,map04721,map04723,map04727,map05032,map05033	-	-	-	ko00000,ko00001,ko02000	2.A.18.5	-	-	Aa_trans
GWHPACFB000253	225117.XP_009368910.1	1.58e-24	100.0	COG0526@1|root,KOG0907@2759|Eukaryota,37UGF@33090|Viridiplantae,3GJ3A@35493|Streptophyta,4JQ74@91835|fabids	35493|Streptophyta	O	Thioredoxin-like 3-2	-	GO:0003674,GO:0003824,GO:0004791,GO:0005575,GO:0005622,GO:0005623,GO:0005737,GO:0006950,GO:0006979,GO:0008150,GO:0008152,GO:0009507,GO:0009532,GO:0009536,GO:0009570,GO:0009636,GO:0009987,GO:0015035,GO:0015036,GO:0016209,GO:0016491,GO:0016651,GO:0016667,GO:0016668,GO:0016671,GO:0019725,GO:0033554,GO:0034599,GO:0042221,GO:0042592,GO:0043226,GO:0043227,GO:0043229,GO:0043231,GO:0044422,GO:0044424,GO:…	-	ko:K03671	ko04621,ko05418,map04621,map05418	-	-	-	ko00000,ko00001,ko03110	-	-	-	Thioredoxin
GWHPACFB000254	4432.XP_010253957.1	5.18e-152	466.0	COG5099@1|root,KOG1488@2759|Eukaryota,37PGM@33090|Viridiplantae,3GDAG@35493|Streptophyta	35493|Streptophyta	J	pumilio homolog	-	GO:0003674,GO:0003676,GO:0003723,GO:0003729,GO:0005488,GO:0097159,GO:1901363	-	ko:K17943	-	-	-	-	ko00000	-	-	-	NABP,PUF
GWHPACFB000255	4432.XP_010241847.1	6.59e-120	385.0	COG5099@1|root,KOG1488@2759|Eukaryota,37PGM@33090|Viridiplantae,3GDAG@35493|Streptophyta	35493|Streptophyta	J	pumilio homolog	-	GO:0003674,GO:0003676,GO:0003723,GO:0003729,GO:0005488,GO:0097159,GO:1901363	-	ko:K17943	-	-	-	-	ko00000	-	-	-	NABP,PUF
GWHPACFB000256	29760.VIT_13s0019g04620.t01	1.82e-119	354.0	KOG2605@1|root,KOG2605@2759|Eukaryota,37JWM@33090|Viridiplantae,3G7DV@35493|Streptophyta	35493|Streptophyta	OT	OTU domain-containing protein	-	-	-	-	-	-	-	-	-	-	-	-	OTU
GWHPACFB000257	29760.VIT_13s0019g04610.t01	1.26e-242	676.0	COG0515@1|root,KOG1187@2759|Eukaryota,37M3T@33090|Viridiplantae,3GA1J@35493|Streptophyta	35493|Streptophyta	T	receptor-like protein kinase	-	-	2.7.11.1	ko:K04733	ko04010,ko04064,ko04620,ko04621,ko04624,ko04722,ko05133,ko05140,ko05142,ko05145,ko05152,ko05162,ko05164,map04010,map04064,map04620,map04621,map04624,map04722,map05133,map05140,map05142,map05145,map05152,map05162,map05164	M00686	-	-	ko00000,ko00001,ko00002,ko01000,ko01001	-	-	-	Pkinase,Pkinase_Tyr
GWHPACFB000258	29730.Gorai.006G254300.1	3.17e-102	313.0	KOG2885@1|root,KOG2885@2759|Eukaryota,37PDC@33090|Viridiplantae,3GDWS@35493|Streptophyta	35493|Streptophyta	S	ribosomal RNA-processing protein	-	-	-	-	-	-	-	-	-	-	-	-	RRP14,SURF6
GWHPACFB000259	29760.VIT_13s0019g04600.t01	0.0	1176.0	COG1131@1|root,KOG0061@2759|Eukaryota,37MGE@33090|Viridiplantae,3G74H@35493|Streptophyta	35493|Streptophyta	Q	ABC transporter G family member	-	GO:0003674,GO:0003824,GO:0005215,GO:0005575,GO:0005623,GO:0005886,GO:0006810,GO:0008150,GO:0015399,GO:0015405,GO:0016020,GO:0016021,GO:0016462,GO:0016787,GO:0016817,GO:0016818,GO:0016887,GO:0017111,GO:0022804,GO:0022857,GO:0031224,GO:0042623,GO:0042626,GO:0043492,GO:0044425,GO:0044464,GO:0051179,GO:0051234,GO:0055085,GO:0071944	-	-	-	-	-	-	-	-	-	-	ABC2_membrane,ABC_tran
GWHPACFB000260	981085.XP_010112216.1	1.5e-231	645.0	COG0003@1|root,KOG2825@2759|Eukaryota,37PA4@33090|Viridiplantae,3G7Q7@35493|Streptophyta,4JF73@91835|fabids	35493|Streptophyta	P	Arsenical pump-driving	-	-	3.6.3.16	ko:K01551	-	-	-	-	ko00000,ko01000,ko02000	3.A.19.1,3.A.21.1,3.A.4.1	-	-	ArsA_ATPase
GWHPACFB000261	3983.cassava4.1_017772m	1.57e-100	303.0	COG2138@1|root,2RXIW@2759|Eukaryota,37TYY@33090|Viridiplantae,3GHWI@35493|Streptophyta,4JNWD@91835|fabids	35493|Streptophyta	S	Sirohydrochlorin	-	GO:0003674,GO:0003824,GO:0004325,GO:0005488,GO:0005515,GO:0005575,GO:0005622,GO:0005623,GO:0005737,GO:0006725,GO:0006778,GO:0006779,GO:0006783,GO:0006807,GO:0006950,GO:0006979,GO:0008150,GO:0008152,GO:0009058,GO:0009507,GO:0009536,GO:0009987,GO:0016829,GO:0018130,GO:0019354,GO:0019438,GO:0033013,GO:0033014,GO:0034641,GO:0042168,GO:0042440,GO:0042802,GO:0043226,GO:0043227,GO:0043229,GO:0043231,GO:…	4.99.1.4	ko:K03794	ko00860,ko01100,ko01110,map00860,map01100,map01110	M00121	R02864	RC01012	ko00000,ko00001,ko00002,ko01000	-	-	-	CbiX
GWHPACFB000262	3750.XP_008353469.1	6.67e-14	72.0	COG2138@1|root,2RXIW@2759|Eukaryota,37TYY@33090|Viridiplantae,3GHWI@35493|Streptophyta	35493|Streptophyta	S	sirohydrochlorin ferrochelatase	-	GO:0003674,GO:0003824,GO:0004325,GO:0005488,GO:0005515,GO:0005575,GO:0005622,GO:0005623,GO:0005737,GO:0006725,GO:0006778,GO:0006779,GO:0006783,GO:0006807,GO:0006950,GO:0006979,GO:0008150,GO:0008152,GO:0009058,GO:0009507,GO:0009536,GO:0009987,GO:0016829,GO:0018130,GO:0019354,GO:0019438,GO:0033013,GO:0033014,GO:0034641,GO:0042168,GO:0042440,GO:0042802,GO:0043226,GO:0043227,GO:0043229,GO:0043231,GO:…	4.99.1.4	ko:K03794	ko00860,ko01100,ko01110,map00860,map01100,map01110	M00121	R02864	RC01012	ko00000,ko00001,ko00002,ko01000	-	-	-	CbiX
GWHPACFB000263	3983.cassava4.1_030780m	2.61e-139	414.0	COG0515@1|root,KOG1187@2759|Eukaryota,37M62@33090|Viridiplantae,3G7WT@35493|Streptophyta,4JD8S@91835|fabids	35493|Streptophyta	T	lysM domain receptor-like kinase	-	GO:0005575,GO:0006950,GO:0006952,GO:0008150,GO:0009605,GO:0009607,GO:0009617,GO:0016020,GO:0042742,GO:0043207,GO:0050896,GO:0051704,GO:0051707,GO:0098542	2.7.11.1	ko:K04733	ko04010,ko04064,ko04620,ko04621,ko04624,ko04722,ko05133,ko05140,ko05142,ko05145,ko05152,ko05162,ko05164,map04010,map04064,map04620,map04621,map04624,map04722,map05133,map05140,map05142,map05145,map05152,map05162,map05164	M00686	-	-	ko00000,ko00001,ko00002,ko01000,ko01001	-	-	-	Pkinase,Pkinase_Tyr
GWHPACFB000264	29760.VIT_19s0090g00270.t01	0.0	2777.0	KOG1791@1|root,KOG1791@2759|Eukaryota,37INH@33090|Viridiplantae,3G8HY@35493|Streptophyta	35493|Streptophyta	L	isoform X1	-	-	3.6.1.52	ko:K07766,ko:K14861	-	-	-	-	ko00000,ko01000,ko03009	-	-	-	NopRA1,Npa1
GWHPACFB000265	29730.Gorai.009G313000.1	1.98e-28	112.0	COG0454@1|root,KOG3216@2759|Eukaryota,37MV8@33090|Viridiplantae,3GDCA@35493|Streptophyta	35493|Streptophyta	E	acetyltransferase NATA1-like	-	GO:0001101,GO:0003674,GO:0003824,GO:0005575,GO:0005622,GO:0005623,GO:0005737,GO:0006082,GO:0006520,GO:0006591,GO:0006807,GO:0008080,GO:0008150,GO:0008152,GO:0009507,GO:0009536,GO:0009719,GO:0009725,GO:0009753,GO:0009987,GO:0010033,GO:0016407,GO:0016410,GO:0016740,GO:0016746,GO:0016747,GO:0019752,GO:0042221,GO:0043226,GO:0043227,GO:0043229,GO:0043231,GO:0043436,GO:0044237,GO:0044238,GO:0044281,GO:…	-	-	-	-	-	-	-	-	-	-	Acetyltransf_1
GWHPACFB000266	4432.XP_010253924.1	5.02e-255	768.0	COG0055@1|root,KOG1721@1|root,KOG1246@2759|Eukaryota,KOG1721@2759|Eukaryota,37HNB@33090|Viridiplantae,3GC9N@35493|Streptophyta	35493|Streptophyta	K	lysine-specific demethylase	-	GO:0000902,GO:0003674,GO:0003700,GO:0003824,GO:0005575,GO:0005622,GO:0005623,GO:0005634,GO:0006325,GO:0006355,GO:0006464,GO:0006482,GO:0006807,GO:0006996,GO:0008150,GO:0008152,GO:0008214,GO:0009653,GO:0009719,GO:0009725,GO:0009741,GO:0009826,GO:0009889,GO:0009892,GO:0009987,GO:0010033,GO:0010468,GO:0010556,GO:0010605,GO:0010629,GO:0014070,GO:0016043,GO:0016049,GO:0016569,GO:0016570,GO:0016577,GO:…	-	-	-	-	-	-	-	-	-	-	JmjC,JmjN,zf-C2H2
GWHPACFB000267	29760.VIT_16s0050g00820.t01	0.0	1501.0	COG4725@1|root,KOG2097@2759|Eukaryota,37K3N@33090|Viridiplantae,3G7Y6@35493|Streptophyta	35493|Streptophyta	K	Belongs to the MT-A70-like family	-	-	2.1.1.62	ko:K05925	-	-	-	-	ko00000,ko01000,ko03019	-	-	-	MT-A70
GWHPACFB000268	3694.POPTR_0010s23100.1	0.0	1167.0	COG2986@1|root,KOG0222@2759|Eukaryota,37M4G@33090|Viridiplantae,3G9T5@35493|Streptophyta	35493|Streptophyta	Q	Phenylalanine ammonialyase	PAL2	GO:0001101,GO:0003674,GO:0003824,GO:0006464,GO:0006508,GO:0006511,GO:0006725,GO:0006807,GO:0008150,GO:0008152,GO:0009056,GO:0009057,GO:0009058,GO:0009636,GO:0009698,GO:0009699,GO:0009719,GO:0009725,GO:0009739,GO:0009987,GO:0010033,GO:0010243,GO:0014070,GO:0016598,GO:0016829,GO:0016840,GO:0016841,GO:0019438,GO:0019538,GO:0019748,GO:0019941,GO:0030163,GO:0033993,GO:0036211,GO:0042221,GO:0042493,GO:…	4.3.1.24,4.3.1.25	ko:K10775,ko:K13064	ko00360,ko00940,ko01100,ko01110,map00360,map00940,map01100,map01110	M00039,M00137,M00350	R00697,R00737	RC00361	ko00000,ko00001,ko00002,ko01000	-	-	-	Lyase_aromatic
GWHPACFB000269	29760.VIT_13s0019g04440.t01	0.0	1093.0	COG2304@1|root,2QTMS@2759|Eukaryota,37IGH@33090|Viridiplantae,3GH3Q@35493|Streptophyta	35493|Streptophyta	O	Zinc finger (C3HC4-type RING finger) family protein	-	-	-	-	-	-	-	-	-	-	-	-	VWA,Vwaint,zf-RING_11,zf-RING_2
GWHPACFB000270	3641.EOY18673	5.7e-66	203.0	KOG1876@1|root,KOG1876@2759|Eukaryota,37VBJ@33090|Viridiplantae,3GJEK@35493|Streptophyta	35493|Streptophyta	Z	cytochrome c oxidase assembly protein	-	-	-	ko:K18182	ko04714,map04714	-	-	-	ko00000,ko00001,ko03029	-	-	-	COX16
GWHPACFB000271	2711.XP_006485653.1	4e-285	798.0	28KHE@1|root,2QR2D@2759|Eukaryota,37I4V@33090|Viridiplantae,3GD84@35493|Streptophyta	35493|Streptophyta	S	Belongs to the NPH3 family	-	GO:0005575,GO:0016020	-	-	-	-	-	-	-	-	-	-	BTB,NPH3
GWHPACFB000272	29760.VIT_13s0019g04410.t01	4.93e-281	775.0	KOG2291@1|root,KOG2291@2759|Eukaryota,37HDY@33090|Viridiplantae,3GA2K@35493|Streptophyta	35493|Streptophyta	O	Essential subunit of the N-oligosaccharyl transferase (OST) complex which catalyzes the transfer of a high mannose oligosaccharide from a lipid-linked oligosaccharide donor to an asparagine residue within an Asn-X-Ser Thr consensus motif in nascent polypeptide chains	-	GO:0003674,GO:0003824,GO:0004576,GO:0004579,GO:0005575,GO:0005618,GO:0005622,GO:0005623,GO:0005737,GO:0005773,GO:0005774,GO:0005783,GO:0005789,GO:0005886,GO:0006464,GO:0006486,GO:0006487,GO:0006807,GO:0008150,GO:0008152,GO:0008250,GO:0009058,GO:0009059,GO:0009100,GO:0009101,GO:0009505,GO:0009987,GO:0012505,GO:0016020,GO:0016740,GO:0016757,GO:0016758,GO:0018193,GO:0018196,GO:0018279,GO:0019538,GO:…	-	ko:K12666	ko00510,ko00513,ko01100,ko04141,map00510,map00513,map01100,map04141	M00072	-	-	ko00000,ko00001,ko00002	-	-	-	Ribophorin_I
GWHPACFB000273	3694.POPTR_0008s08440.2	1.28e-146	430.0	COG0277@1|root,KOG1262@2759|Eukaryota,37Q6T@33090|Viridiplantae,3GC89@35493|Streptophyta,4JKAG@91835|fabids	35493|Streptophyta	C	Delta(24)-sterol	DWF1	GO:0000902,GO:0003674,GO:0005488,GO:0005515,GO:0005516,GO:0005575,GO:0005622,GO:0005623,GO:0005737,GO:0005773,GO:0005774,GO:0005886,GO:0006629,GO:0006694,GO:0006725,GO:0008150,GO:0008152,GO:0008202,GO:0008610,GO:0009058,GO:0009653,GO:0009698,GO:0009808,GO:0009826,GO:0009832,GO:0009834,GO:0009987,GO:0010817,GO:0016020,GO:0016021,GO:0016043,GO:0016049,GO:0016128,GO:0016129,GO:0016131,GO:0016132,GO:…	1.3.1.72	ko:K09828	ko00100,ko01100,ko01110,map00100,map01100,map01110	M00101	R01457,R03689,R05703,R07488,R07493,R07498,R07499,R07507,R11096	RC00522,RC01887,RC02419	ko00000,ko00001,ko00002,ko01000	-	-	-	FAD_binding_4
GWHPACFB000274	29760.VIT_06s0004g02720.t01	0.0	1078.0	28I9F@1|root,2QQJT@2759|Eukaryota,37N7C@33090|Viridiplantae,3G7Y8@35493|Streptophyta	35493|Streptophyta	T	Protein ENHANCED DISEASE RESISTANCE	-	-	-	-	-	-	-	-	-	-	-	-	DUF1336,PH,START
GWHPACFB000275	29760.VIT_13s0019g04390.t01	1.5e-158	454.0	COG5641@1|root,KOG1601@2759|Eukaryota,37NBN@33090|Viridiplantae,3G7EY@35493|Streptophyta	35493|Streptophyta	K	Transcriptional activator that specifically binds 5'- GATA-3' or 5'-GAT-3' motifs within gene promoters	-	GO:0000976,GO:0000977,GO:0000981,GO:0001012,GO:0001067,GO:0001085,GO:0001228,GO:0003674,GO:0003676,GO:0003677,GO:0003682,GO:0003690,GO:0003700,GO:0005488,GO:0005515,GO:0005575,GO:0005622,GO:0005623,GO:0005634,GO:0005667,GO:0006139,GO:0006351,GO:0006355,GO:0006357,GO:0006366,GO:0006725,GO:0006807,GO:0007275,GO:0007623,GO:0008134,GO:0008150,GO:0008152,GO:0009058,GO:0009059,GO:0009314,GO:0009416,GO:…	-	-	-	-	-	-	-	-	-	-	GATA
GWHPACFB000276	4432.XP_010253698.1	0.0	965.0	28JYJ@1|root,2QQ5I@2759|Eukaryota,37IVI@33090|Viridiplantae,3GG3D@35493|Streptophyta	35493|Streptophyta	K	Auxin response factors (ARFs) are transcriptional factors that bind specifically to the DNA sequence 5'-TGTCTC-3' found in the auxin-responsive promoter elements (AuxREs)	-	-	-	-	-	-	-	-	-	-	-	-	Auxin_resp,B3
GWHPACFB000277	29760.VIT_03s0038g02500.t01	1.08e-57	184.0	COG5201@1|root,KOG1724@2759|Eukaryota,37TUD@33090|Viridiplantae,3GI73@35493|Streptophyta	35493|Streptophyta	O	Belongs to the SKP1 family	-	-	-	ko:K03094	ko04110,ko04111,ko04114,ko04120,ko04141,ko04310,ko04341,ko04350,ko04710,ko05168,ko05200,map04110,map04111,map04114,map04120,map04141,map04310,map04341,map04350,map04710,map05168,map05200	M00379,M00380,M00381,M00382,M00387,M00407,M00411	-	-	ko00000,ko00001,ko00002,ko03036,ko04121	-	-	-	Skp1,Skp1_POZ
GWHPACFB000278	4432.XP_010264677.1	0.0	1008.0	28H7Z@1|root,2QRJM@2759|Eukaryota,37HH8@33090|Viridiplantae,3GBPY@35493|Streptophyta	35493|Streptophyta	K	homeobox-leucine zipper protein	REV	GO:0001067,GO:0003002,GO:0003674,GO:0003676,GO:0003677,GO:0003700,GO:0005488,GO:0005575,GO:0005622,GO:0005623,GO:0005634,GO:0006355,GO:0007275,GO:0007389,GO:0008150,GO:0009653,GO:0009798,GO:0009799,GO:0009855,GO:0009888,GO:0009889,GO:0009933,GO:0009943,GO:0009944,GO:0009955,GO:0009956,GO:0009987,GO:0010014,GO:0010051,GO:0010087,GO:0010089,GO:0010468,GO:0010556,GO:0019219,GO:0019222,GO:0030154,GO:…	-	ko:K09338	-	-	-	-	ko00000,ko03000	-	-	-	Homeobox,MEKHLA,START
GWHPACFB000279	3641.EOY18642	9.41e-196	546.0	COG0494@1|root,KOG2937@2759|Eukaryota,37NSB@33090|Viridiplantae,3G9I7@35493|Streptophyta	35493|Streptophyta	A	mRNA-decapping enzyme subunit	-	GO:0000003,GO:0000166,GO:0000287,GO:0000288,GO:0000290,GO:0000291,GO:0000932,GO:0000956,GO:0003006,GO:0003674,GO:0003676,GO:0003723,GO:0003727,GO:0003729,GO:0003824,GO:0005488,GO:0005524,GO:0005575,GO:0005622,GO:0005623,GO:0005737,GO:0005845,GO:0006139,GO:0006401,GO:0006402,GO:0006725,GO:0006807,GO:0007275,GO:0008144,GO:0008150,GO:0008152,GO:0009056,GO:0009057,GO:0009653,GO:0009790,GO:0009791,GO:…	3.6.1.62	ko:K12613	ko03018,map03018	M00395	R10815	RC00002	ko00000,ko00001,ko00002,ko01000,ko03019	-	-	-	DCP2,NUDIX
GWHPACFB000280	4081.Solyc05g056100.2.1	1.9e-131	401.0	28KUZ@1|root,2QTBA@2759|Eukaryota,37I50@33090|Viridiplantae,3G99T@35493|Streptophyta,44GMR@71274|asterids	35493|Streptophyta	J	Double-stranded RNA-binding protein 2-like	-	-	-	-	-	-	-	-	-	-	-	-	dsrm
GWHPACFB000281	218851.Aquca_030_00164.1	1.89e-74	226.0	COG0080@1|root,KOG0886@2759|Eukaryota,37NU6@33090|Viridiplantae,3G8Y0@35493|Streptophyta	35493|Streptophyta	J	Belongs to the universal ribosomal protein uL11 family	-	GO:0000027,GO:0003674,GO:0003676,GO:0003723,GO:0003735,GO:0005198,GO:0005488,GO:0005575,GO:0005622,GO:0005623,GO:0005634,GO:0005730,GO:0005737,GO:0005773,GO:0005829,GO:0005840,GO:0005911,GO:0006412,GO:0006518,GO:0006807,GO:0006950,GO:0006996,GO:0008150,GO:0008152,GO:0008270,GO:0009058,GO:0009059,GO:0009266,GO:0009409,GO:0009506,GO:0009507,GO:0009536,GO:0009628,GO:0009987,GO:0010467,GO:0015934,GO:…	-	ko:K02870	ko03010,map03010	M00177	-	-	br01610,ko00000,ko00001,ko00002,ko03011	-	-	-	Ribosomal_L11,Ribosomal_L11_N
GWHPACFB000282	3694.POPTR_0010s22950.1	2.5e-154	440.0	COG0580@1|root,KOG0223@2759|Eukaryota,37I73@33090|Viridiplantae,3G7V9@35493|Streptophyta,4JTMH@91835|fabids	35493|Streptophyta	P	Belongs to the MIP aquaporin (TC 1.A.8) family	-	GO:0001101,GO:0003674,GO:0003676,GO:0003723,GO:0003729,GO:0005215,GO:0005372,GO:0005488,GO:0005515,GO:0005575,GO:0005622,GO:0005623,GO:0005737,GO:0005773,GO:0005886,GO:0005887,GO:0005911,GO:0006810,GO:0006811,GO:0006833,GO:0006855,GO:0006950,GO:0008150,GO:0009414,GO:0009415,GO:0009506,GO:0009507,GO:0009536,GO:0009628,GO:0009719,GO:0009725,GO:0009737,GO:0010033,GO:0010035,GO:0015250,GO:0015267,GO:…	-	ko:K09872	-	-	-	-	ko00000,ko02000	1.A.8,1.A.8.11	-	-	MIP
GWHPACFB000283	29760.VIT_13s0019g04260.t01	1.24e-200	560.0	COG2267@1|root,KOG1455@2759|Eukaryota,37SUC@33090|Viridiplantae,3GD9Z@35493|Streptophyta	35493|Streptophyta	I	Caffeoylshikimate esterase-like	-	-	3.1.1.23	ko:K01054	ko00561,ko01100,ko04714,ko04723,ko04923,map00561,map01100,map04714,map04723,map04923	M00098	R01351	RC00020,RC00041	ko00000,ko00001,ko00002,ko01000,ko01002	-	-	-	Hydrolase_4
GWHPACFB000284	4432.XP_010264686.1	7.06e-287	799.0	COG0526@1|root,KOG0190@2759|Eukaryota,37JKB@33090|Viridiplantae,3GC2Y@35493|Streptophyta	35493|Streptophyta	O	protein disulfide isomerase-like	-	GO:0003674,GO:0003756,GO:0003824,GO:0005575,GO:0005622,GO:0005623,GO:0005737,GO:0005783,GO:0006457,GO:0006950,GO:0008150,GO:0009987,GO:0012505,GO:0016853,GO:0016860,GO:0016864,GO:0033554,GO:0034976,GO:0043226,GO:0043227,GO:0043229,GO:0043231,GO:0044424,GO:0044444,GO:0044464,GO:0050896,GO:0051716,GO:0140096	5.3.4.1	ko:K09580	ko04141,map04141	-	-	-	ko00000,ko00001,ko01000,ko03110,ko04131,ko04147	-	-	-	Thioredoxin,Thioredoxin_6
GWHPACFB000285	28532.XP_010533800.1	7.06e-15	73.6	KOG1339@1|root,KOG1339@2759|Eukaryota,37K8V@33090|Viridiplantae,3G8Z4@35493|Streptophyta,3HNT9@3699|Brassicales	35493|Streptophyta	O	Belongs to the peptidase A1 family	-	GO:0003674,GO:0003824,GO:0004175,GO:0004190,GO:0005575,GO:0005622,GO:0005623,GO:0005737,GO:0005773,GO:0005829,GO:0005911,GO:0006508,GO:0006807,GO:0006950,GO:0006970,GO:0008150,GO:0008152,GO:0008233,GO:0009056,GO:0009057,GO:0009506,GO:0009628,GO:0009651,GO:0009719,GO:0009725,GO:0009735,GO:0010033,GO:0016787,GO:0019538,GO:0030054,GO:0030163,GO:0042221,GO:0043170,GO:0043226,GO:0043227,GO:0043229,GO:…	3.4.23.40	ko:K08245	-	-	-	-	ko00000,ko01000,ko01002	-	-	-	Asp,SapB_1,SapB_2
GWHPACFB000286	29760.VIT_13s0019g04220.t01	1.78e-240	674.0	COG0814@1|root,2RDNU@2759|Eukaryota,37RK0@33090|Viridiplantae,3GG23@35493|Streptophyta	35493|Streptophyta	E	Tryptophan/tyrosine permease family	-	-	-	ko:K03834	-	-	-	-	ko00000,ko02000	2.A.42.1.1	-	-	Trp_Tyr_perm
GWHPACFB000287	29760.VIT_13s0019g04200.t01	1.72e-280	772.0	COG3621@1|root,KOG0513@2759|Eukaryota,37I2E@33090|Viridiplantae,3GC9C@35493|Streptophyta	35493|Streptophyta	I	lipolytic acyl hydrolase (LAH)	-	GO:0003674,GO:0003824,GO:0004620,GO:0005575,GO:0005623,GO:0005886,GO:0006629,GO:0006643,GO:0006644,GO:0006664,GO:0006793,GO:0006796,GO:0008150,GO:0008152,GO:0009605,GO:0009607,GO:0009987,GO:0016020,GO:0016289,GO:0016298,GO:0016787,GO:0016788,GO:0016790,GO:0019374,GO:0019637,GO:0043207,GO:0044237,GO:0044238,GO:0044255,GO:0044464,GO:0047617,GO:0050896,GO:0051704,GO:0051707,GO:0071704,GO:0071944,GO:…	-	-	-	-	-	-	-	-	-	-	Patatin
GWHPACFB000288	29760.VIT_13s0019g04190.t01	1.38e-179	514.0	COG0082@1|root,KOG4492@2759|Eukaryota,37JJX@33090|Viridiplantae,3GGSI@35493|Streptophyta	35493|Streptophyta	E	Chorismate synthase	CS1	GO:0000166,GO:0003674,GO:0003824,GO:0004107,GO:0005488,GO:0005575,GO:0005622,GO:0005623,GO:0005634,GO:0005730,GO:0005737,GO:0005829,GO:0006082,GO:0006520,GO:0006725,GO:0006807,GO:0008150,GO:0008152,GO:0008652,GO:0009058,GO:0009072,GO:0009073,GO:0009423,GO:0009507,GO:0009532,GO:0009536,GO:0009570,GO:0009987,GO:0010181,GO:0016053,GO:0016829,GO:0016835,GO:0016838,GO:0019438,GO:0019752,GO:0031974,GO:…	4.2.3.5	ko:K01736	ko00400,ko01100,ko01110,ko01130,ko01230,map00400,map01100,map01110,map01130,map01230	M00022	R01714	RC00586	ko00000,ko00001,ko00002,ko01000	-	-	-	Chorismate_synt
GWHPACFB000289	3988.XP_002529567.1	2.96e-161	464.0	COG0515@1|root,KOG1187@2759|Eukaryota,37SZV@33090|Viridiplantae,3GEAI@35493|Streptophyta,4JTQZ@91835|fabids	35493|Streptophyta	T	Serine threonine-protein kinase	-	GO:0003674,GO:0003824,GO:0004672,GO:0004674,GO:0005575,GO:0005623,GO:0005886,GO:0006464,GO:0006468,GO:0006793,GO:0006796,GO:0006807,GO:0008150,GO:0008152,GO:0009987,GO:0016020,GO:0016301,GO:0016310,GO:0016740,GO:0016772,GO:0016773,GO:0019538,GO:0036211,GO:0043170,GO:0043412,GO:0044237,GO:0044238,GO:0044260,GO:0044267,GO:0044464,GO:0071704,GO:0071944,GO:0140096,GO:1901564	-	-	-	-	-	-	-	-	-	-	Pkinase,Pkinase_Tyr
GWHPACFB000290	3983.cassava4.1_032487m	7.84e-39	139.0	COG0661@1|root,KOG1235@2759|Eukaryota,37HF5@33090|Viridiplantae,3G8Y9@35493|Streptophyta,4JG5A@91835|fabids	35493|Streptophyta	S	AarF domain-containing protein kinase	-	-	-	ko:K08869	-	-	-	-	ko00000,ko01001	-	-	-	ABC1,APH,DCP2,NUDIX
GWHPACFB000291	29760.VIT_13s0019g04130.t01	1.95e-188	552.0	COG0661@1|root,KOG1235@2759|Eukaryota,37HF5@33090|Viridiplantae,3G8Y9@35493|Streptophyta	35493|Streptophyta	L	AarF domain-containing protein kinase	-	-	-	ko:K08869	-	-	-	-	ko00000,ko01001	-	-	-	ABC1,APH,DCP2,NUDIX
GWHPACFB000292	3988.XP_002533249.1	1.24e-172	493.0	KOG2890@1|root,KOG2890@2759|Eukaryota,37HWI@33090|Viridiplantae,3GFQF@35493|Streptophyta,4JDM4@91835|fabids	35493|Streptophyta	S	Transmembrane protein 115-like	-	GO:0005575,GO:0005622,GO:0005623,GO:0005737,GO:0005794,GO:0006810,GO:0006890,GO:0008150,GO:0012505,GO:0016192,GO:0043226,GO:0043227,GO:0043229,GO:0043231,GO:0044424,GO:0044444,GO:0044464,GO:0048193,GO:0051179,GO:0051234	-	-	-	-	-	-	-	-	-	-	DUF1751
GWHPACFB000293	29760.VIT_13s0019g04100.t01	4.13e-18	90.5	KOG0800@1|root,KOG0800@2759|Eukaryota,37T0M@33090|Viridiplantae,3GCMR@35493|Streptophyta	35493|Streptophyta	O	zinc finger	-	-	2.3.2.27	ko:K10635,ko:K19041	-	-	-	-	ko00000,ko01000,ko04121	-	-	-	zf-RING_2
GWHPACFB000294	29760.VIT_13s0019g04100.t01	4.32e-108	333.0	KOG0800@1|root,KOG0800@2759|Eukaryota,37T0M@33090|Viridiplantae,3GCMR@35493|Streptophyta	35493|Streptophyta	O	zinc finger	-	-	2.3.2.27	ko:K10635,ko:K19041	-	-	-	-	ko00000,ko01000,ko04121	-	-	-	zf-RING_2
GWHPACFB000295	29760.VIT_13s0019g04050.t01	1.3e-172	484.0	28IDS@1|root,2QT0N@2759|Eukaryota,37J4G@33090|Viridiplantae,3GDCR@35493|Streptophyta	35493|Streptophyta	S	Belongs to the tetraspanin (TM4SF) family	-	-	-	-	-	-	-	-	-	-	-	-	Tetraspannin
GWHPACFB000296	29760.VIT_13s0019g04040.t01	2.47e-212	602.0	COG2939@1|root,KOG1282@2759|Eukaryota,37R1H@33090|Viridiplantae,3GH99@35493|Streptophyta	35493|Streptophyta	O	Belongs to the peptidase S10 family	-	GO:0003674,GO:0003824,GO:0004180,GO:0004185,GO:0005575,GO:0005622,GO:0005623,GO:0005737,GO:0005773,GO:0006508,GO:0006807,GO:0008150,GO:0008152,GO:0008233,GO:0008236,GO:0008238,GO:0009056,GO:0009057,GO:0009987,GO:0016787,GO:0017171,GO:0019538,GO:0030163,GO:0043170,GO:0043226,GO:0043227,GO:0043229,GO:0043231,GO:0044237,GO:0044238,GO:0044248,GO:0044257,GO:0044260,GO:0044265,GO:0044267,GO:0044424,GO:…	-	ko:K16297	-	-	-	-	ko00000,ko01000,ko01002	-	-	-	Peptidase_S10
GWHPACFB000297	71139.XP_010067291.1	5.41e-252	701.0	COG2939@1|root,KOG1282@2759|Eukaryota,37R1H@33090|Viridiplantae,3GH99@35493|Streptophyta	35493|Streptophyta	O	Belongs to the peptidase S10 family	-	GO:0003674,GO:0003824,GO:0004180,GO:0004185,GO:0005575,GO:0005622,GO:0005623,GO:0005737,GO:0005773,GO:0006508,GO:0006807,GO:0008150,GO:0008152,GO:0008233,GO:0008236,GO:0008238,GO:0009056,GO:0009057,GO:0009987,GO:0016787,GO:0017171,GO:0019538,GO:0030163,GO:0043170,GO:0043226,GO:0043227,GO:0043229,GO:0043231,GO:0044237,GO:0044238,GO:0044248,GO:0044257,GO:0044260,GO:0044265,GO:0044267,GO:0044424,GO:…	-	ko:K16297	-	-	-	-	ko00000,ko01000,ko01002	-	-	-	Peptidase_S10
GWHPACFB000298	29760.VIT_13s0019g04030.t01	9.15e-289	793.0	COG2939@1|root,KOG1282@2759|Eukaryota,37REQ@33090|Viridiplantae,3G79X@35493|Streptophyta	35493|Streptophyta	O	Belongs to the peptidase S10 family	-	GO:0003674,GO:0003824,GO:0004180,GO:0004185,GO:0005575,GO:0005622,GO:0005623,GO:0005737,GO:0005773,GO:0006508,GO:0006807,GO:0008150,GO:0008152,GO:0008233,GO:0008236,GO:0008238,GO:0009056,GO:0009057,GO:0009987,GO:0016787,GO:0017171,GO:0019538,GO:0030163,GO:0043170,GO:0043226,GO:0043227,GO:0043229,GO:0043231,GO:0044237,GO:0044238,GO:0044248,GO:0044257,GO:0044260,GO:0044265,GO:0044267,GO:0044424,GO:…	-	ko:K16297	-	-	-	-	ko00000,ko01000,ko01002	-	-	-	Peptidase_S10
GWHPACFB000299	3847.GLYMA05G17240.1	8.13e-19	86.3	COG5090@1|root,KOG2905@2759|Eukaryota,37QII@33090|Viridiplantae,3G9T9@35493|Streptophyta,4JS1J@91835|fabids	35493|Streptophyta	K	General transcription factor IIF subunit	-	GO:0000375,GO:0000377,GO:0000398,GO:0000428,GO:0000988,GO:0000990,GO:0000991,GO:0003674,GO:0005575,GO:0005622,GO:0005623,GO:0005634,GO:0005654,GO:0005667,GO:0005674,GO:0005856,GO:0006139,GO:0006351,GO:0006352,GO:0006354,GO:0006355,GO:0006357,GO:0006366,GO:0006367,GO:0006368,GO:0006370,GO:0006396,GO:0006397,GO:0006725,GO:0006807,GO:0007154,GO:0007165,GO:0007166,GO:0007167,GO:0007169,GO:0008150,GO:…	3.6.4.12	ko:K03139	ko03022,map03022	-	-	-	ko00000,ko00001,ko01000,ko03021	-	-	-	TFIIF_beta
GWHPACFB000300	29730.Gorai.009G314800.1	1.09e-166	482.0	KOG1850@1|root,KOG1850@2759|Eukaryota,37N41@33090|Viridiplantae,3GCI7@35493|Streptophyta	35493|Streptophyta	Z	Myosin-like coiled-coil protein	-	-	-	-	-	-	-	-	-	-	-	-	Taxilin
GWHPACFB000301	218851.Aquca_027_00085.1	1.54e-218	644.0	KOG2169@1|root,KOG2169@2759|Eukaryota,37MJS@33090|Viridiplantae,3G94P@35493|Streptophyta	35493|Streptophyta	K	E3 SUMO-protein ligase	SIZ1	GO:0000003,GO:0000902,GO:0001101,GO:0002682,GO:0002683,GO:0002831,GO:0002832,GO:0003006,GO:0003674,GO:0003824,GO:0005575,GO:0005622,GO:0005623,GO:0005634,GO:0006464,GO:0006807,GO:0006935,GO:0006950,GO:0007154,GO:0007275,GO:0008150,GO:0008152,GO:0009266,GO:0009267,GO:0009408,GO:0009409,GO:0009414,GO:0009415,GO:0009553,GO:0009593,GO:0009605,GO:0009628,GO:0009653,GO:0009787,GO:0009791,GO:0009826,GO:…	-	ko:K04706,ko:K16063,ko:K22403	ko04120,ko04630,ko05160,map04120,map04630,map05160	-	-	-	ko00000,ko00001,ko04121,ko04812	-	-	-	PHD,SAP,zf-MIZ
GWHPACFB000302	3659.XP_004157310.1	3.65e-177	504.0	COG5076@1|root,KOG1474@2759|Eukaryota,37S2C@33090|Viridiplantae,3GAZT@35493|Streptophyta,4JETI@91835|fabids	35493|Streptophyta	K	Transcription factor	-	GO:0005575,GO:0005622,GO:0005623,GO:0005634,GO:0006355,GO:0008150,GO:0009889,GO:0009891,GO:0009893,GO:0010029,GO:0010030,GO:0010468,GO:0010556,GO:0010557,GO:0010604,GO:0010628,GO:0019219,GO:0019222,GO:0031323,GO:0031325,GO:0031326,GO:0031328,GO:0043226,GO:0043227,GO:0043229,GO:0043231,GO:0044424,GO:0044464,GO:0045893,GO:0045935,GO:0048518,GO:0048522,GO:0048580,GO:0048582,GO:0050789,GO:0050793,GO:…	-	-	-	-	-	-	-	-	-	-	BET,Bromodomain
GWHPACFB000303	3983.cassava4.1_028175m	4.71e-13	69.7	KOG3386@1|root,KOG3386@2759|Eukaryota,37V85@33090|Viridiplantae,3GJB8@35493|Streptophyta,4JUBP@91835|fabids	35493|Streptophyta	P	Copper transporter	-	GO:0000041,GO:0001101,GO:0005575,GO:0005622,GO:0005623,GO:0005737,GO:0005768,GO:0005770,GO:0005773,GO:0005774,GO:0005794,GO:0005911,GO:0006810,GO:0006811,GO:0006812,GO:0006825,GO:0008150,GO:0009506,GO:0009719,GO:0009725,GO:0009737,GO:0010033,GO:0012505,GO:0015680,GO:0016020,GO:0030001,GO:0030054,GO:0031090,GO:0031410,GO:0031982,GO:0033993,GO:0042221,GO:0043226,GO:0043227,GO:0043229,GO:0043231,GO:…	-	ko:K14686	ko01524,ko04978,map01524,map04978	-	-	-	ko00000,ko00001,ko02000	1.A.56.1	-	-	Ctr
GWHPACFB000304	3694.POPTR_0008s04290.1	3.92e-34	130.0	2C1UC@1|root,2S8IR@2759|Eukaryota,37WVV@33090|Viridiplantae,3GJZH@35493|Streptophyta,4JUFK@91835|fabids	35493|Streptophyta	-	-	-	-	-	-	-	-	-	-	-	-	-	-	-
GWHPACFB000305	3694.POPTR_0008s04290.1	4.2e-32	126.0	2C1UC@1|root,2S8IR@2759|Eukaryota,37WVV@33090|Viridiplantae,3GJZH@35493|Streptophyta,4JUFK@91835|fabids	35493|Streptophyta	-	-	-	-	-	-	-	-	-	-	-	-	-	-	-
GWHPACFB000306	3694.POPTR_0008s04290.1	5.03e-35	132.0	2C1UC@1|root,2S8IR@2759|Eukaryota,37WVV@33090|Viridiplantae,3GJZH@35493|Streptophyta,4JUFK@91835|fabids	35493|Streptophyta	-	-	-	-	-	-	-	-	-	-	-	-	-	-	-
GWHPACFB000307	3641.EOY18563	2.11e-297	837.0	COG5604@1|root,KOG2256@2759|Eukaryota,37QR6@33090|Viridiplantae,3G9C0@35493|Streptophyta	35493|Streptophyta	J	Nucleolar complex protein 2 homolog	-	-	-	ko:K14833	-	-	-	-	ko00000,ko03009	-	-	-	Noc2
GWHPACFB000308	29760.VIT_13s0019g03890.t01	1.95e-144	427.0	2CN72@1|root,2QUAG@2759|Eukaryota,37RSR@33090|Viridiplantae,3G90X@35493|Streptophyta	35493|Streptophyta	S	IQ-domain	-	-	-	-	-	-	-	-	-	-	-	-	DUF4005,IQ
GWHPACFB000309	3988.XP_002529704.1	0.0	1162.0	KOG0768@1|root,KOG0768@2759|Eukaryota,37IZF@33090|Viridiplantae,3GB1M@35493|Streptophyta,4JKRQ@91835|fabids	35493|Streptophyta	C	Belongs to the mitochondrial carrier (TC 2.A.29) family	-	-	3.1.4.11	ko:K05857,ko:K14684,ko:K15111	ko00562,ko01100,ko04020,ko04070,ko04919,ko04933,map00562,map01100,map04020,map04070,map04919,map04933	M00130	R03332,R03435,R10952	RC00017,RC00425	ko00000,ko00001,ko00002,ko01000,ko02000,ko04131	2.A.29.18,2.A.29.23	-	-	Mito_carr
GWHPACFB000310	3885.XP_007143674.1	2.93e-69	218.0	28NHN@1|root,2QV36@2759|Eukaryota,37K79@33090|Viridiplantae,3G7JZ@35493|Streptophyta,4JH11@91835|fabids	35493|Streptophyta	S	LOB domain-containing protein	-	-	-	-	-	-	-	-	-	-	-	-	LOB
GWHPACFB000311	85681.XP_006436209.1	3.42e-101	296.0	28P18@1|root,2QVMT@2759|Eukaryota,37U2J@33090|Viridiplantae,3GCR6@35493|Streptophyta	35493|Streptophyta	-	-	-	-	-	-	-	-	-	-	-	-	-	-	-
GWHPACFB000312	4155.Migut.M00004.1.p	1.69e-177	502.0	KOG3024@1|root,KOG3024@2759|Eukaryota,37QK0@33090|Viridiplantae,3G9P5@35493|Streptophyta,44N6X@71274|asterids	35493|Streptophyta	S	Golgi to ER traffic protein 4 homolog	-	-	-	-	-	-	-	-	-	-	-	-	DUF410
GWHPACFB000313	40149.OMERI03G23430.1	1.02e-20	94.7	28JJ8@1|root,2QRYE@2759|Eukaryota,37QY5@33090|Viridiplantae,3GH5Y@35493|Streptophyta,3KS13@4447|Liliopsida,3IGSU@38820|Poales	35493|Streptophyta	C	PsaA and PsaB bind P700, the primary electron donor of photosystem I (PSI), as well as the electron acceptors A0, A1 and FX. PSI is a plastocyanin-ferredoxin oxidoreductase, converting photonic excitation into a charge separation, which transfers an electron from the donor P700 chlorophyll pair to the spectroscopically characterized acceptors A0, A1, FX, FA and FB in turn. Oxidized P700 is reduce…	psaB	GO:0003674,GO:0005488,GO:0005575,GO:0005622,GO:0005623,GO:0005737,GO:0009507,GO:0009534,GO:0009535,GO:0009536,GO:0009579,GO:0016020,GO:0016168,GO:0031976,GO:0031984,GO:0034357,GO:0042651,GO:0043167,GO:0043168,GO:0043226,GO:0043227,GO:0043229,GO:0043231,GO:0044422,GO:0044424,GO:0044434,GO:0044435,GO:0044436,GO:0044444,GO:0044446,GO:0044464,GO:0046906,GO:0048037,GO:0055035,GO:0097159,GO:1901363	-	ko:K02690	ko00195,ko01100,map00195,map01100	M00163	-	-	ko00000,ko00001,ko00002,ko00194	-	-	-	PsaA_PsaB
GWHPACFB000314	29760.VIT_13s0019g03620.t01	0.0	983.0	28IK4@1|root,2QR1T@2759|Eukaryota,37QR9@33090|Viridiplantae,3GBHM@35493|Streptophyta	35493|Streptophyta	S	PWWP domain	-	-	-	-	-	-	-	-	-	-	-	-	PWWP
GWHPACFB000315	981085.XP_010108447.1	7.36e-141	403.0	KOG0149@1|root,KOG0149@2759|Eukaryota,37PWU@33090|Viridiplantae,3GDXT@35493|Streptophyta,4JTG6@91835|fabids	35493|Streptophyta	A	RNA recognition motif	-	GO:0001101,GO:0003674,GO:0003676,GO:0003723,GO:0003729,GO:0005488,GO:0005575,GO:0005622,GO:0005623,GO:0005634,GO:0006950,GO:0006970,GO:0008150,GO:0009414,GO:0009415,GO:0009628,GO:0009651,GO:0009719,GO:0009725,GO:0009737,GO:0010029,GO:0010033,GO:0010035,GO:0033993,GO:0042221,GO:0043226,GO:0043227,GO:0043229,GO:0043231,GO:0044424,GO:0044464,GO:0048580,GO:0050789,GO:0050793,GO:0050896,GO:0051239,GO:…	-	-	-	-	-	-	-	-	-	-	RRM_1
GWHPACFB000316	29760.VIT_13s0019g03600.t01	2.46e-82	249.0	COG2036@1|root,KOG0869@2759|Eukaryota,37TXF@33090|Viridiplantae,3GA7B@35493|Streptophyta	35493|Streptophyta	K	Nuclear transcription factor Y subunit	-	GO:0003674,GO:0003700,GO:0006355,GO:0008150,GO:0009889,GO:0010468,GO:0010556,GO:0019219,GO:0019222,GO:0031323,GO:0031326,GO:0050789,GO:0050794,GO:0051171,GO:0051252,GO:0060255,GO:0065007,GO:0080090,GO:0140110,GO:1903506,GO:2000112,GO:2001141	-	ko:K08065	ko04612,ko05152,ko05166,map04612,map05152,map05166	-	-	-	ko00000,ko00001,ko03000	-	-	-	CBFD_NFYB_HMF
GWHPACFB000317	42345.XP_008783778.1	3.01e-172	512.0	28PWX@1|root,2QWJI@2759|Eukaryota,37TGZ@33090|Viridiplantae,3G98P@35493|Streptophyta,3M4ZQ@4447|Liliopsida	35493|Streptophyta	-	-	-	-	-	-	-	-	-	-	-	-	-	-	NT-C2
GWHPACFB000318	4432.XP_010253493.1	2.83e-179	511.0	COG1723@1|root,KOG2861@2759|Eukaryota,37J73@33090|Viridiplantae,3G7W0@35493|Streptophyta	35493|Streptophyta	S	Uncharacterised ACR, YagE family COG1723	-	-	-	-	-	-	-	-	-	-	-	-	DUF155
GWHPACFB000319	4155.Migut.F02020.1.p	4.91e-283	812.0	COG5175@1|root,KOG2068@2759|Eukaryota,37ZA7@33090|Viridiplantae,3GP99@35493|Streptophyta,44DV1@71274|asterids	35493|Streptophyta	A	RING/Ubox like zinc-binding domain	-	-	2.3.2.27	ko:K10643	ko03018,map03018	-	-	-	ko00000,ko00001,ko01000,ko03019,ko04121	-	-	-	RRM_1,zf-RING_4
GWHPACFB000320	4432.XP_010260155.1	6.95e-175	508.0	28UNB@1|root,2R1D7@2759|Eukaryota,37IQU@33090|Viridiplantae,3G7Q2@35493|Streptophyta	35493|Streptophyta	K	Transcription factor	-	-	-	ko:K09284	-	-	-	-	ko00000,ko03000	-	-	-	AP2
GWHPACFB000321	29760.VIT_13s0019g03540.t01	0.0	1774.0	KOG2051@1|root,KOG2051@2759|Eukaryota,37PS9@33090|Viridiplantae,3G9UU@35493|Streptophyta	35493|Streptophyta	A	Regulator of nonsense transcripts	UPF2	GO:0000184,GO:0000956,GO:0001101,GO:0003674,GO:0003676,GO:0003677,GO:0003723,GO:0003729,GO:0005488,GO:0005575,GO:0005622,GO:0005623,GO:0005634,GO:0005730,GO:0005737,GO:0005829,GO:0005844,GO:0006139,GO:0006401,GO:0006402,GO:0006403,GO:0006405,GO:0006406,GO:0006611,GO:0006725,GO:0006807,GO:0006810,GO:0006886,GO:0006913,GO:0006950,GO:0006952,GO:0007154,GO:0007165,GO:0008104,GO:0008150,GO:0008152,GO:…	-	ko:K14327	ko03013,ko03015,map03013,map03015	M00430	-	-	ko00000,ko00001,ko00002,ko03019	-	-	-	MIF4G,Upf2
GWHPACFB000324	3988.XP_002525195.1	1.73e-167	476.0	COG5252@1|root,KOG1763@2759|Eukaryota,37R72@33090|Viridiplantae,3G9BR@35493|Streptophyta,4JM36@91835|fabids	35493|Streptophyta	S	zinc finger CCCH domain-containing protein	-	-	-	-	-	-	-	-	-	-	-	-	DFRP_C
GWHPACFB000325	29760.VIT_13s0019g03480.t01	1.61e-206	585.0	COG0647@1|root,KOG1618@2759|Eukaryota,37R1D@33090|Viridiplantae,3GFBV@35493|Streptophyta	35493|Streptophyta	G	Hydrolase family protein HAD-superfamily	-	-	-	-	-	-	-	-	-	-	-	-	Hydrolase_6,Hydrolase_like
GWHPACFB000326	29760.VIT_13s0067g03300.t01	4.74e-311	861.0	COG0308@1|root,KOG1047@2759|Eukaryota,37JPW@33090|Viridiplantae,3G8RV@35493|Streptophyta	35493|Streptophyta	EIOV	Leukotriene A-4 hydrolase	-	GO:0003674,GO:0003824,GO:0004177,GO:0004301,GO:0005488,GO:0005575,GO:0005622,GO:0005623,GO:0005737,GO:0005829,GO:0006508,GO:0006518,GO:0006629,GO:0006807,GO:0008150,GO:0008152,GO:0008233,GO:0008235,GO:0008237,GO:0008238,GO:0008270,GO:0009056,GO:0009987,GO:0016787,GO:0016801,GO:0016803,GO:0019538,GO:0033218,GO:0034641,GO:0042277,GO:0043167,GO:0043169,GO:0043170,GO:0043171,GO:0043603,GO:0044237,GO:…	3.3.2.6	ko:K01254	ko00590,ko01100,map00590,map01100	-	R03057	RC00838	ko00000,ko00001,ko01000,ko01002	-	-	-	Leuk-A4-hydro_C,Peptidase_M1
GWHPACFB000327	29760.VIT_09s0002g03240.t01	2.81e-41	145.0	2BQ3Q@1|root,2S1T9@2759|Eukaryota,37VDE@33090|Viridiplantae,3GI7P@35493|Streptophyta	35493|Streptophyta	S	DNA-directed RNA polymerase III subunit	-	-	-	ko:K03024	ko00230,ko00240,ko01100,ko03020,ko04623,ko05169,map00230,map00240,map01100,map03020,map04623,map05169	M00181	R00435,R00441,R00442,R00443	RC02795	br01611,ko00000,ko00001,ko00002,ko03021	-	-	-	RNA_pol_3_Rpc31
GWHPACFB000328	4432.XP_010260145.1	0.0	1066.0	COG0308@1|root,KOG1047@2759|Eukaryota,37JPW@33090|Viridiplantae,3G8RV@35493|Streptophyta	35493|Streptophyta	EIOV	Leukotriene A-4 hydrolase	-	GO:0003674,GO:0003824,GO:0004177,GO:0004301,GO:0005488,GO:0005575,GO:0005622,GO:0005623,GO:0005737,GO:0005829,GO:0006508,GO:0006518,GO:0006629,GO:0006807,GO:0008150,GO:0008152,GO:0008233,GO:0008235,GO:0008237,GO:0008238,GO:0008270,GO:0009056,GO:0009987,GO:0016787,GO:0016801,GO:0016803,GO:0019538,GO:0033218,GO:0034641,GO:0042277,GO:0043167,GO:0043169,GO:0043170,GO:0043171,GO:0043603,GO:0044237,GO:…	3.3.2.6	ko:K01254	ko00590,ko01100,map00590,map01100	-	R03057	RC00838	ko00000,ko00001,ko01000,ko01002	-	-	-	Leuk-A4-hydro_C,Peptidase_M1
GWHPACFB000329	225117.XP_009378141.1	1.03e-156	449.0	28J3H@1|root,2QRFJ@2759|Eukaryota,37KVV@33090|Viridiplantae,3G7XZ@35493|Streptophyta,4JKYM@91835|fabids	35493|Streptophyta	S	TONNEAU 1a-like	-	GO:0000226,GO:0000278,GO:0000281,GO:0000910,GO:0000911,GO:0000913,GO:0005575,GO:0005622,GO:0005623,GO:0005737,GO:0005856,GO:0005886,GO:0005938,GO:0006996,GO:0007010,GO:0007017,GO:0007049,GO:0008150,GO:0009574,GO:0009987,GO:0015630,GO:0016020,GO:0016043,GO:0022402,GO:0022607,GO:0030863,GO:0030865,GO:0030981,GO:0032506,GO:0043226,GO:0043228,GO:0043229,GO:0043232,GO:0044085,GO:0044422,GO:0044424,GO:…	-	ko:K16546	-	-	-	-	ko00000,ko03036	-	-	-	LisH_2
GWHPACFB000330	3983.cassava4.1_014221m	8.42e-102	302.0	KOG4723@1|root,KOG4723@2759|Eukaryota,37MQF@33090|Viridiplantae,3GDSF@35493|Streptophyta,4JEW3@91835|fabids	35493|Streptophyta	S	Elongator complex protein	-	GO:0005575,GO:0005622,GO:0005623,GO:0006950,GO:0006979,GO:0008150,GO:0008284,GO:0009892,GO:0019222,GO:0031537,GO:0031538,GO:0032991,GO:0033588,GO:0042127,GO:0044424,GO:0044464,GO:0048518,GO:0048519,GO:0048522,GO:0048831,GO:0050789,GO:0050793,GO:0050794,GO:0050896,GO:0051239,GO:0065007,GO:0080090,GO:2000024,GO:2000026	-	-	-	-	-	-	-	-	-	-	ELP6
GWHPACFB000331	2711.XP_006485964.1	2.68e-233	647.0	COG0515@1|root,KOG1187@2759|Eukaryota,37NUZ@33090|Viridiplantae,3GA6R@35493|Streptophyta	35493|Streptophyta	T	belongs to the protein kinase superfamily	-	GO:0002218,GO:0002221,GO:0002253,GO:0002376,GO:0002682,GO:0002684,GO:0002757,GO:0002758,GO:0002764,GO:0003674,GO:0003824,GO:0004672,GO:0004674,GO:0004675,GO:0004888,GO:0005575,GO:0005623,GO:0005886,GO:0006464,GO:0006468,GO:0006793,GO:0006796,GO:0006807,GO:0006950,GO:0006952,GO:0006955,GO:0007154,GO:0007165,GO:0007166,GO:0007167,GO:0007178,GO:0008150,GO:0008152,GO:0009605,GO:0009607,GO:0009617,GO:…	-	-	-	-	-	-	-	-	-	-	Pkinase,Pkinase_Tyr
GWHPACFB000332	102107.XP_008233393.1	0.0	1179.0	COG5210@1|root,KOG2058@2759|Eukaryota,37R6Q@33090|Viridiplantae,3G80D@35493|Streptophyta,4JJMI@91835|fabids	35493|Streptophyta	U	TBC1 domain family member	-	GO:0003674,GO:0005096,GO:0005488,GO:0005515,GO:0005575,GO:0005622,GO:0005623,GO:0006810,GO:0006886,GO:0008047,GO:0008104,GO:0008150,GO:0012505,GO:0015031,GO:0015833,GO:0017016,GO:0017137,GO:0019899,GO:0030234,GO:0030695,GO:0031267,GO:0031338,GO:0032879,GO:0033036,GO:0033043,GO:0034613,GO:0042886,GO:0043085,GO:0043087,GO:0043547,GO:0044093,GO:0044464,GO:0045184,GO:0046907,GO:0050789,GO:0050790,GO:…	-	ko:K19951	-	-	-	-	ko00000,ko04131	-	-	-	RabGAP-TBC
GWHPACFB000333	2711.XP_006485972.1	4.09e-164	480.0	COG0388@1|root,KOG0807@2759|Eukaryota,37RZ3@33090|Viridiplantae,3GGZZ@35493|Streptophyta	35493|Streptophyta	E	Nitrilase-like protein 2	-	-	-	ko:K11206	-	-	-	-	ko00000,ko01000	-	-	-	CN_hydrolase
GWHPACFB000334	29760.VIT_13s0067g03550.t01	0.0	948.0	28JBN@1|root,2QRQM@2759|Eukaryota,37MUJ@33090|Viridiplantae,3G73V@35493|Streptophyta	35493|Streptophyta	-	-	-	-	-	-	-	-	-	-	-	-	-	-	-
GWHPACFB000335	102107.XP_008233522.1	5.14e-203	596.0	KOG1338@1|root,KOG1338@2759|Eukaryota,37IA1@33090|Viridiplantae,3GGFW@35493|Streptophyta,4JNPP@91835|fabids	35493|Streptophyta	S	isoform X1	-	-	2.1.1.43	ko:K19199	ko00310,map00310	-	R03875,R04866,R04867	RC00003,RC00060,RC00181,RC00496	ko00000,ko00001,ko01000,ko03036	-	-	-	Rubis-subs-bind,SET
GWHPACFB000336	3641.EOY18422	0.0	1227.0	KOG1861@1|root,KOG1861@2759|Eukaryota,37MR6@33090|Viridiplantae,3GGHW@35493|Streptophyta	35493|Streptophyta	K	Leukocyte receptor cluster member 8 homolog	-	GO:0005575,GO:0005622,GO:0005623,GO:0005634,GO:0043226,GO:0043227,GO:0043229,GO:0043231,GO:0044424,GO:0044464	-	-	-	-	-	-	-	-	-	-	SAC3_GANP
GWHPACFB000337	29760.VIT_13s0067g03730.t01	1.3e-69	216.0	COG0545@1|root,KOG0552@2759|Eukaryota,37UJN@33090|Viridiplantae,3GIYI@35493|Streptophyta	35493|Streptophyta	O	histone peptidyl-prolyl isomerization	-	-	-	-	-	-	-	-	-	-	-	-	Chloroa_b-bind
GWHPACFB000338	3983.cassava4.1_002248m	0.0	1148.0	COG1131@1|root,KOG0061@2759|Eukaryota,37IXI@33090|Viridiplantae,3GBA3@35493|Streptophyta,4JE3M@91835|fabids	35493|Streptophyta	Q	ABC transporter G family member	-	GO:0003674,GO:0003824,GO:0005215,GO:0005575,GO:0005623,GO:0005886,GO:0006725,GO:0006810,GO:0007275,GO:0008150,GO:0008152,GO:0009058,GO:0009555,GO:0009605,GO:0009607,GO:0009624,GO:0009653,GO:0009698,GO:0009699,GO:0009987,GO:0010208,GO:0010345,GO:0010927,GO:0015399,GO:0015405,GO:0016020,GO:0016021,GO:0016043,GO:0016462,GO:0016787,GO:0016817,GO:0016818,GO:0016887,GO:0017111,GO:0019438,GO:0019748,GO:…	-	ko:K05681	ko01523,ko02010,ko04976,map01523,map02010,map04976	-	-	-	ko00000,ko00001,ko02000,ko04090,ko04147	3.A.1.204	-	-	ABC2_membrane,ABC_tran
GWHPACFB000339	29760.VIT_13s0067g03760.t01	2.83e-311	886.0	KOG2769@1|root,KOG2769@2759|Eukaryota,37R2C@33090|Viridiplantae,3GA6V@35493|Streptophyta	35493|Streptophyta	A	U4 U6 small nuclear ribonucleoprotein	-	GO:0000003,GO:0000375,GO:0000377,GO:0000398,GO:0003006,GO:0005575,GO:0005622,GO:0005623,GO:0005634,GO:0005654,GO:0006139,GO:0006396,GO:0006397,GO:0006725,GO:0006807,GO:0007275,GO:0008150,GO:0008152,GO:0008380,GO:0009790,GO:0009791,GO:0009793,GO:0009987,GO:0010154,GO:0010467,GO:0016070,GO:0016071,GO:0019219,GO:0019222,GO:0022414,GO:0030532,GO:0031323,GO:0031974,GO:0031981,GO:0032501,GO:0032502,GO:…	-	ko:K12843	ko03040,map03040	M00354	-	-	ko00000,ko00001,ko00002,ko03041	-	-	-	DUF1115,PRP3
GWHPACFB000340	29760.VIT_13s0067g03780.t01	0.0	1015.0	COG0515@1|root,KOG1187@2759|Eukaryota,37K57@33090|Viridiplantae,3G8GM@35493|Streptophyta	35493|Streptophyta	T	RECEPTOR-like protein kinase	-	GO:0000902,GO:0003674,GO:0003824,GO:0004672,GO:0005575,GO:0005623,GO:0005886,GO:0005911,GO:0006464,GO:0006468,GO:0006793,GO:0006796,GO:0006807,GO:0008150,GO:0008152,GO:0009506,GO:0009653,GO:0009719,GO:0009725,GO:0009741,GO:0009826,GO:0009987,GO:0010033,GO:0014070,GO:0016020,GO:0016043,GO:0016049,GO:0016301,GO:0016310,GO:0016740,GO:0016772,GO:0016773,GO:0019538,GO:0030054,GO:0032502,GO:0032989,GO:…	2.7.11.1	ko:K04733	ko04010,ko04064,ko04620,ko04621,ko04624,ko04722,ko05133,ko05140,ko05142,ko05145,ko05152,ko05162,ko05164,map04010,map04064,map04620,map04621,map04624,map04722,map05133,map05140,map05142,map05145,map05152,map05162,map05164	M00686	-	-	ko00000,ko00001,ko00002,ko01000,ko01001	-	-	-	Malectin_like,Pkinase_Tyr
GWHPACFB000341	29760.VIT_13s0067g03850.t01	1.37e-303	848.0	28PIH@1|root,2QW6M@2759|Eukaryota,37Q8C@33090|Viridiplantae,3GAX0@35493|Streptophyta	35493|Streptophyta	-	-	-	-	-	-	-	-	-	-	-	-	-	-	-
GWHPACFB000342	2711.XP_006486000.1	6.92e-133	394.0	295ZV@1|root,2RCYF@2759|Eukaryota,37MIM@33090|Viridiplantae,3G9ZD@35493|Streptophyta	35493|Streptophyta	S	membrane-associated kinase regulator 4	-	GO:0005575,GO:0005911,GO:0009506,GO:0030054,GO:0055044	-	-	-	-	-	-	-	-	-	-	-
GWHPACFB000343	4113.PGSC0003DMT400060443	1.37e-34	127.0	29IAG@1|root,2RRHP@2759|Eukaryota,37VC3@33090|Viridiplantae,3GJDU@35493|Streptophyta,44P9M@71274|asterids	35493|Streptophyta	S	Protein of unknown function (DUF2870)	-	-	-	-	-	-	-	-	-	-	-	-	DUF2870
GWHPACFB000344	3983.cassava4.1_004239m	1.58e-216	620.0	COG0666@1|root,KOG0504@2759|Eukaryota,37NF2@33090|Viridiplantae,3GFKU@35493|Streptophyta,4JF1D@91835|fabids	35493|Streptophyta	S	ankyrin repeat-containing protein	-	GO:0005575,GO:0005622,GO:0005623,GO:0005634,GO:0005886,GO:0006950,GO:0006970,GO:0007154,GO:0007165,GO:0008104,GO:0008150,GO:0009628,GO:0009651,GO:0009987,GO:0016020,GO:0023052,GO:0033036,GO:0034613,GO:0043226,GO:0043227,GO:0043229,GO:0043231,GO:0044424,GO:0044464,GO:0050789,GO:0050794,GO:0050896,GO:0051179,GO:0051641,GO:0051716,GO:0065007,GO:0070727,GO:0071944	-	-	-	-	-	-	-	-	-	-	Ank,Ank_2,Ank_4,PGG
GWHPACFB000345	4098.XP_009622601.1	9.42e-141	405.0	COG2267@1|root,KOG1455@2759|Eukaryota,37RPH@33090|Viridiplantae,3G7KM@35493|Streptophyta,44HJN@71274|asterids	35493|Streptophyta	I	Alpha/beta hydrolase family	-	-	3.1.1.23	ko:K01054	ko00561,ko01100,ko04714,ko04723,ko04923,map00561,map01100,map04714,map04723,map04923	M00098	R01351	RC00020,RC00041	ko00000,ko00001,ko00002,ko01000,ko01002	-	-	-	Hydrolase_4
GWHPACFB000346	29760.VIT_00s0317g00100.t01	0.0	2307.0	KOG1898@1|root,KOG1898@2759|Eukaryota,37HQ4@33090|Viridiplantae,3G8S8@35493|Streptophyta	35493|Streptophyta	A	Splicing factor 3B subunit	-	-	-	ko:K12830	ko03040,map03040	M00352	-	-	ko00000,ko00001,ko00002,ko03021,ko03036,ko03041	-	-	-	CPSF_A,MMS1_N
GWHPACFB000347	4096.XP_009778390.1	7.11e-80	246.0	2CXN4@1|root,2RYKV@2759|Eukaryota,37TQ2@33090|Viridiplantae,3GII6@35493|Streptophyta	35493|Streptophyta	S	Dirigent proteins impart stereoselectivity on the phenoxy radical-coupling reaction, yielding optically active lignans from two molecules of coniferyl alcohol in the biosynthesis of lignans, flavonolignans, and alkaloids and thus plays a central role in plant secondary metabolism	-	-	-	-	-	-	-	-	-	-	-	-	Dirigent
GWHPACFB000348	4536.ONIVA05G01980.1	1.86e-40	141.0	COG3572@1|root,2QVEN@2759|Eukaryota,37P15@33090|Viridiplantae,3G90F@35493|Streptophyta,3KMKG@4447|Liliopsida,3I3HG@38820|Poales	35493|Streptophyta	H	Glutamate-cysteine ligase family 2(GCS2)	GSH1	-	6.3.2.2	ko:K01919	ko00270,ko00480,ko01100,map00270,map00480,map01100	M00118	R00894,R10993	RC00064,RC00090	ko00000,ko00001,ko00002,ko01000	-	-	-	GCS2
GWHPACFB000349	4098.XP_009591518.1	1.37e-132	392.0	2CMNH@1|root,2QQZX@2759|Eukaryota,37QMW@33090|Viridiplantae,3GGST@35493|Streptophyta,44GJI@71274|asterids	35493|Streptophyta	S	Dirigent proteins impart stereoselectivity on the phenoxy radical-coupling reaction, yielding optically active lignans from two molecules of coniferyl alcohol in the biosynthesis of lignans, flavonolignans, and alkaloids and thus plays a central role in plant secondary metabolism	-	-	-	-	-	-	-	-	-	-	-	-	Dirigent
GWHPACFB000350	29760.VIT_00s0317g00060.t01	2.46e-131	412.0	2CSDW@1|root,2RBI2@2759|Eukaryota,37QCF@33090|Viridiplantae,3GG96@35493|Streptophyta	35493|Streptophyta	S	Domain of unknown function (DUF4378)	-	-	-	-	-	-	-	-	-	-	-	-	DUF4378,VARLMGL
GWHPACFB000351	4155.Migut.F01517.1.p	7.64e-107	313.0	KOG1422@1|root,KOG1422@2759|Eukaryota,37S5A@33090|Viridiplantae,3GC85@35493|Streptophyta,44GV6@71274|asterids	35493|Streptophyta	P	glutathione s-transferase	DHAR1	GO:0000302,GO:0001101,GO:0003674,GO:0003824,GO:0004364,GO:0005488,GO:0005507,GO:0005575,GO:0005576,GO:0005622,GO:0005623,GO:0005737,GO:0005739,GO:0005773,GO:0005777,GO:0005829,GO:0005886,GO:0005975,GO:0005996,GO:0006082,GO:0006464,GO:0006518,GO:0006575,GO:0006732,GO:0006749,GO:0006766,GO:0006767,GO:0006790,GO:0006807,GO:0006950,GO:0006979,GO:0008150,GO:0008152,GO:0009056,GO:0009507,GO:0009532,GO:…	1.8.5.1,2.5.1.18	ko:K21888	ko00053,ko00480,ko01100,map00053,map00480,map01100	-	R01108,R03522	RC00011,RC00092,RC00948	ko00000,ko00001,ko01000,ko02000	1.A.12.2.1	-	-	GST_C_2,GST_N_3
GWHPACFB000352	29760.VIT_13s0019g00020.t01	4.65e-157	451.0	COG0053@1|root,KOG1485@2759|Eukaryota,37I3N@33090|Viridiplantae,3GGQM@35493|Streptophyta	35493|Streptophyta	P	metal tolerance protein	-	-	-	-	-	-	-	-	-	-	-	-	Cation_efflux,ZT_dimer
GWHPACFB000353	29760.VIT_13s0019g00040.t01	1.31e-289	801.0	COG3525@1|root,KOG2499@2759|Eukaryota,37R3M@33090|Viridiplantae,3GBW1@35493|Streptophyta	35493|Streptophyta	G	Beta-hexosaminidase	-	GO:0003674,GO:0003824,GO:0004553,GO:0004563,GO:0005575,GO:0005618,GO:0005623,GO:0005886,GO:0009505,GO:0015929,GO:0016020,GO:0016787,GO:0016798,GO:0030312,GO:0044464,GO:0071944	3.2.1.52	ko:K12373	ko00511,ko00513,ko00520,ko00531,ko00603,ko00604,ko01100,ko04142,map00511,map00513,map00520,map00531,map00603,map00604,map01100,map04142	M00079	R00022,R06004,R11316	RC00049	ko00000,ko00001,ko00002,ko01000,ko03110	-	GH20	-	Glyco_hydro_20,Glycohydro_20b2
GWHPACFB000354	29760.VIT_13s0019g00070.t01	2.19e-313	898.0	COG2453@1|root,KOG1716@2759|Eukaryota,37HMG@33090|Viridiplantae,3G7UN@35493|Streptophyta	35493|Streptophyta	V	Protein-tyrosine-phosphatase MKP1-like	-	GO:0000188,GO:0001704,GO:0001706,GO:0001932,GO:0001933,GO:0003674,GO:0003824,GO:0004721,GO:0004722,GO:0004725,GO:0005575,GO:0005622,GO:0005623,GO:0005634,GO:0005654,GO:0005737,GO:0005829,GO:0006464,GO:0006469,GO:0006470,GO:0006793,GO:0006796,GO:0006807,GO:0006950,GO:0006970,GO:0007275,GO:0007369,GO:0007492,GO:0008138,GO:0008150,GO:0008152,GO:0008330,GO:0009314,GO:0009411,GO:0009416,GO:0009628,GO:…	3.1.3.16,3.1.3.48	ko:K04459,ko:K21278	ko04010,ko04726,ko05418,map04010,map04726,map05418	-	-	-	ko00000,ko00001,ko01000,ko01009	-	-	-	DSPc
GWHPACFB000355	4096.XP_009804265.1	0.0	2345.0	COG1132@1|root,KOG0055@2759|Eukaryota,37IYS@33090|Viridiplantae,3GBJS@35493|Streptophyta,44EY5@71274|asterids	35493|Streptophyta	Q	ABC transporter B family member	-	GO:0005575,GO:0005622,GO:0005623,GO:0005634,GO:0005886,GO:0005911,GO:0009506,GO:0016020,GO:0030054,GO:0043226,GO:0043227,GO:0043229,GO:0043231,GO:0044424,GO:0044464,GO:0055044,GO:0071944	3.6.3.44	ko:K05658	ko02010,ko04976,ko05206,ko05226,map02010,map04976,map05206,map05226	-	-	-	ko00000,ko00001,ko01000,ko02000,ko04090,ko04147	3.A.1.201	-	-	ABC_membrane,ABC_tran
GWHPACFB000356	4432.XP_010243165.1	1.19e-118	344.0	2CMJ9@1|root,2QQHK@2759|Eukaryota,37HV7@33090|Viridiplantae,3G99C@35493|Streptophyta	35493|Streptophyta	S	PsbP-like protein 2	-	GO:0005575,GO:0005622,GO:0005623,GO:0005737,GO:0009507,GO:0009534,GO:0009535,GO:0009536,GO:0009579,GO:0016020,GO:0031976,GO:0031984,GO:0034357,GO:0042651,GO:0043226,GO:0043227,GO:0043229,GO:0043231,GO:0044422,GO:0044424,GO:0044434,GO:0044435,GO:0044436,GO:0044444,GO:0044446,GO:0044464,GO:0055035	-	ko:K02717	ko00195,ko01100,map00195,map01100	-	-	-	ko00000,ko00001,ko00194	-	-	-	PsbP
GWHPACFB000357	4432.XP_010260051.1	8.65e-163	481.0	COG0515@1|root,KOG1187@2759|Eukaryota,37MGY@33090|Viridiplantae,3GHNE@35493|Streptophyta	35493|Streptophyta	T	Receptor-like protein kinase THESEUS 1	-	GO:0002376,GO:0003674,GO:0003824,GO:0004672,GO:0005575,GO:0005623,GO:0005886,GO:0005911,GO:0006464,GO:0006468,GO:0006793,GO:0006796,GO:0006807,GO:0006950,GO:0006952,GO:0006955,GO:0008150,GO:0008152,GO:0009506,GO:0009605,GO:0009607,GO:0009620,GO:0009814,GO:0009817,GO:0009987,GO:0016020,GO:0016301,GO:0016310,GO:0016740,GO:0016772,GO:0016773,GO:0019538,GO:0030054,GO:0036211,GO:0043170,GO:0043207,GO:…	-	-	-	-	-	-	-	-	-	-	Malectin_like,Pkinase_Tyr
GWHPACFB000359	3649.evm.model.supercontig_1.352	1.22e-120	365.0	2CN32@1|root,2QTMV@2759|Eukaryota,37T1F@33090|Viridiplantae,3G7X7@35493|Streptophyta,3HW9T@3699|Brassicales	35493|Streptophyta	S	F-box protein At2g39490-like	-	-	-	-	-	-	-	-	-	-	-	-	F-box,F-box-like,FBD
GWHPACFB000360	4432.XP_010260062.1	3.92e-206	600.0	KOG4585@1|root,KOG4585@2759|Eukaryota,37IH6@33090|Viridiplantae,3G9BT@35493|Streptophyta	35493|Streptophyta	L	nuclease HARBI1	-	-	-	-	-	-	-	-	-	-	-	-	DDE_Tnp_4
GWHPACFB000361	29760.VIT_13s0019g00480.t01	3.91e-33	122.0	KOG1721@1|root,KOG1721@2759|Eukaryota,37UFH@33090|Viridiplantae,3GIUM@35493|Streptophyta	35493|Streptophyta	S	Zinc finger protein	-	GO:0003674,GO:0003700,GO:0005575,GO:0005622,GO:0005623,GO:0005634,GO:0006355,GO:0008150,GO:0009889,GO:0009987,GO:0010033,GO:0010035,GO:0010038,GO:0010045,GO:0010200,GO:0010243,GO:0010468,GO:0010556,GO:0019219,GO:0019222,GO:0031323,GO:0031326,GO:0042221,GO:0042493,GO:0043226,GO:0043227,GO:0043229,GO:0043231,GO:0044424,GO:0044464,GO:0050789,GO:0050793,GO:0050794,GO:0050896,GO:0051171,GO:0051239,GO:…	-	-	-	-	-	-	-	-	-	-	zf-C2H2_6
GWHPACFB000362	981085.XP_010096630.1	8.61e-130	398.0	28M0W@1|root,2QTHK@2759|Eukaryota,37SB8@33090|Viridiplantae,3GFVU@35493|Streptophyta,4JKMZ@91835|fabids	35493|Streptophyta	S	TPL-binding domain in jasmonate signalling	-	-	-	-	-	-	-	-	-	-	-	-	Jas
GWHPACFB000365	3649.evm.model.supercontig_162.13	0.0	1929.0	COG0567@1|root,KOG0450@2759|Eukaryota,37MIR@33090|Viridiplantae,3GGCN@35493|Streptophyta,3HN5H@3699|Brassicales	35493|Streptophyta	C	2-oxoglutarate dehydrogenase	-	GO:0003674,GO:0003824,GO:0004591,GO:0005575,GO:0005622,GO:0005623,GO:0005737,GO:0005739,GO:0005759,GO:0005947,GO:0006082,GO:0006091,GO:0006099,GO:0006101,GO:0008150,GO:0008152,GO:0009060,GO:0009353,GO:0009987,GO:0015980,GO:0016491,GO:0016624,GO:0016903,GO:0016999,GO:0017144,GO:0019752,GO:0030062,GO:0031974,GO:0032991,GO:0043226,GO:0043227,GO:0043229,GO:0043231,GO:0043233,GO:0043436,GO:0044237,GO:…	1.2.4.2	ko:K00164	ko00020,ko00310,ko00380,ko01100,ko01110,ko01120,ko01130,ko01200,map00020,map00310,map00380,map01100,map01110,map01120,map01130,map01200	M00009,M00011,M00032	R00621,R01933,R01940,R03316,R08549	RC00004,RC00027,RC00627,RC02743,RC02833,RC02883	br01601,ko00000,ko00001,ko00002,ko01000	-	-	-	2-oxogl_dehyd_N,E1_dh,OxoGdeHyase_C,Transket_pyr
GWHPACFB000366	3885.XP_007147788.1	1.38e-63	197.0	COG0096@1|root,KOG1754@2759|Eukaryota,37TR4@33090|Viridiplantae,3GHZ8@35493|Streptophyta,4JP5A@91835|fabids	35493|Streptophyta	J	Belongs to the universal ribosomal protein uS8 family	-	GO:0003674,GO:0003735,GO:0005198,GO:0005575,GO:0005622,GO:0005623,GO:0005737,GO:0005829,GO:0005840,GO:0015935,GO:0022626,GO:0022627,GO:0032991,GO:0043226,GO:0043228,GO:0043229,GO:0043232,GO:0044391,GO:0044422,GO:0044424,GO:0044444,GO:0044445,GO:0044446,GO:0044464,GO:1990904	-	ko:K02957	ko03010,map03010	M00177	-	-	br01610,ko00000,ko00001,ko00002,ko03011	-	-	-	Ribosomal_S8
GWHPACFB000367	3694.POPTR_0010s21570.1	3.21e-18	83.2	2C11N@1|root,2S3H2@2759|Eukaryota,37WMQ@33090|Viridiplantae,3GK0X@35493|Streptophyta,4JQVS@91835|fabids	35493|Streptophyta	K	helix loop helix domain	-	-	-	ko:K05765	ko04360,ko04666,ko04810,ko05133,map04360,map04666,map04810,map05133	-	-	-	ko00000,ko00001,ko04131,ko04147,ko04812	-	-	-	-
GWHPACFB000368	3983.cassava4.1_018783m	3e-57	180.0	KOG1735@1|root,KOG1735@2759|Eukaryota,37TT8@33090|Viridiplantae,3GHY6@35493|Streptophyta,4JP1X@91835|fabids	35493|Streptophyta	Z	Belongs to the actin-binding proteins ADF family	-	-	-	ko:K05765	ko04360,ko04666,ko04810,ko05133,map04360,map04666,map04810,map05133	-	-	-	ko00000,ko00001,ko04131,ko04147,ko04812	-	-	-	Cofilin_ADF
GWHPACFB000369	13333.ERN06396	4.69e-13	73.2	KOG4197@1|root,KOG4197@2759|Eukaryota,37PMU@33090|Viridiplantae,3GER0@35493|Streptophyta	35493|Streptophyta	S	Pentatricopeptide repeat-containing protein	-	GO:0003674,GO:0003676,GO:0003723,GO:0003824,GO:0004518,GO:0004519,GO:0005488,GO:0005575,GO:0005622,GO:0005623,GO:0006139,GO:0006725,GO:0006807,GO:0008150,GO:0008152,GO:0009451,GO:0009987,GO:0016070,GO:0016787,GO:0016788,GO:0034641,GO:0043170,GO:0043226,GO:0043227,GO:0043229,GO:0043231,GO:0043412,GO:0044237,GO:0044238,GO:0044424,GO:0044464,GO:0046483,GO:0071704,GO:0090304,GO:0090305,GO:0097159,GO:…	-	-	-	-	-	-	-	-	-	-	PPR,PPR_2
GWHPACFB000370	29760.VIT_13s0019g00590.t01	0.0	1790.0	COG5290@1|root,KOG1920@2759|Eukaryota,37KAG@33090|Viridiplantae,3G7KT@35493|Streptophyta	35493|Streptophyta	K	Acts as subunit of the RNA polymerase II elongator complex, which is a histone acetyltransferase component of the RNA polymerase II (Pol II) holoenzyme and is involved in transcriptional elongation	ABO1	GO:0000003,GO:0001101,GO:0001510,GO:0003006,GO:0005575,GO:0005622,GO:0005623,GO:0005737,GO:0005829,GO:0006139,GO:0006396,GO:0006399,GO:0006400,GO:0006725,GO:0006807,GO:0006950,GO:0006979,GO:0007275,GO:0008033,GO:0008150,GO:0008152,GO:0008283,GO:0008284,GO:0009451,GO:0009653,GO:0009719,GO:0009725,GO:0009737,GO:0009787,GO:0009892,GO:0009965,GO:0009966,GO:0009987,GO:0010016,GO:0010033,GO:0010154,GO:…	-	ko:K11373	-	-	-	-	ko00000,ko03016,ko03036	-	-	-	IKI3
GWHPACFB000371	3641.EOY18204	0.0	1336.0	KOG4839@1|root,KOG4839@2759|Eukaryota,37NPR@33090|Viridiplantae,3G9E8@35493|Streptophyta	35493|Streptophyta	S	RNA processing	-	-	-	-	-	-	-	-	-	-	-	-	zf-C3H1
GWHPACFB000372	3988.XP_002531375.1	3.99e-68	217.0	KOG0533@1|root,KOG0533@2759|Eukaryota,37PB4@33090|Viridiplantae,3GGKC@35493|Streptophyta,4JNP7@91835|fabids	35493|Streptophyta	A	THO complex subunit	-	-	-	ko:K12881	ko03013,ko03015,ko03040,ko05168,map03013,map03015,map03040,map05168	M00406,M00430	-	-	ko00000,ko00001,ko00002,ko03019,ko03041	-	-	-	FoP_duplication,RRM_1
GWHPACFB000373	2711.XP_006486074.1	0.0	1556.0	28NWC@1|root,2QVGG@2759|Eukaryota,37K9P@33090|Viridiplantae,3GGSB@35493|Streptophyta	35493|Streptophyta	-	-	-	-	-	-	-	-	-	-	-	-	-	-	-
GWHPACFB000374	4096.XP_009794329.1	9.42e-202	568.0	28H7C@1|root,2QR3Y@2759|Eukaryota,388J7@33090|Viridiplantae,3GD2V@35493|Streptophyta,44UQ1@71274|asterids	35493|Streptophyta	S	ACT domain-containing protein	-	-	-	-	-	-	-	-	-	-	-	-	ACT
GWHPACFB000375	3983.cassava4.1_029622m	1.24e-164	520.0	COG4886@1|root,KOG0619@2759|Eukaryota,37RRE@33090|Viridiplantae,3GCB6@35493|Streptophyta,4JFSR@91835|fabids	35493|Streptophyta	T	serine threonine-protein kinase	-	-	-	-	-	-	-	-	-	-	-	-	LRRNT_2,LRR_8
GWHPACFB000376	102107.XP_008223213.1	6.1e-65	198.0	COG2036@1|root,KOG3467@2759|Eukaryota,37UE8@33090|Viridiplantae,3GIMJ@35493|Streptophyta,4JPPN@91835|fabids	35493|Streptophyta	B	Core component of nucleosome. Nucleosomes wrap and compact DNA into chromatin, limiting DNA accessibility to the cellular machineries which require DNA as a template. Histones thereby play a central role in transcription regulation, DNA repair, DNA replication and chromosomal stability. DNA accessibility is regulated via a complex set of post-translational modifications of histones, also called h…	-	GO:0000228,GO:0000785,GO:0000786,GO:0000788,GO:0000790,GO:0003674,GO:0003676,GO:0003677,GO:0005488,GO:0005515,GO:0005575,GO:0005622,GO:0005623,GO:0005634,GO:0005694,GO:0006323,GO:0006325,GO:0006333,GO:0006334,GO:0006996,GO:0008150,GO:0009987,GO:0016043,GO:0022607,GO:0031497,GO:0031974,GO:0031981,GO:0032991,GO:0032993,GO:0034622,GO:0034728,GO:0042393,GO:0043226,GO:0043227,GO:0043228,GO:0043229,GO:…	-	ko:K11254	ko05034,ko05203,ko05322,map05034,map05203,map05322	-	-	-	ko00000,ko00001,ko03036	-	-	-	CENP-T_C
GWHPACFB000377	29760.VIT_13s0019g00810.t01	0.0	989.0	COG0143@1|root,KOG0436@2759|Eukaryota,37PE4@33090|Viridiplantae,3GFZ4@35493|Streptophyta	35493|Streptophyta	J	Belongs to the class-I aminoacyl-tRNA synthetase family	-	GO:0000003,GO:0003006,GO:0003674,GO:0003824,GO:0004812,GO:0004825,GO:0005575,GO:0005622,GO:0005623,GO:0005737,GO:0005739,GO:0006082,GO:0006139,GO:0006399,GO:0006412,GO:0006418,GO:0006431,GO:0006518,GO:0006520,GO:0006725,GO:0006807,GO:0007275,GO:0008150,GO:0008152,GO:0009058,GO:0009059,GO:0009507,GO:0009532,GO:0009536,GO:0009570,GO:0009791,GO:0009908,GO:0009987,GO:0010467,GO:0016070,GO:0016874,GO:…	6.1.1.10	ko:K01874	ko00450,ko00970,map00450,map00970	M00359,M00360	R03659,R04773	RC00055,RC00523	ko00000,ko00001,ko00002,ko01000,ko01007,ko03016	-	-	-	Anticodon_1,tRNA-synt_1g
GWHPACFB000378	4432.XP_010253235.1	8.05e-237	652.0	COG0451@1|root,KOG1429@2759|Eukaryota,37JFJ@33090|Viridiplantae,3G821@35493|Streptophyta	35493|Streptophyta	GM	udp-glucuronic acid decarboxylase	-	-	4.1.1.35	ko:K08678	ko00520,ko01100,map00520,map01100	M00361	R01384	RC00508	ko00000,ko00001,ko00002,ko01000	-	-	-	GDP_Man_Dehyd
GWHPACFB000379	4432.XP_010253224.1	7.08e-150	443.0	KOG1471@1|root,KOG1471@2759|Eukaryota,37PBT@33090|Viridiplantae,3G7A6@35493|Streptophyta	35493|Streptophyta	I	SEC14 cytosolic factor family protein phosphoglyceride transfer family protein	-	-	-	-	-	-	-	-	-	-	-	-	CRAL_TRIO
GWHPACFB000380	2711.XP_006486085.1	9.48e-104	303.0	2C8JV@1|root,2QQ76@2759|Eukaryota,37TCI@33090|Viridiplantae,3GEDN@35493|Streptophyta	35493|Streptophyta	S	Belongs to the Casparian strip membrane proteins (CASP) family	-	GO:0003674,GO:0005488,GO:0048037,GO:0051536,GO:0051540	-	-	-	-	-	-	-	-	-	-	DUF588
GWHPACFB000381	3649.evm.TU.contig_35900.1	6.79e-13	65.9	2EANU@1|root,2SGW0@2759|Eukaryota,37XY7@33090|Viridiplantae,3GMGJ@35493|Streptophyta	35493|Streptophyta	-	-	-	-	-	-	-	-	-	-	-	-	-	-	-
GWHPACFB000382	161934.XP_010685799.1	4.39e-99	289.0	COG5078@1|root,KOG0425@2759|Eukaryota,37IXQ@33090|Viridiplantae,3G84I@35493|Streptophyta	35493|Streptophyta	O	Belongs to the ubiquitin-conjugating enzyme family	-	-	2.3.2.23	ko:K10575	ko04120,ko04141,ko05012,map04120,map04141,map05012	-	-	-	ko00000,ko00001,ko01000,ko04121	-	-	-	UQ_con
GWHPACFB000383	71139.XP_010068887.1	1.59e-36	130.0	KOG0800@1|root,KOG0800@2759|Eukaryota,381KW@33090|Viridiplantae,3GJU6@35493|Streptophyta	35493|Streptophyta	O	RING-H2 finger protein	-	GO:0003674,GO:0003824,GO:0004842,GO:0006464,GO:0006508,GO:0006511,GO:0006807,GO:0008150,GO:0008152,GO:0009056,GO:0009057,GO:0009987,GO:0010498,GO:0016567,GO:0016740,GO:0019538,GO:0019787,GO:0019941,GO:0030163,GO:0032446,GO:0036211,GO:0043161,GO:0043170,GO:0043412,GO:0043632,GO:0044237,GO:0044238,GO:0044248,GO:0044257,GO:0044260,GO:0044265,GO:0044267,GO:0051603,GO:0061630,GO:0061659,GO:0070647,GO:…	-	-	-	-	-	-	-	-	-	-	zf-RING_2
GWHPACFB000384	29760.VIT_13s0019g01020.t01	1.66e-44	151.0	KOG0800@1|root,KOG0800@2759|Eukaryota,381KW@33090|Viridiplantae,3GJU6@35493|Streptophyta	35493|Streptophyta	O	RING-H2 finger protein	-	-	-	-	-	-	-	-	-	-	-	-	zf-RING_2
GWHPACFB000385	29760.VIT_13s0019g01020.t01	7.4e-31	116.0	KOG0800@1|root,KOG0800@2759|Eukaryota,381KW@33090|Viridiplantae,3GJU6@35493|Streptophyta	35493|Streptophyta	O	RING-H2 finger protein	-	-	-	-	-	-	-	-	-	-	-	-	zf-RING_2
GWHPACFB000386	29760.VIT_13s0019g01020.t01	1.25e-24	100.0	KOG0800@1|root,KOG0800@2759|Eukaryota,381KW@33090|Viridiplantae,3GJU6@35493|Streptophyta	35493|Streptophyta	O	RING-H2 finger protein	-	-	-	-	-	-	-	-	-	-	-	-	zf-RING_2
GWHPACFB000387	29760.VIT_18s0001g14130.t01	1.55e-25	109.0	2C3EN@1|root,2QRA6@2759|Eukaryota,37JXM@33090|Viridiplantae,3GGRN@35493|Streptophyta	35493|Streptophyta	S	zinc finger protein	-	-	-	-	-	-	-	-	-	-	-	-	-
GWHPACFB000388	3983.cassava4.1_012083m	2.67e-96	293.0	28R2B@1|root,2QXRC@2759|Eukaryota,37NQV@33090|Viridiplantae,3GAZI@35493|Streptophyta,4JEVI@91835|fabids	35493|Streptophyta	-	-	-	-	-	-	-	-	-	-	-	-	-	-	-
GWHPACFB000389	218851.Aquca_001_00719.1	4.96e-68	219.0	COG0654@1|root,KOG2614@2759|Eukaryota,37M3J@33090|Viridiplantae,3GDBF@35493|Streptophyta	35493|Streptophyta	C	Zeaxanthin epoxidase	-	-	-	-	-	-	-	-	-	-	-	-	FAD_binding_3,NAD_binding_8
GWHPACFB000390	29760.VIT_19s0014g04930.t01	1.02e-274	766.0	28MUD@1|root,2QUCN@2759|Eukaryota,37ICK@33090|Viridiplantae,3GA96@35493|Streptophyta	35493|Streptophyta	S	synthase	-	-	4.2.3.73,4.2.3.75,4.2.3.86	ko:K14181,ko:K15803	ko00909,map00909	-	R07648,R08691,R09886	RC02337,RC02425,RC02696	ko00000,ko00001,ko01000	-	-	-	Terpene_synth,Terpene_synth_C
GWHPACFB000391	29760.VIT_13s0067g00270.t01	4.58e-95	287.0	COG0244@1|root,KOG0815@2759|Eukaryota,37JZZ@33090|Viridiplantae,3GA5W@35493|Streptophyta	35493|Streptophyta	J	Ribosomal protein P0 is the functional equivalent of E.coli protein L10	-	GO:0003674,GO:0003735,GO:0005198,GO:0005488,GO:0005575,GO:0005622,GO:0005623,GO:0005737,GO:0005829,GO:0005840,GO:0006950,GO:0008150,GO:0009628,GO:0015934,GO:0022625,GO:0022626,GO:0032991,GO:0034059,GO:0036293,GO:0043226,GO:0043228,GO:0043229,GO:0043232,GO:0044391,GO:0044422,GO:0044424,GO:0044444,GO:0044445,GO:0044446,GO:0044464,GO:0044877,GO:0050896,GO:0070482,GO:1990904	-	ko:K02941	ko03010,map03010	M00177	-	-	br01610,ko00000,ko00001,ko00002,ko03011	-	-	-	Ribosomal_60s,Ribosomal_L10
GWHPACFB000392	29760.VIT_18s0001g04530.t01	7.77e-20	92.4	28MUD@1|root,2QUCN@2759|Eukaryota,37ICK@33090|Viridiplantae,3GA96@35493|Streptophyta	35493|Streptophyta	S	synthase	-	-	4.2.3.73,4.2.3.75,4.2.3.86	ko:K14181,ko:K15803	ko00909,map00909	-	R07648,R08691,R09886	RC02337,RC02425,RC02696	ko00000,ko00001,ko01000	-	-	-	Terpene_synth,Terpene_synth_C
GWHPACFB000394	2711.XP_006486097.1	8.89e-53	185.0	28MKE@1|root,2QU43@2759|Eukaryota,37U8T@33090|Viridiplantae,3GIEP@35493|Streptophyta	35493|Streptophyta	S	C1 domain	-	-	-	-	-	-	-	-	-	-	-	-	C1_2
GWHPACFB000396	3659.XP_004156738.1	1.43e-49	174.0	28MKE@1|root,2QU43@2759|Eukaryota,37U8T@33090|Viridiplantae,3GIEP@35493|Streptophyta,4JVPU@91835|fabids	35493|Streptophyta	S	C1 domain	-	-	-	-	-	-	-	-	-	-	-	-	C1_2
GWHPACFB000397	3656.XP_008461655.1	7.51e-108	320.0	KOG0118@1|root,KOG0118@2759|Eukaryota,37J1K@33090|Viridiplantae,3G74B@35493|Streptophyta,4JGP9@91835|fabids	35493|Streptophyta	A	splicing factor	-	GO:0000244,GO:0000245,GO:0000375,GO:0000377,GO:0000381,GO:0000387,GO:0000395,GO:0000398,GO:0003674,GO:0003676,GO:0003723,GO:0003729,GO:0005488,GO:0005515,GO:0005575,GO:0005622,GO:0005623,GO:0005634,GO:0005654,GO:0006139,GO:0006376,GO:0006396,GO:0006397,GO:0006725,GO:0006807,GO:0006950,GO:0006979,GO:0008150,GO:0008152,GO:0008380,GO:0009892,GO:0009987,GO:0010467,GO:0010468,GO:0010605,GO:0010629,GO:…	-	ko:K12900	ko03040,map03040	-	-	-	ko00000,ko00001,ko01009,ko03041	-	-	-	RRM_1
GWHPACFB000398	3694.POPTR_0010s21100.1	4.18e-163	458.0	COG0149@1|root,KOG1643@2759|Eukaryota,37IFK@33090|Viridiplantae,3G8AG@35493|Streptophyta,4JT5A@91835|fabids	35493|Streptophyta	G	Triosephosphate isomerase	-	-	5.3.1.1	ko:K01803	ko00010,ko00051,ko00562,ko00710,ko01100,ko01110,ko01120,ko01130,ko01200,ko01230,map00010,map00051,map00562,map00710,map01100,map01110,map01120,map01130,map01200,map01230	M00001,M00002,M00003	R01015	RC00423	ko00000,ko00001,ko00002,ko01000,ko04147	-	-	-	TIM
GWHPACFB000399	4432.XP_010264758.1	2.26e-153	441.0	28JB2@1|root,2QVAY@2759|Eukaryota,37RX8@33090|Viridiplantae,3GAQI@35493|Streptophyta	35493|Streptophyta	S	PDDEXK-like family of unknown function	-	-	-	-	-	-	-	-	-	-	-	-	PDDEXK_6
GWHPACFB000400	4098.XP_009610601.1	7.03e-208	590.0	28KU5@1|root,2QTAD@2759|Eukaryota,37KZH@33090|Viridiplantae,3G8F9@35493|Streptophyta,44Q6G@71274|asterids	35493|Streptophyta	G	Possibly involved in carbohydrate binding	-	GO:0000003,GO:0001871,GO:0003006,GO:0003674,GO:0003824,GO:0004553,GO:0005488,GO:0005575,GO:0005623,GO:0005886,GO:0007275,GO:0008150,GO:0009555,GO:0009653,GO:0009790,GO:0009791,GO:0009793,GO:0009987,GO:0010154,GO:0010208,GO:0010584,GO:0010927,GO:0016020,GO:0016043,GO:0016787,GO:0016798,GO:0022414,GO:0022607,GO:0030198,GO:0030246,GO:0030247,GO:0031224,GO:0031225,GO:0031226,GO:0032501,GO:0032502,GO:…	-	-	-	-	-	-	-	-	-	-	Glyco_hydro_17,X8
GWHPACFB000401	29760.VIT_13s0019g01200.t01	4.2e-71	219.0	28PXC@1|root,2QWJW@2759|Eukaryota,37PX4@33090|Viridiplantae,3GH23@35493|Streptophyta	35493|Streptophyta	-	-	-	-	-	-	-	-	-	-	-	-	-	-	-
GWHPACFB000402	2711.XP_006486104.1	1.09e-198	555.0	COG0463@1|root,KOG2977@2759|Eukaryota,37IB5@33090|Viridiplantae,3GBF3@35493|Streptophyta	35493|Streptophyta	M	Dolichyl-phosphate	-	-	2.4.1.117	ko:K00729	ko00510,ko01100,map00510,map01100	M00055	R01005	RC00005	ko00000,ko00001,ko00002,ko01000,ko01003	-	GT2	-	Glycos_transf_2
GWHPACFB000403	102107.XP_008233621.1	1.48e-100	301.0	KOG2056@1|root,KOG2056@2759|Eukaryota,37TJV@33090|Viridiplantae,3GANP@35493|Streptophyta,4JKK7@91835|fabids	35493|Streptophyta	F	ENTH domain	-	-	-	ko:K12471	ko04144,map04144	-	-	-	ko00000,ko00001,ko04131	-	-	-	ENTH
GWHPACFB000404	4006.Lus10005457	1.75e-276	755.0	COG5277@1|root,KOG0676@2759|Eukaryota,37I8J@33090|Viridiplantae,3G790@35493|Streptophyta,4JKTT@91835|fabids	35493|Streptophyta	Z	Belongs to the actin family	-	-	-	ko:K10355	-	-	-	-	ko00000,ko04812	-	-	-	Actin
GWHPACFB000405	29760.VIT_13s0019g01260.t01	1.22e-192	539.0	KOG1639@1|root,KOG1639@2759|Eukaryota,37NGS@33090|Viridiplantae,3GGMN@35493|Streptophyta	35493|Streptophyta	I	Very-long-chain enoyl-CoA	-	GO:0000038,GO:0000902,GO:0000904,GO:0003674,GO:0003824,GO:0004312,GO:0005575,GO:0005622,GO:0005623,GO:0005737,GO:0005783,GO:0005789,GO:0005886,GO:0006082,GO:0006629,GO:0006631,GO:0006633,GO:0006643,GO:0006665,GO:0006807,GO:0007275,GO:0008150,GO:0008152,GO:0008610,GO:0009058,GO:0009653,GO:0009888,GO:0009922,GO:0009923,GO:0009987,GO:0010025,GO:0010026,GO:0010090,GO:0010091,GO:0010166,GO:0010927,GO:…	1.3.1.93	ko:K10258	ko00062,ko01040,ko01110,ko01212,map00062,map01040,map01110,map01212	M00415	R07761,R09449,R10828	RC00052,RC00120	ko00000,ko00001,ko00002,ko01000,ko01004	-	-	-	Steroid_dh
GWHPACFB000406	4096.XP_009772327.1	4.48e-206	579.0	KOG2837@1|root,KOG2837@2759|Eukaryota,37M0S@33090|Viridiplantae,3GD73@35493|Streptophyta,44DKY@71274|asterids	35493|Streptophyta	A	Domain of Kin17 curved DNA-binding protein	-	GO:0003674,GO:0003676,GO:0003677,GO:0003690,GO:0005488,GO:0005575,GO:0005622,GO:0005623,GO:0005634,GO:0005654,GO:0005737,GO:0006139,GO:0006259,GO:0006260,GO:0006725,GO:0006807,GO:0006950,GO:0006974,GO:0007154,GO:0008150,GO:0008152,GO:0009058,GO:0009059,GO:0009267,GO:0009605,GO:0009987,GO:0009991,GO:0016604,GO:0016607,GO:0031667,GO:0031668,GO:0031669,GO:0031974,GO:0031981,GO:0033554,GO:0034641,GO:…	-	ko:K13102	-	-	-	-	ko00000,ko03041	-	-	-	Kin17_mid
GWHPACFB000407	42345.XP_008777841.1	5.34e-54	187.0	COG2801@1|root,KOG0017@2759|Eukaryota,389QR@33090|Viridiplantae,3GYUX@35493|Streptophyta	35493|Streptophyta	L	Glycosyl transferase family 8	-	GO:0003674,GO:0003824,GO:0005575,GO:0005622,GO:0005623,GO:0005737,GO:0005768,GO:0005773,GO:0005774,GO:0005794,GO:0005802,GO:0008194,GO:0012505,GO:0016020,GO:0016740,GO:0016757,GO:0016758,GO:0031090,GO:0031410,GO:0031982,GO:0031984,GO:0043226,GO:0043227,GO:0043229,GO:0043231,GO:0044422,GO:0044424,GO:0044431,GO:0044437,GO:0044444,GO:0044446,GO:0044464,GO:0047262,GO:0097708,GO:0098588,GO:0098791,GO:…	-	-	-	-	-	-	-	-	-	-	Glyco_transf_8
GWHPACFB000408	50452.A0A087G3G9	5.15e-27	112.0	COG2801@1|root,KOG0017@2759|Eukaryota,38220@33090|Viridiplantae,3GPPE@35493|Streptophyta	35493|Streptophyta	L	Integrase core domain	-	-	-	-	-	-	-	-	-	-	-	-	RVT_2,gag_pre-integrs,rve
GWHPACFB000409	102107.XP_008245122.1	2.17e-43	153.0	COG2801@1|root,KOG0017@2759|Eukaryota,37V25@33090|Viridiplantae,3GJ8R@35493|Streptophyta	35493|Streptophyta	L	gag-polypeptide of LTR copia-type	-	-	-	-	-	-	-	-	-	-	-	-	Retrotran_gag_2
GWHPACFB000410	4096.XP_009772446.1	2.97e-21	100.0	KOG1603@1|root,KOG1603@2759|Eukaryota,37X5W@33090|Viridiplantae,3GM2N@35493|Streptophyta,44M4F@71274|asterids	35493|Streptophyta	P	Heavy-metal-associated domain	-	-	-	-	-	-	-	-	-	-	-	-	HMA
GWHPACFB000416	4098.XP_009589398.1	0.0	900.0	2CMQG@1|root,2QRE8@2759|Eukaryota,37PH6@33090|Viridiplantae,3GCMZ@35493|Streptophyta,44GMZ@71274|asterids	35493|Streptophyta	S	XH domain	-	GO:0000018,GO:0005575,GO:0005622,GO:0005623,GO:0005634,GO:0005655,GO:0005730,GO:0006139,GO:0006259,GO:0006282,GO:0006304,GO:0006305,GO:0006306,GO:0006325,GO:0006342,GO:0006355,GO:0006725,GO:0006807,GO:0006996,GO:0008150,GO:0008152,GO:0009889,GO:0009890,GO:0009892,GO:0009987,GO:0010035,GO:0010038,GO:0010468,GO:0010556,GO:0010558,GO:0010569,GO:0010605,GO:0010629,GO:0016043,GO:0016070,GO:0016458,GO:…	-	-	-	-	-	-	-	-	-	-	XH,XS,zf-XS
GWHPACFB000417	4641.GSMUA_Achr9P03340_001	2.76e-64	223.0	2CMQG@1|root,2QRE8@2759|Eukaryota,37PH6@33090|Viridiplantae,3GCMZ@35493|Streptophyta,3KPR7@4447|Liliopsida	35493|Streptophyta	S	XS domain	-	GO:0000018,GO:0003674,GO:0003676,GO:0003677,GO:0003723,GO:0003725,GO:0005488,GO:0005515,GO:0005575,GO:0005622,GO:0005623,GO:0005634,GO:0005655,GO:0005730,GO:0005911,GO:0006139,GO:0006259,GO:0006282,GO:0006304,GO:0006305,GO:0006306,GO:0006725,GO:0006807,GO:0008150,GO:0008152,GO:0009506,GO:0009892,GO:0009987,GO:0010468,GO:0010569,GO:0010605,GO:0010629,GO:0016070,GO:0016458,GO:0019219,GO:0019222,GO:…	-	-	-	-	-	-	-	-	-	-	XH,XS,zf-XS
GWHPACFB000419	29760.VIT_13s0019g01670.t01	2.59e-283	799.0	2CMUE@1|root,2QS01@2759|Eukaryota,37SYY@33090|Viridiplantae,3GXH1@35493|Streptophyta	35493|Streptophyta	K	Telomere repeat-binding protein	-	GO:0000228,GO:0000723,GO:0000781,GO:0000782,GO:0000783,GO:0000784,GO:0001101,GO:0003674,GO:0003676,GO:0003677,GO:0003690,GO:0003691,GO:0005488,GO:0005575,GO:0005622,GO:0005623,GO:0005634,GO:0005694,GO:0006139,GO:0006259,GO:0006725,GO:0006807,GO:0006996,GO:0008150,GO:0008152,GO:0008301,GO:0009719,GO:0009725,GO:0009737,GO:0009987,GO:0010033,GO:0016043,GO:0031627,GO:0031974,GO:0031981,GO:0032200,GO:…	-	-	-	-	-	-	-	-	-	-	-
GWHPACFB000420	85681.XP_006435553.1	1.12e-301	853.0	28K9J@1|root,2QSQ6@2759|Eukaryota,37J2K@33090|Viridiplantae,3G71V@35493|Streptophyta	35493|Streptophyta	K	Belongs to the GRAS family	-	-	-	-	-	-	-	-	-	-	-	-	GRAS
GWHPACFB000421	29760.VIT_13s0019g01820.t01	1.58e-133	382.0	COG0293@1|root,KOG1098@2759|Eukaryota,37KN3@33090|Viridiplantae,3GAYF@35493|Streptophyta	35493|Streptophyta	A	methyltransferase	-	-	-	-	-	-	-	-	-	-	-	-	FtsJ
GWHPACFB000422	3641.EOY18048	0.0	873.0	COG2319@1|root,KOG0305@2759|Eukaryota,37ISU@33090|Viridiplantae,3G8X6@35493|Streptophyta	35493|Streptophyta	DO	FIZZY-related	-	-	-	ko:K03364	ko04110,ko04111,ko04120,ko04914,map04110,map04111,map04120,map04914	M00389	-	-	ko00000,ko00001,ko00002,ko04121	-	-	-	WD40
GWHPACFB000424	29760.VIT_13s0019g01860.t01	0.0	1087.0	KOG0681@1|root,KOG0681@2759|Eukaryota,37J54@33090|Viridiplantae,3GCC9@35493|Streptophyta	35493|Streptophyta	Z	Belongs to the actin family	ARP5	GO:0003674,GO:0005198,GO:0005200,GO:0005575,GO:0005622,GO:0005623,GO:0005634,GO:0005654,GO:0005737,GO:0006139,GO:0006259,GO:0006281,GO:0006725,GO:0006807,GO:0006950,GO:0006974,GO:0006996,GO:0007010,GO:0007275,GO:0008150,GO:0008152,GO:0009653,GO:0009888,GO:0009966,GO:0009987,GO:0010015,GO:0010073,GO:0010075,GO:0010082,GO:0010646,GO:0016043,GO:0022622,GO:0023051,GO:0030029,GO:0031974,GO:0031981,GO:…	-	ko:K11672	-	-	-	-	ko00000,ko03036	-	-	-	Actin
GWHPACFB000426	4432.XP_010256876.1	2.26e-91	271.0	COG0545@1|root,KOG0543@2759|Eukaryota,37N4T@33090|Viridiplantae,3GC45@35493|Streptophyta	35493|Streptophyta	O	Peptidyl-prolyl cis-trans isomerase	-	GO:0000413,GO:0003674,GO:0003755,GO:0003824,GO:0005488,GO:0005527,GO:0005528,GO:0005575,GO:0005622,GO:0005623,GO:0005737,GO:0006457,GO:0006464,GO:0006807,GO:0008144,GO:0008150,GO:0008152,GO:0009987,GO:0016853,GO:0016859,GO:0018193,GO:0018208,GO:0019538,GO:0036211,GO:0043170,GO:0043412,GO:0044237,GO:0044238,GO:0044260,GO:0044267,GO:0044424,GO:0044464,GO:0061077,GO:0071704,GO:0097159,GO:0140096,GO:…	5.2.1.8	ko:K01802	-	-	-	-	ko00000,ko01000	-	-	-	FKBP_C
GWHPACFB000427	29760.VIT_13s0019g01960.t01	3.24e-155	440.0	KOG0800@1|root,KOG0800@2759|Eukaryota,37NQE@33090|Viridiplantae,3GFRY@35493|Streptophyta	35493|Streptophyta	O	E3 ubiquitin-protein ligase	-	GO:0000209,GO:0001101,GO:0003674,GO:0003824,GO:0004842,GO:0005575,GO:0005622,GO:0005623,GO:0005737,GO:0005783,GO:0005789,GO:0006464,GO:0006508,GO:0006511,GO:0006807,GO:0006950,GO:0006970,GO:0008150,GO:0008152,GO:0009056,GO:0009057,GO:0009414,GO:0009415,GO:0009628,GO:0009651,GO:0009719,GO:0009725,GO:0009737,GO:0009787,GO:0009789,GO:0009966,GO:0009967,GO:0009987,GO:0010033,GO:0010035,GO:0010498,GO:…	2.3.2.27	ko:K16283	-	-	-	-	ko00000,ko01000,ko04121	-	-	-	zf-RING_2
GWHPACFB000428	102107.XP_008233645.1	6.05e-245	680.0	KOG1339@1|root,KOG1339@2759|Eukaryota,37NU7@33090|Viridiplantae,3G93T@35493|Streptophyta,4JMSW@91835|fabids	35493|Streptophyta	O	Belongs to the peptidase A1 family	-	-	-	-	-	-	-	-	-	-	-	-	TAXi_C,TAXi_N
GWHPACFB000429	4155.Migut.F00762.1.p	3.63e-177	504.0	KOG0800@1|root,KOG0800@2759|Eukaryota,37NKN@33090|Viridiplantae,3GD8C@35493|Streptophyta,44H9B@71274|asterids	35493|Streptophyta	O	E3 ubiquitin-protein ligase RING1-like	-	GO:0000003,GO:0000209,GO:0000902,GO:0000904,GO:0003006,GO:0003674,GO:0003824,GO:0004842,GO:0006464,GO:0006508,GO:0006511,GO:0006807,GO:0007275,GO:0008150,GO:0008152,GO:0009056,GO:0009057,GO:0009653,GO:0009791,GO:0009826,GO:0009888,GO:0009987,GO:0010026,GO:0010154,GO:0010498,GO:0016043,GO:0016049,GO:0016567,GO:0016740,GO:0019538,GO:0019787,GO:0019941,GO:0022412,GO:0022414,GO:0030154,GO:0030163,GO:…	2.3.2.27	ko:K11982	-	-	-	-	ko00000,ko01000,ko04121,ko04131	-	-	-	DUF1117,zf-RING_2,zinc_ribbon_9
GWHPACFB000430	29760.VIT_13s0019g02000.t01	0.0	1216.0	COG5099@1|root,KOG1488@2759|Eukaryota,37HNU@33090|Viridiplantae,3GAB4@35493|Streptophyta	35493|Streptophyta	J	pumilio homolog	-	GO:0003674,GO:0003676,GO:0003723,GO:0003729,GO:0003730,GO:0005488,GO:0005575,GO:0005622,GO:0005623,GO:0005737,GO:0005829,GO:0044424,GO:0044444,GO:0044464,GO:0097159,GO:1901363	-	ko:K17943	-	-	-	-	ko00000	-	-	-	NABP,PUF
GWHPACFB000431	57918.XP_004308847.1	8.08e-135	387.0	28IDV@1|root,2QQQN@2759|Eukaryota,37ITU@33090|Viridiplantae,3GBPW@35493|Streptophyta,4JNFK@91835|fabids	35493|Streptophyta	S	Thaumatin family	-	-	-	-	-	-	-	-	-	-	-	-	Thaumatin
GWHPACFB000432	4098.XP_009596862.1	0.0	1060.0	2C7QK@1|root,2QR6K@2759|Eukaryota,37PS2@33090|Viridiplantae,3GGKU@35493|Streptophyta,44NE1@71274|asterids	35493|Streptophyta	S	Protein of unknown function (DUF 659)	-	-	-	-	-	-	-	-	-	-	-	-	DUF659,Dimer_Tnp_hAT,zf-BED
GWHPACFB000434	3760.EMJ21414	0.0	910.0	COG0515@1|root,2QPSF@2759|Eukaryota,37N81@33090|Viridiplantae,3G8ZX@35493|Streptophyta,4JSM2@91835|fabids	35493|Streptophyta	T	L-type lectin-domain containing receptor kinase	-	GO:0002229,GO:0002239,GO:0005575,GO:0005623,GO:0005886,GO:0006950,GO:0006952,GO:0008150,GO:0009605,GO:0009607,GO:0009617,GO:0016020,GO:0042742,GO:0043207,GO:0044464,GO:0050896,GO:0051704,GO:0051707,GO:0071944,GO:0098542	-	-	-	-	-	-	-	-	-	-	Lectin_legB,Pkinase
GWHPACFB000436	4096.XP_009763054.1	1.36e-23	100.0	28IYG@1|root,2QRA4@2759|Eukaryota,37KU6@33090|Viridiplantae,3GFCK@35493|Streptophyta,44MNG@71274|asterids	35493|Streptophyta	S	Phloem protein 2	-	GO:0000003,GO:0003006,GO:0003674,GO:0005488,GO:0007275,GO:0008150,GO:0009790,GO:0009791,GO:0009793,GO:0010154,GO:0022414,GO:0030246,GO:0032501,GO:0032502,GO:0048316,GO:0048608,GO:0048731,GO:0048856,GO:0061458	-	-	-	-	-	-	-	-	-	-	F-box,PP2
GWHPACFB000437	29760.VIT_13s0019g02080.t01	4.23e-111	333.0	28J02@1|root,2QW3T@2759|Eukaryota,37QXH@33090|Viridiplantae,3GCNA@35493|Streptophyta	35493|Streptophyta	K	Transcription factor that specifically binds AT-rich DNA sequences related to the nuclear matrix attachment regions (MARs)	-	GO:0002682,GO:0002683,GO:0003674,GO:0003676,GO:0003677,GO:0003680,GO:0003690,GO:0003700,GO:0005488,GO:0005575,GO:0005622,GO:0005623,GO:0005634,GO:0006355,GO:0008150,GO:0009889,GO:0010468,GO:0010556,GO:0019219,GO:0019222,GO:0031323,GO:0031326,GO:0031347,GO:0031348,GO:0043226,GO:0043227,GO:0043229,GO:0043231,GO:0043565,GO:0044424,GO:0044464,GO:0045088,GO:0045824,GO:0048519,GO:0048583,GO:0048585,GO:…	-	-	-	-	-	-	-	-	-	-	DUF296
GWHPACFB000438	3760.EMJ19560	5.26e-64	204.0	COG1357@1|root,2QQA1@2759|Eukaryota,37KZE@33090|Viridiplantae,3G8GB@35493|Streptophyta,4JGJ7@91835|fabids	35493|Streptophyta	S	Thylakoid lumenal 15 kDa	-	GO:0005575,GO:0005622,GO:0005623,GO:0005737,GO:0009507,GO:0009534,GO:0009535,GO:0009536,GO:0009543,GO:0009579,GO:0016020,GO:0031976,GO:0031977,GO:0031978,GO:0031984,GO:0034357,GO:0042651,GO:0043226,GO:0043227,GO:0043229,GO:0043231,GO:0044422,GO:0044424,GO:0044434,GO:0044435,GO:0044436,GO:0044444,GO:0044446,GO:0044464,GO:0055035	-	-	-	-	-	-	-	-	-	-	Pentapeptide
GWHPACFB000439	29760.VIT_13s0019g02110.t01	2.22e-203	584.0	KOG2246@1|root,KOG2246@2759|Eukaryota,37P1Q@33090|Viridiplantae,3G80Y@35493|Streptophyta	35493|Streptophyta	G	Protein of unknown function, DUF604	-	-	-	-	-	-	-	-	-	-	-	-	DUF604
GWHPACFB000441	85681.XP_006429147.1	3.82e-51	179.0	28MY2@1|root,2QUGK@2759|Eukaryota,37QDH@33090|Viridiplantae,3GHF6@35493|Streptophyta	35493|Streptophyta	S	Transcriptional regulator	-	GO:0000003,GO:0003006,GO:0003674,GO:0003700,GO:0005575,GO:0005622,GO:0005623,GO:0005634,GO:0006355,GO:0006950,GO:0007275,GO:0008150,GO:0009266,GO:0009409,GO:0009628,GO:0009791,GO:0009889,GO:0009908,GO:0010468,GO:0010556,GO:0019219,GO:0019222,GO:0022414,GO:0031323,GO:0031326,GO:0032501,GO:0032502,GO:0043226,GO:0043227,GO:0043229,GO:0043231,GO:0044424,GO:0044464,GO:0048367,GO:0048437,GO:0048438,GO:…	-	-	-	-	-	-	-	-	-	-	zf-C2H2_6
GWHPACFB000442	4081.Solyc05g052980.2.1	4.96e-166	473.0	COG0631@1|root,KOG0698@2759|Eukaryota,37M3H@33090|Viridiplantae,3GABN@35493|Streptophyta,44EH0@71274|asterids	35493|Streptophyta	T	Sigma factor PP2C-like phosphatases	-	-	3.1.3.16	ko:K14497	ko04016,ko04075,ko04931,map04016,map04075,map04931	-	-	-	ko00000,ko00001,ko01000	-	-	-	PP2C
GWHPACFB000443	4096.XP_009773757.1	1.02e-194	554.0	COG5260@1|root,KOG2277@2759|Eukaryota,37RUR@33090|Viridiplantae,3GE5N@35493|Streptophyta,44ED3@71274|asterids	35493|Streptophyta	D	Poly(A) RNA polymerase	-	GO:0003674,GO:0003824,GO:0005575,GO:0005622,GO:0005623,GO:0005634,GO:0005737,GO:0006139,GO:0006396,GO:0006725,GO:0006807,GO:0008150,GO:0008152,GO:0009987,GO:0010467,GO:0010468,GO:0016070,GO:0016740,GO:0016772,GO:0016779,GO:0019222,GO:0031123,GO:0034641,GO:0043170,GO:0043226,GO:0043227,GO:0043229,GO:0043231,GO:0044237,GO:0044238,GO:0044424,GO:0044464,GO:0046483,GO:0050265,GO:0050789,GO:0050794,GO:…	2.7.7.19	ko:K14079,ko:K18060	-	-	-	-	ko00000,ko01000,ko03019,ko03029	-	-	-	NTP_transf_2
GWHPACFB000444	4155.Migut.F01275.1.p	0.0	1030.0	28I6U@1|root,2QQFS@2759|Eukaryota,37QUY@33090|Viridiplantae,3GB8P@35493|Streptophyta,44QXY@71274|asterids	35493|Streptophyta	S	methyltransferase PMT11	-	GO:0003674,GO:0003824,GO:0005575,GO:0005622,GO:0005623,GO:0005737,GO:0005768,GO:0005794,GO:0005802,GO:0008150,GO:0008152,GO:0008168,GO:0008757,GO:0012505,GO:0016740,GO:0016741,GO:0031410,GO:0031982,GO:0031984,GO:0032259,GO:0043226,GO:0043227,GO:0043229,GO:0043231,GO:0044422,GO:0044424,GO:0044431,GO:0044444,GO:0044446,GO:0044464,GO:0097708,GO:0098791	-	-	-	-	-	-	-	-	-	-	Methyltransf_29
GWHPACFB000445	4096.XP_009797729.1	6.08e-200	566.0	KOG1987@1|root,KOG1987@2759|Eukaryota,37MNJ@33090|Viridiplantae,3GA7U@35493|Streptophyta,44MTZ@71274|asterids	35493|Streptophyta	D	BTB POZ and MATH domain-containing protein 3-like isoform X1	-	GO:0003674,GO:0005488,GO:0005515,GO:0005575,GO:0005622,GO:0005623,GO:0005634,GO:0005737,GO:0005829,GO:0006950,GO:0006970,GO:0008150,GO:0009628,GO:0009651,GO:0009987,GO:0019222,GO:0031323,GO:0031396,GO:0031399,GO:0032268,GO:0033554,GO:0042802,GO:0043226,GO:0043227,GO:0043229,GO:0043231,GO:0044424,GO:0044444,GO:0044464,GO:0050789,GO:0050794,GO:0050896,GO:0051171,GO:0051246,GO:0051716,GO:0060255,GO:…	-	ko:K10523	ko04340,ko04341,map04340,map04341	M00384	-	-	ko00000,ko00001,ko00002,ko04121	-	-	-	BTB,MATH
GWHPACFB000446	29730.Gorai.012G070700.1	2.64e-17	84.0	2BP5Y@1|root,2S1R5@2759|Eukaryota,37VXE@33090|Viridiplantae,3GJAU@35493|Streptophyta	35493|Streptophyta	S	Myb/SANT-like DNA-binding domain	-	-	-	-	-	-	-	-	-	-	-	-	Myb_DNA-bind_3
GWHPACFB000447	3983.cassava4.1_010369m	7.09e-252	692.0	COG1208@1|root,KOG1322@2759|Eukaryota,37NVZ@33090|Viridiplantae,3GF72@35493|Streptophyta,4JJKN@91835|fabids	35493|Streptophyta	M	Mannose-1-phosphate	-	GO:0000271,GO:0000302,GO:0001101,GO:0003674,GO:0003824,GO:0004475,GO:0005575,GO:0005622,GO:0005623,GO:0005634,GO:0005737,GO:0005829,GO:0005975,GO:0005976,GO:0005996,GO:0006073,GO:0006082,GO:0006732,GO:0006766,GO:0006767,GO:0006950,GO:0006952,GO:0006970,GO:0006979,GO:0008150,GO:0008152,GO:0008905,GO:0009058,GO:0009059,GO:0009108,GO:0009110,GO:0009250,GO:0009266,GO:0009408,GO:0009605,GO:0009607,GO:…	2.7.7.13	ko:K00966	ko00051,ko00520,ko01100,ko01110,map00051,map00520,map01100,map01110	M00114,M00361,M00362	R00885	RC00002	ko00000,ko00001,ko00002,ko01000	-	-	-	Hexapep,NTP_transferase
GWHPACFB000448	4432.XP_010256793.1	1.88e-41	146.0	KOG2536@1|root,KOG2536@2759|Eukaryota,37J3F@33090|Viridiplantae,3GBP3@35493|Streptophyta	35493|Streptophyta	C	protein At2g39795, mitochondrial-like	-	GO:0005575,GO:0005622,GO:0005623,GO:0005737,GO:0005739,GO:0043226,GO:0043227,GO:0043229,GO:0043231,GO:0044424,GO:0044444,GO:0044464	-	ko:K15414	ko05168,map05168	-	-	-	ko00000,ko00001,ko00536	-	-	-	MAM33
GWHPACFB000449	4432.XP_010263774.1	0.0	1196.0	COG0014@1|root,COG0263@1|root,KOG1154@2759|Eukaryota,KOG4165@2759|Eukaryota,37QQV@33090|Viridiplantae,3G949@35493|Streptophyta	35493|Streptophyta	E	P5CS plays a key role in proline biosynthesis, leading to osmoregulation in plants	P5CS	GO:0000003,GO:0001101,GO:0003006,GO:0003674,GO:0003824,GO:0004350,GO:0005575,GO:0005622,GO:0005623,GO:0005737,GO:0005829,GO:0005911,GO:0006082,GO:0006520,GO:0006560,GO:0006561,GO:0006807,GO:0006950,GO:0006970,GO:0006972,GO:0006979,GO:0007275,GO:0008150,GO:0008152,GO:0008652,GO:0009058,GO:0009064,GO:0009084,GO:0009414,GO:0009415,GO:0009506,GO:0009507,GO:0009536,GO:0009555,GO:0009628,GO:0009651,GO:…	1.2.1.41,2.7.2.11	ko:K12657	ko00330,ko01100,ko01110,ko01230,map00330,map01100,map01110,map01230	M00015	R00239,R03313	RC00002,RC00043,RC00684	ko00000,ko00001,ko00002,ko01000	-	-	-	AA_kinase,Aldedh
GWHPACFB000450	29760.VIT_13s0019g02370.t01	1.61e-112	329.0	KOG3114@1|root,KOG3114@2759|Eukaryota,37MG4@33090|Viridiplantae,3GEJY@35493|Streptophyta	35493|Streptophyta	S	Protein YIPF1 homolog	-	GO:0003674,GO:0005488,GO:0005515,GO:0005575,GO:0005622,GO:0005623,GO:0005737,GO:0005794,GO:0012505,GO:0017016,GO:0017137,GO:0019899,GO:0031267,GO:0043226,GO:0043227,GO:0043229,GO:0043231,GO:0044424,GO:0044444,GO:0044464,GO:0051020	-	-	-	-	-	-	-	-	-	-	Yip1
GWHPACFB000451	29760.VIT_13s0019g02390.t01	1.03e-219	621.0	COG0285@1|root,KOG2525@2759|Eukaryota,37HGE@33090|Viridiplantae,3G837@35493|Streptophyta	35493|Streptophyta	H	Catalyzes conversion of folates to polyglutamate derivatives allowing concentration of folate compounds in the cell and the intracellular retention of these cofactors, which are important substrates for most of the folate-dependent enzymes that are involved in one-carbon transfer reactions involved in purine, pyrimidine and amino acid synthesis	-	GO:0003674,GO:0003824,GO:0004326,GO:0005575,GO:0005622,GO:0005623,GO:0005737,GO:0005829,GO:0006082,GO:0006575,GO:0006725,GO:0006732,GO:0006760,GO:0006807,GO:0007275,GO:0008150,GO:0008152,GO:0009058,GO:0009108,GO:0009396,GO:0009653,GO:0009888,GO:0009987,GO:0010015,GO:0010053,GO:0010054,GO:0010449,GO:0016049,GO:0016053,GO:0016874,GO:0016879,GO:0016881,GO:0018130,GO:0019438,GO:0019752,GO:0021700,GO:…	6.3.2.17	ko:K01930	ko00790,ko01100,ko01523,map00790,map01100,map01523	-	R00942,R02237,R04241	RC00064,RC00090,RC00162	ko00000,ko00001,ko01000	-	-	-	Mur_ligase_M
GWHPACFB000452	102107.XP_008233505.1	2.2e-277	775.0	COG3104@1|root,KOG1237@2759|Eukaryota,37P0E@33090|Viridiplantae,3G7FY@35493|Streptophyta,4JRGF@91835|fabids	35493|Streptophyta	E	Protein NRT1 PTR FAMILY 5.6-like	-	GO:0005575,GO:0005623,GO:0005886,GO:0016020,GO:0044464,GO:0071944	-	ko:K14638	-	-	-	-	ko00000,ko02000	2.A.17.3	-	-	PTR2
GWHPACFB000453	29760.VIT_13s0019g02400.t01	0.0	1208.0	KOG4378@1|root,KOG4378@2759|Eukaryota,37ISE@33090|Viridiplantae,3GFTH@35493|Streptophyta	35493|Streptophyta	T	cell division	-	GO:0000242,GO:0000278,GO:0000281,GO:0000910,GO:0000911,GO:0000919,GO:0000922,GO:0005575,GO:0005622,GO:0005623,GO:0005737,GO:0005813,GO:0005814,GO:0005815,GO:0005819,GO:0005828,GO:0005856,GO:0005874,GO:0005876,GO:0005929,GO:0007049,GO:0007275,GO:0007346,GO:0008104,GO:0008150,GO:0009553,GO:0009555,GO:0009987,GO:0010564,GO:0015630,GO:0016043,GO:0022402,GO:0022607,GO:0032465,GO:0032467,GO:0032501,GO:…	-	ko:K16547	-	-	-	-	ko00000,ko03036,ko04812	-	-	-	WD40
GWHPACFB000454	3750.XP_008381649.1	8.77e-50	171.0	COG0124@1|root,KOG1936@2759|Eukaryota,37SDK@33090|Viridiplantae,3GAQY@35493|Streptophyta,4JNFQ@91835|fabids	35493|Streptophyta	J	Histidine--tRNA	-	GO:0005575,GO:0005622,GO:0005623,GO:0005737,GO:0005739,GO:0005829,GO:0006412,GO:0006518,GO:0006807,GO:0008150,GO:0008152,GO:0009058,GO:0009059,GO:0009987,GO:0010467,GO:0019538,GO:0032543,GO:0034641,GO:0034645,GO:0043043,GO:0043170,GO:0043226,GO:0043227,GO:0043229,GO:0043231,GO:0043603,GO:0043604,GO:0044237,GO:0044238,GO:0044249,GO:0044260,GO:0044267,GO:0044271,GO:0044424,GO:0044444,GO:0044464,GO:…	6.1.1.21	ko:K01892	ko00970,map00970	M00359,M00360	R03655	RC00055,RC00523	ko00000,ko00001,ko00002,ko01000,ko01007,ko03016	-	-	-	HGTP_anticodon,Lyase_aromatic,tRNA-synt_His
GWHPACFB000455	102107.XP_008233499.1	2.1e-93	279.0	COG0639@1|root,KOG0374@2759|Eukaryota,37IYN@33090|Viridiplantae,3G8UW@35493|Streptophyta,4JK5V@91835|fabids	35493|Streptophyta	T	Serine threonine-protein phosphatase	-	GO:0000164,GO:0003674,GO:0003824,GO:0004721,GO:0004722,GO:0005575,GO:0005622,GO:0005623,GO:0005634,GO:0005737,GO:0006464,GO:0006468,GO:0006470,GO:0006793,GO:0006796,GO:0006807,GO:0007154,GO:0007165,GO:0008150,GO:0008152,GO:0008287,GO:0009314,GO:0009416,GO:0009628,GO:0009639,GO:0009987,GO:0010017,GO:0010114,GO:0010161,GO:0016310,GO:0016311,GO:0016787,GO:0016788,GO:0016791,GO:0019538,GO:0023052,GO:…	3.1.3.16	ko:K06269	ko03015,ko04022,ko04024,ko04113,ko04114,ko04218,ko04261,ko04270,ko04390,ko04510,ko04611,ko04720,ko04728,ko04750,ko04810,ko04910,ko04921,ko04931,ko05031,ko05034,ko05168,ko05205,map03015,map04022,map04024,map04113,map04114,map04218,map04261,map04270,map04390,map04510,map04611,map04720,map04728,map04750,map04810,map04910,map04921,map04931,map05031,map05034,map05168,map05205	-	-	-	ko00000,ko00001,ko01000,ko01009,ko03019,ko03021,ko03041	-	-	-	Metallophos,STPPase_N
GWHPACFB000456	4155.Migut.F01301.1.p	1.3e-90	272.0	COG0639@1|root,KOG0374@2759|Eukaryota,37IYN@33090|Viridiplantae,3G8UW@35493|Streptophyta,44EK3@71274|asterids	35493|Streptophyta	T	serine threonine-protein phosphatase	-	GO:0000164,GO:0003674,GO:0003824,GO:0004721,GO:0004722,GO:0005575,GO:0005622,GO:0005623,GO:0005634,GO:0005737,GO:0006464,GO:0006468,GO:0006470,GO:0006793,GO:0006796,GO:0006807,GO:0007154,GO:0007165,GO:0008150,GO:0008152,GO:0008287,GO:0009314,GO:0009416,GO:0009628,GO:0009639,GO:0009987,GO:0010017,GO:0010114,GO:0010161,GO:0016310,GO:0016311,GO:0016787,GO:0016788,GO:0016791,GO:0019538,GO:0023052,GO:…	3.1.3.16	ko:K06269	ko03015,ko04022,ko04024,ko04113,ko04114,ko04218,ko04261,ko04270,ko04390,ko04510,ko04611,ko04720,ko04728,ko04750,ko04810,ko04910,ko04921,ko04931,ko05031,ko05034,ko05168,ko05205,map03015,map04022,map04024,map04113,map04114,map04218,map04261,map04270,map04390,map04510,map04611,map04720,map04728,map04750,map04810,map04910,map04921,map04931,map05031,map05034,map05168,map05205	-	-	-	ko00000,ko00001,ko01000,ko01009,ko03019,ko03021,ko03041	-	-	-	Metallophos,STPPase_N
GWHPACFB000457	29760.VIT_13s0019g02560.t01	1.13e-274	771.0	COG1404@1|root,2QRA7@2759|Eukaryota,37PHN@33090|Viridiplantae,3G8AA@35493|Streptophyta	35493|Streptophyta	O	cucumisin-like	-	-	-	-	-	-	-	-	-	-	-	-	Inhibitor_I9,Peptidase_S8
GWHPACFB000459	3641.EOY17968	1.95e-240	707.0	COG1404@1|root,2QRA7@2759|Eukaryota,37PHN@33090|Viridiplantae,3G8AA@35493|Streptophyta	35493|Streptophyta	O	cucumisin-like	-	-	-	-	-	-	-	-	-	-	-	-	Inhibitor_I9,Peptidase_S8
GWHPACFB000460	3641.EOY27962	4.27e-77	249.0	2CN5S@1|root,2QU0U@2759|Eukaryota,37MGV@33090|Viridiplantae,3G9X2@35493|Streptophyta	35493|Streptophyta	T	Belongs to the protein kinase superfamily. Ser Thr protein kinase family	-	GO:0003674,GO:0003824,GO:0004672,GO:0004674,GO:0004675,GO:0004888,GO:0005575,GO:0005623,GO:0005886,GO:0006464,GO:0006468,GO:0006793,GO:0006796,GO:0006807,GO:0007154,GO:0007165,GO:0007166,GO:0007167,GO:0007178,GO:0008150,GO:0008152,GO:0009987,GO:0016020,GO:0016301,GO:0016310,GO:0016740,GO:0016772,GO:0016773,GO:0019199,GO:0019538,GO:0023052,GO:0036211,GO:0038023,GO:0043170,GO:0043412,GO:0044237,GO:…	-	-	-	-	-	-	-	-	-	-	LRRNT_2,LRR_1,LRR_4,LRR_8,Pkinase
GWHPACFB000461	4098.XP_009597226.1	8.79e-44	149.0	2BJ9Y@1|root,2S1FS@2759|Eukaryota,37VMY@33090|Viridiplantae,3GJNC@35493|Streptophyta,44UAY@71274|asterids	35493|Streptophyta	S	expressed protein	-	-	-	-	-	-	-	-	-	-	-	-	-
GWHPACFB000462	4096.XP_009799910.1	2.41e-64	216.0	2A6VK@1|root,2RYCR@2759|Eukaryota,37UTN@33090|Viridiplantae,3GJ16@35493|Streptophyta,44JNG@71274|asterids	35493|Streptophyta	-	-	-	-	-	-	-	-	-	-	-	-	-	-	-
GWHPACFB000463	29760.VIT_13s0019g02710.t01	0.0	880.0	28H63@1|root,2QPIY@2759|Eukaryota,37J2F@33090|Viridiplantae,3G9HS@35493|Streptophyta	35493|Streptophyta	G	rop guanine nucleotide exchange factor	-	GO:0000003,GO:0000902,GO:0000904,GO:0001558,GO:0003006,GO:0003674,GO:0005085,GO:0005088,GO:0005089,GO:0005488,GO:0005515,GO:0005575,GO:0005623,GO:0005886,GO:0008150,GO:0009653,GO:0009826,GO:0009856,GO:0009860,GO:0009932,GO:0009987,GO:0010769,GO:0010817,GO:0016020,GO:0016043,GO:0016049,GO:0016324,GO:0017016,GO:0017048,GO:0019899,GO:0022414,GO:0022603,GO:0022604,GO:0030154,GO:0031267,GO:0032092,GO:…	-	-	-	-	-	-	-	-	-	-	PRONE
GWHPACFB000464	29760.VIT_13s0019g02720.t01	1.31e-123	365.0	KOG4621@1|root,KOG4621@2759|Eukaryota,37QHR@33090|Viridiplantae,3GGQI@35493|Streptophyta	35493|Streptophyta	J	Guanylylate cyclase	-	-	-	-	-	-	-	-	-	-	-	-	Guanylate_cyc_2
GWHPACFB000465	3641.EOY17951	9.3e-113	343.0	28PKI@1|root,2QWGV@2759|Eukaryota,37PIR@33090|Viridiplantae,3GHEZ@35493|Streptophyta	35493|Streptophyta	-	-	-	-	-	-	-	-	-	-	-	-	-	-	-
GWHPACFB000467	29760.VIT_13s0019g02860.t01	1.32e-215	621.0	KOG1192@1|root,KOG1192@2759|Eukaryota,37P6G@33090|Viridiplantae,3GH1F@35493|Streptophyta	35493|Streptophyta	CG	UDP-Glycosyltransferase	-	GO:0003674,GO:0003824,GO:0005575,GO:0005622,GO:0005623,GO:0008194,GO:0016740,GO:0016757,GO:0016758,GO:0035251,GO:0043226,GO:0043227,GO:0043229,GO:0043231,GO:0044424,GO:0044464,GO:0046527,GO:0047254,GO:0080043,GO:0080044	1.14.14.1,2.4.1.202	ko:K07408,ko:K13227,ko:K13493	ko00140,ko00380,ko00402,ko00830,ko00908,ko00980,ko01100,ko01110,ko04913,ko05204,map00140,map00380,map00402,map00830,map00908,map00980,map01100,map01110,map04913,map05204	-	R02354,R02355,R03089,R03408,R03629,R04579,R07000,R07001,R07021,R07022,R07079,R07080,R07081,R07085,R07087,R07098,R07099,R07426,R08075,R08390,R08392,R09418,R09423,R09442	RC00005,RC00046,RC00049,RC00122,RC00661,RC00704,RC00723,RC00724,RC01444,RC01445,RC01727,RC01732,RC01733,RC02531	ko00000,ko00001,ko00199,ko01000,ko01003	-	GT1	-	UDPGT
GWHPACFB000468	29760.VIT_13s0019g02890.t01	6.16e-82	262.0	KOG1192@1|root,KOG1192@2759|Eukaryota,37KNH@33090|Viridiplantae,3GD2E@35493|Streptophyta	35493|Streptophyta	CG	Belongs to the UDP-glycosyltransferase family	-	-	2.4.1.323	ko:K21373	-	-	-	-	ko00000,ko01000,ko01003	-	GT1	-	UDPGT
GWHPACFB000469	3750.XP_008389546.1	1.2e-95	286.0	KOG0406@1|root,KOG0406@2759|Eukaryota,37P8V@33090|Viridiplantae,3GBW7@35493|Streptophyta,4JRZ5@91835|fabids	35493|Streptophyta	O	Glutathione S-transferase	GSTU6	GO:0003674,GO:0003824,GO:0004364,GO:0005575,GO:0005622,GO:0005623,GO:0005737,GO:0006518,GO:0006575,GO:0006749,GO:0006790,GO:0006807,GO:0006950,GO:0006970,GO:0007275,GO:0008150,GO:0008152,GO:0009056,GO:0009314,GO:0009404,GO:0009407,GO:0009416,GO:0009507,GO:0009536,GO:0009628,GO:0009636,GO:0009639,GO:0009640,GO:0009651,GO:0009704,GO:0009719,GO:0009725,GO:0009791,GO:0009987,GO:0010033,GO:0010035,GO:…	2.5.1.18	ko:K00799	ko00480,ko00980,ko00982,ko00983,ko01524,ko05200,ko05204,ko05225,ko05418,map00480,map00980,map00982,map00983,map01524,map05200,map05204,map05225,map05418	-	R03522,R07002,R07003,R07004,R07023,R07024,R07025,R07026,R07069,R07070,R07083,R07084,R07091,R07092,R07093,R07094,R07100,R07113,R07116,R08280,R09409,R11905	RC00004,RC00069,RC00840,RC00948,RC01704,RC01705,RC01706,RC01758,RC01759,RC01765,RC01767,RC01769,RC02243,RC02527,RC02939,RC02940,RC02942,RC02943,RC02944	ko00000,ko00001,ko01000,ko02000	1.A.12.2.2,1.A.12.3.2	-	-	GST_C,GST_C_2,GST_C_3,GST_N,GST_N_3
GWHPACFB000470	3760.EMJ24139	9.45e-262	726.0	KOG2610@1|root,KOG2610@2759|Eukaryota,37SU5@33090|Viridiplantae,3GENR@35493|Streptophyta,4JHK7@91835|fabids	35493|Streptophyta	S	tetratricopeptide repeat protein	-	-	-	-	-	-	-	-	-	-	-	-	-
GWHPACFB000471	3750.XP_008389548.1	2.35e-68	224.0	COG0515@1|root,KOG1187@2759|Eukaryota,37I0J@33090|Viridiplantae,3GF1F@35493|Streptophyta,4JRQ2@91835|fabids	35493|Streptophyta	T	Serine threonine-protein kinase	-	GO:0003674,GO:0003824,GO:0004672,GO:0004674,GO:0005575,GO:0005623,GO:0005886,GO:0006464,GO:0006468,GO:0006793,GO:0006796,GO:0006807,GO:0007154,GO:0007165,GO:0007166,GO:0008150,GO:0008152,GO:0009987,GO:0016020,GO:0016301,GO:0016310,GO:0016740,GO:0016772,GO:0016773,GO:0019538,GO:0023052,GO:0036211,GO:0043170,GO:0043412,GO:0044237,GO:0044238,GO:0044260,GO:0044267,GO:0044464,GO:0050789,GO:0050794,GO:…	2.7.11.1	ko:K04733	ko04010,ko04064,ko04620,ko04621,ko04624,ko04722,ko05133,ko05140,ko05142,ko05145,ko05152,ko05162,ko05164,map04010,map04064,map04620,map04621,map04624,map04722,map05133,map05140,map05142,map05145,map05152,map05162,map05164	M00686	-	-	ko00000,ko00001,ko00002,ko01000,ko01001	-	-	-	GUB_WAK_bind,Pkinase,Pkinase_Tyr,WAK_assoc
GWHPACFB000472	4096.XP_009803016.1	3.29e-173	503.0	28JST@1|root,2QS6K@2759|Eukaryota,37HUJ@33090|Viridiplantae,3GAQA@35493|Streptophyta,44GY6@71274|asterids	35493|Streptophyta	S	Domain of unknown function (DUF569)	-	-	-	-	-	-	-	-	-	-	-	-	DUF569
GWHPACFB000473	3988.XP_002520159.1	7.24e-144	414.0	COG0484@1|root,KOG0714@2759|Eukaryota,37NEN@33090|Viridiplantae,3GFMT@35493|Streptophyta	35493|Streptophyta	O	DnaJ homolog subfamily B member	-	GO:0001671,GO:0003674,GO:0005488,GO:0005515,GO:0005575,GO:0005622,GO:0005623,GO:0005634,GO:0005654,GO:0005737,GO:0005829,GO:0005886,GO:0008047,GO:0008150,GO:0016020,GO:0030234,GO:0031974,GO:0031981,GO:0032781,GO:0043085,GO:0043226,GO:0043227,GO:0043229,GO:0043231,GO:0043233,GO:0043462,GO:0044093,GO:0044422,GO:0044424,GO:0044428,GO:0044444,GO:0044446,GO:0044464,GO:0050790,GO:0051087,GO:0051336,GO:…	-	ko:K09510	-	-	-	-	ko00000,ko03110	-	-	-	DnaJ,DnaJ_C
GWHPACFB000474	4113.PGSC0003DMT400045450	1.56e-50	164.0	COG0526@1|root,KOG0907@2759|Eukaryota,37VIK@33090|Viridiplantae,3GJNN@35493|Streptophyta,44KK5@71274|asterids	35493|Streptophyta	O	Belongs to the thioredoxin family	-	-	-	ko:K03671	ko04621,ko05418,map04621,map05418	-	-	-	ko00000,ko00001,ko03110	-	-	-	Thioredoxin
GWHPACFB000475	29760.VIT_01s0026g01470.t01	1.18e-162	473.0	2CM92@1|root,2QPNI@2759|Eukaryota,37IAX@33090|Viridiplantae,3GDS6@35493|Streptophyta	35493|Streptophyta	-	-	-	-	-	-	-	-	-	-	-	-	-	-	DUF1618
GWHPACFB000476	2711.XP_006491805.1	1.23e-158	456.0	KOG2897@1|root,KOG2897@2759|Eukaryota,37QAG@33090|Viridiplantae,3G9TE@35493|Streptophyta	35493|Streptophyta	S	SWR1 complex subunit	-	GO:0005575,GO:0005622,GO:0005623,GO:0005634,GO:0006325,GO:0006338,GO:0006996,GO:0008150,GO:0009987,GO:0016043,GO:0034728,GO:0043044,GO:0043226,GO:0043227,GO:0043229,GO:0043231,GO:0043486,GO:0043933,GO:0044424,GO:0044464,GO:0051276,GO:0071824,GO:0071840	-	ko:K11664	-	-	-	-	ko00000,ko03036	-	-	-	YL1,YL1_C
GWHPACFB000477	4155.Migut.E00387.1.p	4.06e-118	349.0	COG3588@1|root,KOG1557@2759|Eukaryota,37J8J@33090|Viridiplantae,3GCU6@35493|Streptophyta,44CH0@71274|asterids	35493|Streptophyta	G	fructose-bisphosphate aldolase	-	GO:0003674,GO:0003824,GO:0004332,GO:0005575,GO:0005622,GO:0005623,GO:0005737,GO:0005739,GO:0005975,GO:0005996,GO:0006006,GO:0006082,GO:0006090,GO:0006091,GO:0006094,GO:0006096,GO:0006139,GO:0006163,GO:0006164,GO:0006165,GO:0006725,GO:0006732,GO:0006733,GO:0006753,GO:0006754,GO:0006757,GO:0006793,GO:0006796,GO:0006807,GO:0006950,GO:0006979,GO:0008150,GO:0008152,GO:0009056,GO:0009058,GO:0009108,GO:…	4.1.2.13	ko:K01623	ko00010,ko00030,ko00051,ko00680,ko00710,ko01100,ko01110,ko01120,ko01130,ko01200,ko01230,map00010,map00030,map00051,map00680,map00710,map01100,map01110,map01120,map01130,map01200,map01230	M00001,M00003,M00165,M00167	R01068,R01070,R01829,R02568	RC00438,RC00439,RC00603,RC00604	ko00000,ko00001,ko00002,ko01000,ko03036,ko04131,ko04147	-	-	-	Glycolytic
GWHPACFB000478	29760.VIT_01s0026g01490.t01	2.74e-292	816.0	COG3104@1|root,KOG1237@2759|Eukaryota,37R38@33090|Viridiplantae,3GDVH@35493|Streptophyta	35493|Streptophyta	E	Protein NRT1 PTR FAMILY	-	GO:0000003,GO:0003006,GO:0003674,GO:0005215,GO:0005575,GO:0005623,GO:0005886,GO:0006810,GO:0006811,GO:0006820,GO:0007154,GO:0007275,GO:0008150,GO:0008509,GO:0009605,GO:0009790,GO:0009791,GO:0009793,GO:0009987,GO:0009991,GO:0010098,GO:0010154,GO:0015075,GO:0015103,GO:0015112,GO:0015318,GO:0015698,GO:0015706,GO:0016020,GO:0022414,GO:0022857,GO:0031667,GO:0031668,GO:0031669,GO:0032501,GO:0032502,GO:…	-	ko:K14206,ko:K14638	ko04974,map04974	-	-	-	ko00000,ko00001,ko02000	2.A.17.3,2.A.17.4.1,2.A.17.4.2	-	-	PTR2
GWHPACFB000479	29760.VIT_13s0019g02940.t01	1.1e-203	586.0	KOG1192@1|root,KOG1192@2759|Eukaryota,37KNH@33090|Viridiplantae,3GD2E@35493|Streptophyta	35493|Streptophyta	CG	Belongs to the UDP-glycosyltransferase family	-	-	2.4.1.323	ko:K21373	-	-	-	-	ko00000,ko01000,ko01003	-	GT1	-	UDPGT
GWHPACFB000480	4432.XP_010262685.1	1.93e-200	573.0	KOG1192@1|root,KOG1192@2759|Eukaryota,37KNH@33090|Viridiplantae,3GD2E@35493|Streptophyta	35493|Streptophyta	CG	Belongs to the UDP-glycosyltransferase family	-	-	2.4.1.323	ko:K21373	-	-	-	-	ko00000,ko01000,ko01003	-	GT1	-	UDPGT
GWHPACFB000481	29760.VIT_13s0019g02940.t01	9.95e-168	490.0	KOG1192@1|root,KOG1192@2759|Eukaryota,37KNH@33090|Viridiplantae,3GD2E@35493|Streptophyta	35493|Streptophyta	CG	Belongs to the UDP-glycosyltransferase family	-	-	2.4.1.323	ko:K21373	-	-	-	-	ko00000,ko01000,ko01003	-	GT1	-	UDPGT
GWHPACFB000482	4155.Migut.F00727.1.p	4.6e-222	629.0	KOG1192@1|root,KOG1192@2759|Eukaryota,37KNH@33090|Viridiplantae,3GD2E@35493|Streptophyta,44D5N@71274|asterids	35493|Streptophyta	CG	Belongs to the UDP-glycosyltransferase family	-	-	2.4.1.323	ko:K21373	-	-	-	-	ko00000,ko01000,ko01003	-	GT1	-	UDPGT
GWHPACFB000483	29760.VIT_13s0019g03190.t01	1.34e-43	148.0	COG5183@1|root,KOG1609@2759|Eukaryota,37TX5@33090|Viridiplantae,3GI61@35493|Streptophyta	35493|Streptophyta	A	The RING-variant domain is a C4HC3 zinc-finger like motif found in a number of cellular and viral proteins. Some of these proteins have been shown both in vivo and in vitro to have ubiquitin E3 ligase activity.	-	-	-	-	-	-	-	-	-	-	-	-	RINGv
GWHPACFB000484	102107.XP_008233695.1	3.22e-157	457.0	COG5147@1|root,KOG0048@2759|Eukaryota,37NC7@33090|Viridiplantae,3GDAQ@35493|Streptophyta,4JHP2@91835|fabids	35493|Streptophyta	K	SANT SWI3, ADA2, N-CoR and TFIIIB'' DNA-binding domains	-	GO:0000981,GO:0000988,GO:0000989,GO:0001067,GO:0001076,GO:0001101,GO:0001134,GO:0001135,GO:0003674,GO:0003676,GO:0003677,GO:0003700,GO:0005488,GO:0005575,GO:0005622,GO:0005623,GO:0005634,GO:0006355,GO:0006357,GO:0006950,GO:0006952,GO:0006970,GO:0007275,GO:0008150,GO:0009414,GO:0009415,GO:0009555,GO:0009605,GO:0009607,GO:0009617,GO:0009620,GO:0009628,GO:0009651,GO:0009719,GO:0009723,GO:0009725,GO:…	-	ko:K09422	-	-	-	-	ko00000,ko03000	-	-	-	Myb_DNA-binding
GWHPACFB000485	4155.Migut.F00721.1.p	5.81e-116	346.0	29FKQ@1|root,2RNSF@2759|Eukaryota,37RKR@33090|Viridiplantae,3GGQ9@35493|Streptophyta,44SVM@71274|asterids	35493|Streptophyta	S	Legume lectin domain	-	-	-	-	-	-	-	-	-	-	-	-	Lectin_legB
GWHPACFB000486	13333.ERN08186	5.41e-42	143.0	COG2036@1|root,KOG1745@2759|Eukaryota,37TRG@33090|Viridiplantae,3GI60@35493|Streptophyta	35493|Streptophyta	B	histone H3	-	GO:0005575,GO:0005622,GO:0005623,GO:0005634,GO:0005694,GO:0043226,GO:0043227,GO:0043228,GO:0043229,GO:0043231,GO:0043232,GO:0044424,GO:0044464	-	ko:K11253	ko05034,ko05202,ko05322,map05034,map05202,map05322	-	-	-	ko00000,ko00001,ko03036,ko04147	-	-	-	Histone
GWHPACFB000487	4155.Migut.F00711.1.p	3.45e-194	541.0	KOG1441@1|root,KOG1441@2759|Eukaryota,37P8Z@33090|Viridiplantae,3GBNE@35493|Streptophyta,44QSS@71274|asterids	35493|Streptophyta	EG	sugar phosphate phosphate translocator At3g11320	-	GO:0005575,GO:0005622,GO:0005623,GO:0005737,GO:0005783,GO:0005794,GO:0012505,GO:0043226,GO:0043227,GO:0043229,GO:0043231,GO:0044424,GO:0044444,GO:0044464	-	-	-	-	-	-	-	-	-	-	TPT
GWHPACFB000488	981085.XP_010104699.1	8.66e-166	469.0	COG0592@1|root,KOG1636@2759|Eukaryota,37JTF@33090|Viridiplantae,3GD0W@35493|Streptophyta,4JI16@91835|fabids	35493|Streptophyta	L	This protein is an auxiliary protein of DNA polymerase delta and is involved in the control of eukaryotic DNA replication by increasing the polymerase's processibility during elongation of the leading strand	-	GO:0005575,GO:0005622,GO:0005623,GO:0005634,GO:0043226,GO:0043227,GO:0043229,GO:0043231,GO:0044424,GO:0044464	-	ko:K04802	ko03030,ko03410,ko03420,ko03430,ko04110,ko04530,ko05161,ko05166,map03030,map03410,map03420,map03430,map04110,map04530,map05161,map05166	M00295	-	-	ko00000,ko00001,ko00002,ko03032,ko03400	-	-	-	PCNA_C,PCNA_N
GWHPACFB000489	3983.cassava4.1_016999m	6.05e-133	377.0	COG5069@1|root,KOG1700@2759|Eukaryota,37IG7@33090|Viridiplantae,3GCQP@35493|Streptophyta,4JD5J@91835|fabids	35493|Streptophyta	TZ	Pollen-specific protein	LIM	GO:0003674,GO:0003779,GO:0005488,GO:0005515,GO:0006996,GO:0007010,GO:0007015,GO:0008092,GO:0008150,GO:0009987,GO:0016043,GO:0022607,GO:0030029,GO:0030036,GO:0044085,GO:0044877,GO:0051015,GO:0051017,GO:0061572,GO:0071840,GO:0097435	-	ko:K09377	-	-	-	-	ko00000,ko03000	-	-	-	LIM
GWHPACFB000490	29760.VIT_13s0019g03300.t01	1.11e-75	241.0	28IM6@1|root,2QQY2@2759|Eukaryota,37SMT@33090|Viridiplantae,3GB2N@35493|Streptophyta	35493|Streptophyta	G	Belongs to the glycosyl hydrolase 17 family	-	GO:0001871,GO:0003674,GO:0003824,GO:0004553,GO:0005488,GO:0005575,GO:0005618,GO:0005623,GO:0005886,GO:0009505,GO:0016020,GO:0016787,GO:0016798,GO:0030246,GO:0030247,GO:0030312,GO:0031224,GO:0031225,GO:0031226,GO:0044425,GO:0044459,GO:0044464,GO:0046658,GO:0071944	-	-	-	-	-	-	-	-	-	-	Glyco_hydro_17
GWHPACFB000492	3983.cassava4.1_012359m	4.29e-120	354.0	2C7MT@1|root,2QQUA@2759|Eukaryota,37S76@33090|Viridiplantae,3GD1T@35493|Streptophyta,4JM0Y@91835|fabids	35493|Streptophyta	S	HAD superfamily, subfamily IIIB (Acid phosphatase)	-	GO:0008150,GO:0010035,GO:0010038,GO:0042221,GO:0046686,GO:0050896	-	-	-	-	-	-	-	-	-	-	Acid_phosphat_B
GWHPACFB000493	29760.VIT_13s0019g03330.t01	0.0	921.0	COG0015@1|root,KOG2700@2759|Eukaryota,37QR1@33090|Viridiplantae,3GE48@35493|Streptophyta	35493|Streptophyta	F	Belongs to the lyase 1 family. Adenylosuccinate lyase subfamily	-	-	4.3.2.2	ko:K01756	ko00230,ko00250,ko01100,ko01110,ko01130,map00230,map00250,map01100,map01110,map01130	M00048,M00049	R01083,R04559	RC00379,RC00444,RC00445	ko00000,ko00001,ko00002,ko01000	-	-	-	ASL_C,Lyase_1
GWHPACFB000494	29760.VIT_13s0019g03350.t01	1.56e-246	681.0	COG0158@1|root,KOG1458@2759|Eukaryota,37NTD@33090|Viridiplantae,3GCDM@35493|Streptophyta	35493|Streptophyta	G	Sedoheptulose-1,7-bisphosphatase	SBPase	GO:0000271,GO:0003674,GO:0003824,GO:0005575,GO:0005576,GO:0005622,GO:0005623,GO:0005737,GO:0005975,GO:0005976,GO:0005982,GO:0005984,GO:0005985,GO:0005986,GO:0005996,GO:0006000,GO:0006002,GO:0006006,GO:0006073,GO:0006094,GO:0006793,GO:0006796,GO:0006950,GO:0006952,GO:0008150,GO:0008152,GO:0009058,GO:0009059,GO:0009250,GO:0009311,GO:0009312,GO:0009507,GO:0009526,GO:0009532,GO:0009536,GO:0009570,GO:…	3.1.3.37	ko:K01100	ko00710,ko01100,ko01120,ko01200,map00710,map01100,map01120,map01200	M00165,M00167	R01845	RC00017	ko00000,ko00001,ko00002,ko01000	-	-	-	FBPase
GWHPACFB000495	225117.XP_009344466.1	6.26e-93	275.0	2CXHD@1|root,2RXI5@2759|Eukaryota,37TZ5@33090|Viridiplantae,3GHXV@35493|Streptophyta,4JP2Y@91835|fabids	35493|Streptophyta	S	Polyketide cyclase / dehydrase and lipid transport	-	-	-	-	-	-	-	-	-	-	-	-	Polyketide_cyc2
GWHPACFB000496	4098.XP_009590412.1	0.0	924.0	COG2132@1|root,KOG1263@2759|Eukaryota,37YNU@33090|Viridiplantae,3GE2T@35493|Streptophyta,44QC0@71274|asterids	35493|Streptophyta	Q	Multicopper oxidase	-	GO:0003674,GO:0003824,GO:0006725,GO:0008150,GO:0008152,GO:0009058,GO:0009698,GO:0009699,GO:0009808,GO:0009809,GO:0009832,GO:0009834,GO:0009987,GO:0016491,GO:0016722,GO:0019438,GO:0019748,GO:0042546,GO:0044085,GO:0044237,GO:0044249,GO:0044550,GO:0055114,GO:0071554,GO:0071669,GO:0071704,GO:0071840,GO:1901360,GO:1901362,GO:1901576	1.10.3.2	ko:K05909	-	-	-	-	ko00000,ko01000	-	-	-	Cu-oxidase,Cu-oxidase_2,Cu-oxidase_3
GWHPACFB000497	29760.VIT_13s0019g03370.t01	2.18e-118	347.0	KOG0724@1|root,KOG0724@2759|Eukaryota,37R7J@33090|Viridiplantae,3GDEV@35493|Streptophyta	35493|Streptophyta	K	transcription factor	-	-	-	-	-	-	-	-	-	-	-	-	Myb_DNA-binding
GWHPACFB000498	3641.EOY17901	0.0	904.0	KOG1947@1|root,KOG1947@2759|Eukaryota,37MA9@33090|Viridiplantae,3GDTM@35493|Streptophyta	35493|Streptophyta	S	Coronatine-insensitive protein	COI1	GO:0000003,GO:0001101,GO:0002213,GO:0002376,GO:0003006,GO:0006508,GO:0006511,GO:0006807,GO:0006950,GO:0006952,GO:0006955,GO:0007154,GO:0007165,GO:0007275,GO:0008150,GO:0008152,GO:0009056,GO:0009057,GO:0009314,GO:0009416,GO:0009605,GO:0009607,GO:0009611,GO:0009617,GO:0009620,GO:0009625,GO:0009628,GO:0009639,GO:0009641,GO:0009719,GO:0009725,GO:0009753,GO:0009755,GO:0009791,GO:0009814,GO:0009861,GO:…	-	ko:K13463	ko04075,map04075	-	-	-	ko00000,ko00001,ko04121	-	-	-	F-box-like
GWHPACFB000499	3760.EMJ21002	3.97e-108	314.0	2CND4@1|root,2QVCN@2759|Eukaryota,37T0Y@33090|Viridiplantae,3GCVR@35493|Streptophyta,4JJR3@91835|fabids	35493|Streptophyta	S	signal peptidase complex subunit	-	GO:0005575,GO:0005622,GO:0005623,GO:0005737,GO:0005783,GO:0005787,GO:0005789,GO:0006465,GO:0006508,GO:0006518,GO:0006605,GO:0006807,GO:0006810,GO:0006886,GO:0008104,GO:0008150,GO:0008152,GO:0009987,GO:0010467,GO:0012505,GO:0015031,GO:0015833,GO:0016020,GO:0016485,GO:0019538,GO:0031984,GO:0032991,GO:0033036,GO:0033365,GO:0034613,GO:0034641,GO:0042175,GO:0042886,GO:0043170,GO:0043226,GO:0043227,GO:…	-	ko:K12947	ko03060,map03060	-	-	-	ko00000,ko00001,ko01000	-	-	-	SPC25
GWHPACFB000500	4096.XP_009758818.1	7.69e-191	536.0	COG4266@1|root,KOG0769@2759|Eukaryota,37KJ3@33090|Viridiplantae,3G79G@35493|Streptophyta,44S5F@71274|asterids	35493|Streptophyta	C	Belongs to the mitochondrial carrier (TC 2.A.29) family	-	GO:0000295,GO:0003674,GO:0005215,GO:0005346,GO:0005347,GO:0005575,GO:0005622,GO:0005623,GO:0005737,GO:0005739,GO:0005740,GO:0005743,GO:0005773,GO:0005774,GO:0005777,GO:0005778,GO:0005779,GO:0006810,GO:0006811,GO:0006812,GO:0006820,GO:0006839,GO:0006855,GO:0006862,GO:0008150,GO:0008324,GO:0008509,GO:0008514,GO:0009987,GO:0015075,GO:0015101,GO:0015215,GO:0015216,GO:0015217,GO:0015228,GO:0015230,GO:…	-	ko:K13354	ko04146,map04146	-	-	-	ko00000,ko00001,ko02000	2.A.29.20.1	-	-	Mito_carr
GWHPACFB000501	3750.XP_008343828.1	3.56e-119	353.0	2CTX2@1|root,2RI35@2759|Eukaryota,37SZM@33090|Viridiplantae,3GGUT@35493|Streptophyta	35493|Streptophyta	S	Protein kinase C conserved region 2 (CalB)	-	-	-	ko:K05747	ko04062,ko04144,ko04520,ko04530,ko04666,ko04810,ko05100,ko05130,ko05131,ko05132,ko05231,map04062,map04144,map04520,map04530,map04666,map04810,map05100,map05130,map05131,map05132,map05231	-	-	-	ko00000,ko00001,ko04131,ko04812	-	-	-	C2
GWHPACFB000502	3983.cassava4.1_006385m	3.33e-223	629.0	28KNQ@1|root,2QT4F@2759|Eukaryota,37HEF@33090|Viridiplantae,3G8TJ@35493|Streptophyta,4JD8H@91835|fabids	35493|Streptophyta	S	Transferase family	-	GO:0000902,GO:0000904,GO:0005575,GO:0005622,GO:0005623,GO:0005737,GO:0008150,GO:0008152,GO:0009058,GO:0009059,GO:0009653,GO:0009888,GO:0009987,GO:0010026,GO:0010090,GO:0010143,GO:0016043,GO:0030154,GO:0032502,GO:0032989,GO:0043170,GO:0044424,GO:0044464,GO:0048468,GO:0048856,GO:0048869,GO:0051179,GO:0071704,GO:0071840,GO:0090558,GO:0090626,GO:1901576	-	-	-	-	-	-	-	-	-	-	Transferase
GWHPACFB000503	4096.XP_009766455.1	2.51e-208	577.0	COG1310@1|root,KOG1556@2759|Eukaryota,37J0U@33090|Viridiplantae,3G77D@35493|Streptophyta,44DKV@71274|asterids	35493|Streptophyta	O	26S proteasome non-ATPase regulatory subunit 7 homolog A	-	GO:0000003,GO:0000502,GO:0003006,GO:0005575,GO:0005622,GO:0005623,GO:0005634,GO:0006508,GO:0006511,GO:0006807,GO:0007275,GO:0008150,GO:0008152,GO:0009056,GO:0009057,GO:0009790,GO:0009791,GO:0009793,GO:0009987,GO:0010154,GO:0010498,GO:0019538,GO:0019941,GO:0022414,GO:0030163,GO:0032501,GO:0032502,GO:0032991,GO:0043161,GO:0043170,GO:0043226,GO:0043227,GO:0043229,GO:0043231,GO:0043632,GO:0044237,GO:…	-	ko:K03038	ko03050,ko05169,map03050,map05169	M00341	-	-	ko00000,ko00001,ko00002,ko03051	-	-	-	JAB,MitMem_reg
GWHPACFB000504	102107.XP_008233726.1	4.95e-70	220.0	28MZX@1|root,2RYVY@2759|Eukaryota,37TVW@33090|Viridiplantae,3GI7J@35493|Streptophyta,4JQ4B@91835|fabids	35493|Streptophyta	K	WUSCHEL-related homeobox	WOX5	GO:0003674,GO:0003676,GO:0003677,GO:0003700,GO:0005488,GO:0006355,GO:0007275,GO:0008150,GO:0009653,GO:0009719,GO:0009725,GO:0009733,GO:0009888,GO:0009889,GO:0010015,GO:0010033,GO:0010073,GO:0010074,GO:0010078,GO:0010468,GO:0010556,GO:0019219,GO:0019222,GO:0019827,GO:0022622,GO:0031323,GO:0031326,GO:0032501,GO:0032502,GO:0042221,GO:0043565,GO:0048364,GO:0048507,GO:0048518,GO:0048731,GO:0048856,GO:…	-	-	-	-	-	-	-	-	-	-	Homeobox
GWHPACFB000505	4432.XP_010275422.1	2.35e-54	177.0	COG1310@1|root,KOG2975@2759|Eukaryota,37NSR@33090|Viridiplantae,3GEI1@35493|Streptophyta	35493|Streptophyta	J	Component of the eukaryotic translation initiation factor 3 (eIF-3) complex, which is involved in protein synthesis of a specialized repertoire of mRNAs and, together with other initiation factors, stimulates binding of mRNA and methionyl-tRNAi to the 40S ribosome. The eIF-3 complex specifically targets and initiates translation of a subset of mRNAs involved in cell proliferation	-	GO:0000003,GO:0003006,GO:0003674,GO:0005488,GO:0005515,GO:0005575,GO:0005622,GO:0005623,GO:0005634,GO:0005737,GO:0005829,GO:0005852,GO:0006412,GO:0006413,GO:0006518,GO:0006807,GO:0007275,GO:0008150,GO:0008152,GO:0009058,GO:0009059,GO:0009743,GO:0009744,GO:0009790,GO:0009791,GO:0009793,GO:0009846,GO:0009856,GO:0009987,GO:0010033,GO:0010154,GO:0010467,GO:0016020,GO:0019538,GO:0022414,GO:0031369,GO:…	-	ko:K03249	ko03013,map03013	-	-	-	ko00000,ko00001,ko03012,ko04147	-	-	-	JAB,MitMem_reg
GWHPACFB000506	4096.XP_009791111.1	2.88e-57	186.0	COG1310@1|root,KOG2975@2759|Eukaryota,37NSR@33090|Viridiplantae,3GEI1@35493|Streptophyta,44QJH@71274|asterids	35493|Streptophyta	J	Component of the eukaryotic translation initiation factor 3 (eIF-3) complex, which is involved in protein synthesis of a specialized repertoire of mRNAs and, together with other initiation factors, stimulates binding of mRNA and methionyl-tRNAi to the 40S ribosome. The eIF-3 complex specifically targets and initiates translation of a subset of mRNAs involved in cell proliferation	-	GO:0000003,GO:0003006,GO:0003674,GO:0005488,GO:0005515,GO:0005575,GO:0005622,GO:0005623,GO:0005634,GO:0005737,GO:0005829,GO:0005852,GO:0006412,GO:0006413,GO:0006518,GO:0006807,GO:0007275,GO:0008150,GO:0008152,GO:0009058,GO:0009059,GO:0009743,GO:0009744,GO:0009790,GO:0009791,GO:0009793,GO:0009846,GO:0009856,GO:0009987,GO:0010033,GO:0010154,GO:0010467,GO:0016020,GO:0019538,GO:0022414,GO:0031369,GO:…	-	ko:K03249	ko03013,map03013	-	-	-	ko00000,ko00001,ko03012,ko04147	-	-	-	JAB,MitMem_reg
GWHPACFB000507	29730.Gorai.012G033900.1	4.69e-16	79.3	28JB2@1|root,2RGTB@2759|Eukaryota,37SC0@33090|Viridiplantae,3GH3N@35493|Streptophyta	35493|Streptophyta	S	PDDEXK-like family of unknown function	-	-	-	-	-	-	-	-	-	-	-	-	PDDEXK_6
GWHPACFB000508	3641.EOY17872	2e-121	361.0	28IIJ@1|root,2QQVK@2759|Eukaryota,37SA4@33090|Viridiplantae,3GG4F@35493|Streptophyta	35493|Streptophyta	S	carboxyl	-	-	2.1.1.141,2.1.1.273,2.1.1.274,2.1.1.277	ko:K08241,ko:K21482,ko:K21483,ko:K21485	ko00592,ko01110,map00592,map01110	-	R05759	RC00003,RC00460	ko00000,ko00001,ko01000	-	-	-	Methyltransf_7
GWHPACFB000509	4098.XP_009610286.1	3.71e-314	859.0	COG0814@1|root,KOG1303@2759|Eukaryota,37M1U@33090|Viridiplantae,3GC22@35493|Streptophyta	35493|Streptophyta	E	Auxin transporter-like protein	-	-	-	ko:K13946	ko04075,map04075	-	-	-	ko00000,ko00001	2.A.18.1	-	-	Aa_trans
GWHPACFB000510	42345.XP_008785381.1	9.01e-22	100.0	2DZV1@1|root,2S7BK@2759|Eukaryota,37WUP@33090|Viridiplantae,3GKRT@35493|Streptophyta,3M188@4447|Liliopsida	35493|Streptophyta	S	Ubiquitin-binding WIYLD domain	-	-	-	-	-	-	-	-	-	-	-	-	WIYLD
GWHPACFB000511	71139.XP_010067517.1	1.71e-315	871.0	COG0147@1|root,KOG1223@2759|Eukaryota,37PW6@33090|Viridiplantae,3GEFS@35493|Streptophyta	35493|Streptophyta	E	Anthranilate synthase alpha subunit 1	ASA1	GO:0000162,GO:0003674,GO:0003824,GO:0004049,GO:0005575,GO:0005622,GO:0005623,GO:0005737,GO:0005950,GO:0006082,GO:0006520,GO:0006568,GO:0006576,GO:0006586,GO:0006725,GO:0006807,GO:0008150,GO:0008152,GO:0008652,GO:0009058,GO:0009072,GO:0009073,GO:0009308,GO:0009309,GO:0009889,GO:0009987,GO:0010600,GO:0010817,GO:0016053,GO:0016829,GO:0016830,GO:0016833,GO:0018130,GO:0019222,GO:0019438,GO:0019752,GO:…	4.1.3.27	ko:K01657	ko00400,ko00405,ko01100,ko01110,ko01130,ko01230,ko02024,ko02025,map00400,map00405,map01100,map01110,map01130,map01230,map02024,map02025	M00023	R00985,R00986	RC00010,RC02148,RC02414	ko00000,ko00001,ko00002,ko01000	-	-	-	Anth_synt_I_N,Chorismate_bind
GWHPACFB000512	3641.EOY17840	5.38e-140	475.0	COG4886@1|root,2QPYS@2759|Eukaryota,37Q18@33090|Viridiplantae,3GGMB@35493|Streptophyta	35493|Streptophyta	T	Belongs to the protein kinase superfamily. Ser Thr protein kinase family	-	-	-	-	-	-	-	-	-	-	-	-	LRRNT_2,LRR_1,LRR_8,Pkinase
GWHPACFB000514	3656.XP_008467088.1	1.99e-26	110.0	COG1132@1|root,KOG0055@2759|Eukaryota,37HZ5@33090|Viridiplantae,3GH25@35493|Streptophyta,4JMQW@91835|fabids	35493|Streptophyta	Q	ABC transporter B family member	-	GO:0000003,GO:0003006,GO:0003674,GO:0003824,GO:0005215,GO:0005575,GO:0005623,GO:0005886,GO:0005911,GO:0006810,GO:0007275,GO:0008150,GO:0008361,GO:0009314,GO:0009411,GO:0009416,GO:0009506,GO:0009605,GO:0009606,GO:0009607,GO:0009624,GO:0009628,GO:0009629,GO:0009630,GO:0009637,GO:0009639,GO:0009640,GO:0009719,GO:0009725,GO:0009733,GO:0009791,GO:0009908,GO:0009914,GO:0009926,GO:0009958,GO:0009966,GO:…	3.6.3.44	ko:K05658	ko02010,ko04976,ko05206,ko05226,map02010,map04976,map05206,map05226	-	-	-	ko00000,ko00001,ko01000,ko02000,ko04090,ko04147	3.A.1.201	-	-	ABC_membrane,ABC_tran
GWHPACFB000515	85681.XP_006428292.1	1.17e-160	474.0	COG4886@1|root,2QPYS@2759|Eukaryota	2759|Eukaryota	S	protein serine/threonine kinase activity	-	-	-	-	-	-	-	-	-	-	-	-	Pkinase,Pkinase_Tyr
GWHPACFB000516	85681.XP_006428112.1	1.7e-39	143.0	COG4886@1|root,2QPYS@2759|Eukaryota	2759|Eukaryota	S	protein serine/threonine kinase activity	-	-	-	-	-	-	-	-	-	-	-	-	Pkinase,Pkinase_Tyr
GWHPACFB000517	3641.EOY17840	2.18e-117	393.0	COG4886@1|root,2QPYS@2759|Eukaryota,37Q18@33090|Viridiplantae,3GGMB@35493|Streptophyta	35493|Streptophyta	T	Belongs to the protein kinase superfamily. Ser Thr protein kinase family	-	-	-	-	-	-	-	-	-	-	-	-	LRRNT_2,LRR_1,LRR_8,Pkinase
GWHPACFB000518	85681.XP_006432445.1	3.69e-50	164.0	COG5253@1|root,KOG0229@2759|Eukaryota,37N6Y@33090|Viridiplantae,3G7G4@35493|Streptophyta	35493|Streptophyta	T	phosphatidylinositol 4-phosphate 5-kinase	-	GO:0003674,GO:0003824,GO:0005575,GO:0005623,GO:0005886,GO:0006629,GO:0006644,GO:0006650,GO:0006793,GO:0006796,GO:0006810,GO:0006897,GO:0006898,GO:0008150,GO:0008152,GO:0009987,GO:0016020,GO:0016192,GO:0016301,GO:0016307,GO:0016308,GO:0016310,GO:0016324,GO:0016740,GO:0016772,GO:0016773,GO:0019637,GO:0030258,GO:0042995,GO:0044237,GO:0044238,GO:0044255,GO:0044425,GO:0044459,GO:0044464,GO:0045177,GO:…	2.7.1.68	ko:K00889	ko00562,ko01100,ko04011,ko04070,ko04072,ko04139,ko04144,ko04666,ko04810,ko05231,map00562,map01100,map04011,map04070,map04072,map04139,map04144,map04666,map04810,map05231	M00130	R03469	RC00002,RC00078	ko00000,ko00001,ko00002,ko01000,ko04131	-	-	-	MORN,PIP5K
GWHPACFB000519	225117.XP_009374260.1	1.55e-14	84.0	COG4886@1|root,2QPYS@2759|Eukaryota,37Q18@33090|Viridiplantae,3GA2W@35493|Streptophyta	35493|Streptophyta	T	Belongs to the protein kinase superfamily. Ser Thr protein kinase family	-	-	2.7.11.1	ko:K04730	ko04010,ko04064,ko04620,ko04624,ko04722,ko05133,ko05140,ko05142,ko05145,ko05152,ko05162,ko05169,map04010,map04064,map04620,map04624,map04722,map05133,map05140,map05142,map05145,map05152,map05162,map05169	M00686	-	-	ko00000,ko00001,ko00002,ko01000,ko01001	-	-	-	LRRNT_2,LRR_1,LRR_8,Pkinase,Pkinase_Tyr
GWHPACFB000521	29760.VIT_13s0067g00490.t01	1.76e-114	373.0	COG4886@1|root,2QPYS@2759|Eukaryota,37Q18@33090|Viridiplantae,3GCT9@35493|Streptophyta	35493|Streptophyta	T	Belongs to the protein kinase superfamily. Ser Thr protein kinase family	-	-	2.7.11.1	ko:K04730	ko04010,ko04064,ko04620,ko04624,ko04722,ko05133,ko05140,ko05142,ko05145,ko05152,ko05162,ko05169,map04010,map04064,map04620,map04624,map04722,map05133,map05140,map05142,map05145,map05152,map05162,map05169	M00686	-	-	ko00000,ko00001,ko00002,ko01000,ko01001	-	-	-	LRRNT_2,LRR_1,LRR_8,Pkinase,Pkinase_Tyr
GWHPACFB000522	3988.XP_002531424.1	2.11e-179	549.0	COG4886@1|root,2QPYS@2759|Eukaryota,37Q18@33090|Viridiplantae,3GCT9@35493|Streptophyta,4JT4Z@91835|fabids	35493|Streptophyta	T	LRR receptor-like serine threonine-protein kinase At3g47570	-	-	2.7.11.1	ko:K04730	ko04010,ko04064,ko04620,ko04624,ko04722,ko05133,ko05140,ko05142,ko05145,ko05152,ko05162,ko05169,map04010,map04064,map04620,map04624,map04722,map05133,map05140,map05142,map05145,map05152,map05162,map05169	M00686	-	-	ko00000,ko00001,ko00002,ko01000,ko01001	-	-	-	LRRNT_2,LRR_1,LRR_8,Pkinase,Pkinase_Tyr
GWHPACFB000523	85681.XP_006437554.1	1.63e-67	230.0	COG4886@1|root,2QPYS@2759|Eukaryota,37Q18@33090|Viridiplantae,3GCT9@35493|Streptophyta	35493|Streptophyta	T	Belongs to the protein kinase superfamily. Ser Thr protein kinase family	-	-	2.7.11.1	ko:K04730	ko04010,ko04064,ko04620,ko04624,ko04722,ko05133,ko05140,ko05142,ko05145,ko05152,ko05162,ko05169,map04010,map04064,map04620,map04624,map04722,map05133,map05140,map05142,map05145,map05152,map05162,map05169	M00686	-	-	ko00000,ko00001,ko00002,ko01000,ko01001	-	-	-	LRRNT_2,LRR_1,LRR_8,Pkinase,Pkinase_Tyr
GWHPACFB000524	85681.XP_006431832.1	2.42e-122	382.0	KOG0498@1|root,KOG0498@2759|Eukaryota,37Q9H@33090|Viridiplantae,3GF0G@35493|Streptophyta	35493|Streptophyta	PT	Potassium channel	-	GO:0001101,GO:0003674,GO:0005215,GO:0005216,GO:0005244,GO:0005249,GO:0005261,GO:0005267,GO:0005488,GO:0005515,GO:0005575,GO:0005622,GO:0005623,GO:0005737,GO:0005783,GO:0005789,GO:0005886,GO:0005887,GO:0005911,GO:0006810,GO:0006811,GO:0006812,GO:0006813,GO:0008150,GO:0008324,GO:0009506,GO:0009719,GO:0009725,GO:0009737,GO:0009987,GO:0010033,GO:0012505,GO:0015075,GO:0015077,GO:0015079,GO:0015267,GO:…	-	ko:K21867	-	-	-	-	ko00000,ko02000	1.A.1.4	-	-	Ank_2,Ion_trans,KHA,cNMP_binding
GWHPACFB000525	4565.Traes_1BL_C406A3802.1	8e-42	143.0	KOG0498@1|root,KOG0498@2759|Eukaryota,37Q9H@33090|Viridiplantae,3GF0G@35493|Streptophyta,3KSMF@4447|Liliopsida,3I3ZZ@38820|Poales	35493|Streptophyta	PT	Ion transport protein	-	GO:0001101,GO:0003674,GO:0005215,GO:0005216,GO:0005244,GO:0005249,GO:0005261,GO:0005267,GO:0005488,GO:0005515,GO:0005575,GO:0005622,GO:0005623,GO:0005737,GO:0005783,GO:0005789,GO:0005886,GO:0005887,GO:0005911,GO:0006810,GO:0006811,GO:0006812,GO:0006813,GO:0008150,GO:0008324,GO:0009506,GO:0009719,GO:0009725,GO:0009737,GO:0009987,GO:0010033,GO:0012505,GO:0015075,GO:0015077,GO:0015079,GO:0015267,GO:…	-	ko:K21867	-	-	-	-	ko00000,ko02000	1.A.1.4	-	-	Ank_2,Ion_trans,KHA,cNMP_binding
GWHPACFB000527	29760.VIT_13s0067g00550.t01	1.94e-144	416.0	2C5YV@1|root,2QVX7@2759|Eukaryota,37QTX@33090|Viridiplantae,3GAMF@35493|Streptophyta	35493|Streptophyta	U	Clathrin is the major protein of the polyhedral coat of coated pits and vesicles	-	GO:0003674,GO:0005198,GO:0005488,GO:0005515,GO:0005575,GO:0005622,GO:0005623,GO:0005737,GO:0005886,GO:0006810,GO:0006897,GO:0006898,GO:0008150,GO:0009504,GO:0009507,GO:0009524,GO:0009526,GO:0009536,GO:0009941,GO:0012506,GO:0016020,GO:0016192,GO:0030117,GO:0030118,GO:0030120,GO:0030125,GO:0030135,GO:0030136,GO:0030276,GO:0030659,GO:0030662,GO:0030665,GO:0031090,GO:0031410,GO:0031967,GO:0031975,GO:…	-	ko:K04645	ko04142,ko04144,ko04721,ko04961,ko05016,ko05100,map04142,map04144,map04721,map04961,map05016,map05100	-	-	-	ko00000,ko00001,ko04131	-	-	-	Clathrin_lg_ch
GWHPACFB000528	102107.XP_008233740.1	5.49e-225	640.0	28MM9@1|root,2QU51@2759|Eukaryota,37N89@33090|Viridiplantae,3G9EE@35493|Streptophyta,4JFHQ@91835|fabids	35493|Streptophyta	S	Flocculation protein FLO11-like	-	-	-	-	-	-	-	-	-	-	-	-	-
GWHPACFB000529	29760.VIT_13s0067g00600.t01	2.96e-259	730.0	COG2935@1|root,KOG1193@2759|Eukaryota,37PUQ@33090|Viridiplantae,3GENZ@35493|Streptophyta	35493|Streptophyta	O	Involved in the post-translational conjugation of arginine to the N-terminal aspartate or glutamate of a protein. This arginylation is required for degradation of the protein via the ubiquitin pathway	-	GO:0001101,GO:0003674,GO:0003824,GO:0004057,GO:0005575,GO:0005622,GO:0005623,GO:0005737,GO:0006464,GO:0006508,GO:0006511,GO:0006807,GO:0006950,GO:0006952,GO:0007275,GO:0007568,GO:0008150,GO:0008152,GO:0009056,GO:0009057,GO:0009605,GO:0009607,GO:0009620,GO:0009719,GO:0009725,GO:0009737,GO:0009894,GO:0009987,GO:0010029,GO:0010033,GO:0010150,GO:0016598,GO:0016740,GO:0016746,GO:0016755,GO:0019216,GO:…	2.3.2.8	ko:K00685	-	-	R03862	RC00055,RC00064	ko00000,ko01000,ko03016	-	-	-	ATE_C,ATE_N
GWHPACFB000530	3641.EOY16020	1.48e-60	208.0	COG5099@1|root,KOG2049@2759|Eukaryota,37IWQ@33090|Viridiplantae,3G953@35493|Streptophyta	35493|Streptophyta	J	pumilio homolog	-	GO:0005575,GO:0005622,GO:0005623,GO:0005737,GO:0044424,GO:0044464	-	-	-	-	-	-	-	-	-	-	PUF
GWHPACFB000531	2711.XP_006486327.1	1.59e-265	736.0	COG2124@1|root,KOG0157@2759|Eukaryota,37KN9@33090|Viridiplantae,3G7WM@35493|Streptophyta	35493|Streptophyta	Q	Belongs to the cytochrome P450 family	CPD	GO:0000003,GO:0003006,GO:0003674,GO:0003824,GO:0004497,GO:0006629,GO:0006694,GO:0007275,GO:0008150,GO:0008152,GO:0008202,GO:0008610,GO:0009058,GO:0009314,GO:0009411,GO:0009416,GO:0009555,GO:0009628,GO:0009653,GO:0009791,GO:0009908,GO:0009909,GO:0009911,GO:0009987,GO:0010208,GO:0010224,GO:0010268,GO:0010584,GO:0010817,GO:0010927,GO:0016043,GO:0016125,GO:0016128,GO:0016129,GO:0016131,GO:0016132,GO:…	-	ko:K09588,ko:K09590	ko00905,ko01100,ko01110,map00905,map01100,map01110	M00371	R07450,R07451,R07455,R07457,R07458,R10669	RC00154,RC00661,RC02079	ko00000,ko00001,ko00002,ko00199,ko01000	-	-	-	p450
GWHPACFB000532	29760.VIT_12s0142g00120.t01	7.13e-110	316.0	KOG2265@1|root,KOG2265@2759|Eukaryota,37M4C@33090|Viridiplantae,3GDIW@35493|Streptophyta	35493|Streptophyta	T	nudC domain-containing protein	-	-	-	-	-	-	-	-	-	-	-	-	CS
GWHPACFB000533	102107.XP_008233749.1	2.71e-37	133.0	COG0596@1|root,KOG1454@2759|Eukaryota,37IAS@33090|Viridiplantae,3GDHH@35493|Streptophyta,4JKDB@91835|fabids	35493|Streptophyta	S	regulation of endocannabinoid signaling pathway	-	-	-	-	-	-	-	-	-	-	-	-	MENTAL
GWHPACFB000534	4155.Migut.C00883.1.p	2.74e-24	99.8	COG5201@1|root,KOG1724@2759|Eukaryota,37TUD@33090|Viridiplantae,3GI73@35493|Streptophyta,44QHX@71274|asterids	35493|Streptophyta	O	Belongs to the SKP1 family	-	GO:0000151,GO:0005575,GO:0005622,GO:0005623,GO:0005634,GO:0005730,GO:0005737,GO:0006508,GO:0006511,GO:0006807,GO:0008150,GO:0008152,GO:0009056,GO:0009057,GO:0009987,GO:0019005,GO:0019538,GO:0019941,GO:0030163,GO:0031461,GO:0031974,GO:0031981,GO:0032991,GO:0043170,GO:0043226,GO:0043227,GO:0043228,GO:0043229,GO:0043231,GO:0043232,GO:0043233,GO:0043632,GO:0044237,GO:0044238,GO:0044248,GO:0044257,GO:…	-	ko:K03094	ko04110,ko04111,ko04114,ko04120,ko04141,ko04310,ko04341,ko04350,ko04710,ko05168,ko05200,map04110,map04111,map04114,map04120,map04141,map04310,map04341,map04350,map04710,map05168,map05200	M00379,M00380,M00381,M00382,M00387,M00407,M00411	-	-	ko00000,ko00001,ko00002,ko03036,ko04121	-	-	-	Skp1,Skp1_POZ
GWHPACFB000535	3641.EOY17786	3.76e-38	131.0	2AJ64@1|root,2S43Z@2759|Eukaryota,37WH0@33090|Viridiplantae,3GK1R@35493|Streptophyta	35493|Streptophyta	S	Protein EARLY FLOWERING 4-like	-	GO:0000003,GO:0003006,GO:0003674,GO:0005488,GO:0005515,GO:0005575,GO:0005622,GO:0005623,GO:0005634,GO:0007154,GO:0007165,GO:0007275,GO:0008150,GO:0009314,GO:0009416,GO:0009605,GO:0009628,GO:0009639,GO:0009648,GO:0009649,GO:0009791,GO:0009909,GO:0009987,GO:0010017,GO:0010114,GO:0010228,GO:0022414,GO:0023052,GO:0032501,GO:0032502,GO:0042752,GO:0042753,GO:0042802,GO:0042803,GO:0043226,GO:0043227,GO:…	-	-	-	-	-	-	-	-	-	-	DUF1313
GWHPACFB000536	2711.XP_006486318.1	5.14e-117	340.0	COG0652@1|root,KOG0865@2759|Eukaryota,37MAX@33090|Viridiplantae,3GGHC@35493|Streptophyta	35493|Streptophyta	O	PPIases accelerate the folding of proteins. It catalyzes the cis-trans isomerization of proline imidic peptide bonds in oligopeptides	-	GO:0000413,GO:0003674,GO:0003755,GO:0003824,GO:0005575,GO:0005622,GO:0005623,GO:0005737,GO:0005768,GO:0005770,GO:0005771,GO:0005783,GO:0005794,GO:0005795,GO:0005802,GO:0005829,GO:0005886,GO:0006464,GO:0006807,GO:0008150,GO:0008152,GO:0009987,GO:0012505,GO:0016020,GO:0016853,GO:0016859,GO:0018193,GO:0018208,GO:0019538,GO:0031410,GO:0031982,GO:0031984,GO:0036211,GO:0043170,GO:0043226,GO:0043227,GO:…	5.2.1.8	ko:K01802	-	-	-	-	ko00000,ko01000	-	-	-	Pro_isomerase
GWHPACFB000537	4098.XP_009586599.1	3.03e-302	838.0	KOG0169@1|root,KOG0169@2759|Eukaryota,37JZJ@33090|Viridiplantae,3GEZW@35493|Streptophyta,44NZA@71274|asterids	35493|Streptophyta	I	Phospholipase C, catalytic domain (part); domain X	-	-	3.1.4.11	ko:K05857	ko00562,ko01100,ko04020,ko04070,ko04919,ko04933,map00562,map01100,map04020,map04070,map04919,map04933	M00130	R03332,R03435,R10952	RC00017,RC00425	ko00000,ko00001,ko00002,ko01000,ko04131	-	-	-	C2,EF-hand_like,PI-PLC-X,PI-PLC-Y
GWHPACFB000538	29760.VIT_13s0067g00900.t01	0.0	997.0	KOG0169@1|root,KOG0169@2759|Eukaryota,37JZJ@33090|Viridiplantae,3G7IB@35493|Streptophyta	35493|Streptophyta	I	Phosphoinositide phospholipase C	-	GO:0000003,GO:0003006,GO:0003674,GO:0003824,GO:0004620,GO:0004629,GO:0005575,GO:0005623,GO:0005886,GO:0006950,GO:0006952,GO:0007049,GO:0007275,GO:0008081,GO:0008150,GO:0009553,GO:0009555,GO:0009556,GO:0009605,GO:0009607,GO:0009617,GO:0009791,GO:0009889,GO:0009891,GO:0009893,GO:0009908,GO:0009987,GO:0010600,GO:0010601,GO:0010817,GO:0016020,GO:0016298,GO:0016787,GO:0016788,GO:0019222,GO:0019953,GO:…	3.1.4.11	ko:K05857	ko00562,ko01100,ko04020,ko04070,ko04919,ko04933,map00562,map01100,map04020,map04070,map04919,map04933	M00130	R03332,R03435,R10952	RC00017,RC00425	ko00000,ko00001,ko00002,ko01000,ko04131	-	-	-	C2,EF-hand_like,PI-PLC-X,PI-PLC-Y
GWHPACFB000539	29760.VIT_13s0067g00930.t01	0.0	976.0	COG0515@1|root,KOG1187@2759|Eukaryota,37I05@33090|Viridiplantae,3GAGH@35493|Streptophyta	35493|Streptophyta	T	serine threonine-protein kinase-like protein	-	GO:0003674,GO:0005488,GO:0005515,GO:0042802,GO:0042803,GO:0046983	2.7.11.1	ko:K04730	ko04010,ko04064,ko04620,ko04624,ko04722,ko05133,ko05140,ko05142,ko05145,ko05152,ko05162,ko05169,map04010,map04064,map04620,map04624,map04722,map05133,map05140,map05142,map05145,map05152,map05162,map05169	M00686	-	-	ko00000,ko00001,ko00002,ko01000,ko01001	-	-	-	Pkinase,Pkinase_Tyr,RCC1_2
GWHPACFB000540	29760.VIT_13s0067g00940.t01	8.67e-146	419.0	COG5190@1|root,KOG1605@2759|Eukaryota,37JFI@33090|Viridiplantae,3GC82@35493|Streptophyta	35493|Streptophyta	K	CTD small phosphatase-like protein	-	GO:0003674,GO:0003824,GO:0004721,GO:0006464,GO:0006470,GO:0006793,GO:0006796,GO:0006807,GO:0008150,GO:0008152,GO:0009987,GO:0016311,GO:0016787,GO:0016788,GO:0016791,GO:0019538,GO:0036211,GO:0042578,GO:0043170,GO:0043412,GO:0044237,GO:0044238,GO:0044260,GO:0044267,GO:0071704,GO:0140096,GO:1901564	3.1.3.16	ko:K15731	-	-	-	-	ko00000,ko01000,ko01009,ko03021	-	-	-	NIF
GWHPACFB000541	29760.VIT_13s0067g00960.t01	1.73e-310	868.0	KOG0667@1|root,KOG0667@2759|Eukaryota,37HW0@33090|Viridiplantae,3GF6F@35493|Streptophyta	35493|Streptophyta	T	Dual specificity tyrosine-phosphorylation-regulated kinase	-	GO:0000075,GO:0000166,GO:0000278,GO:0001558,GO:0003674,GO:0003824,GO:0004672,GO:0004674,GO:0005488,GO:0005524,GO:0005543,GO:0005575,GO:0005622,GO:0005623,GO:0005737,GO:0005826,GO:0005856,GO:0005886,GO:0005938,GO:0006464,GO:0006468,GO:0006793,GO:0006796,GO:0006807,GO:0007049,GO:0007093,GO:0007154,GO:0007165,GO:0007346,GO:0008104,GO:0008144,GO:0008150,GO:0008152,GO:0008289,GO:0008360,GO:0008361,GO:…	-	-	-	-	-	-	-	-	-	-	Pkinase
GWHPACFB000542	3641.EOY17759	7.5e-131	385.0	COG0135@1|root,KOG4202@2759|Eukaryota,37KQ9@33090|Viridiplantae,3GB5H@35493|Streptophyta	35493|Streptophyta	E	N-(5'-phosphoribosyl)anthranilate isomerase	-	GO:0000162,GO:0003674,GO:0003824,GO:0004640,GO:0005575,GO:0005622,GO:0005623,GO:0005737,GO:0006082,GO:0006520,GO:0006568,GO:0006576,GO:0006586,GO:0006725,GO:0006807,GO:0007275,GO:0008150,GO:0008152,GO:0008652,GO:0009058,GO:0009072,GO:0009073,GO:0009308,GO:0009309,GO:0009314,GO:0009411,GO:0009416,GO:0009507,GO:0009536,GO:0009628,GO:0009987,GO:0016053,GO:0016853,GO:0016860,GO:0016861,GO:0018130,GO:…	5.3.1.24	ko:K01817	ko00400,ko01100,ko01110,ko01130,ko01230,map00400,map01100,map01110,map01130,map01230	M00023	R03509	RC00945	ko00000,ko00001,ko00002,ko01000	-	-	-	PRAI
GWHPACFB000543	29760.VIT_13s0067g01120.t01	4.43e-272	751.0	COG3239@1|root,2QQQ2@2759|Eukaryota,37JVP@33090|Viridiplantae,3GB8X@35493|Streptophyta	35493|Streptophyta	I	omega-3 fatty acid desaturase	-	GO:0003674,GO:0003824,GO:0005575,GO:0005622,GO:0005623,GO:0005737,GO:0006082,GO:0006629,GO:0006631,GO:0006633,GO:0006950,GO:0008150,GO:0008152,GO:0008610,GO:0009058,GO:0009266,GO:0009409,GO:0009507,GO:0009526,GO:0009536,GO:0009628,GO:0009941,GO:0009987,GO:0016020,GO:0016053,GO:0016491,GO:0016705,GO:0019752,GO:0031090,GO:0031967,GO:0031975,GO:0032787,GO:0042170,GO:0042389,GO:0043226,GO:0043227,GO:…	1.14.19.25,1.14.19.35,1.14.19.36	ko:K10257	-	-	-	-	ko00000,ko01000,ko01004	-	-	-	DUF3474,FA_desaturase
GWHPACFB000544	29760.VIT_13s0067g01130.t01	0.0	1295.0	KOG1983@1|root,KOG1983@2759|Eukaryota,37P6E@33090|Viridiplantae,3GBGM@35493|Streptophyta	35493|Streptophyta	U	isoform X1	-	GO:0000149,GO:0002791,GO:0002792,GO:0002793,GO:0003674,GO:0005096,GO:0005488,GO:0005515,GO:0005575,GO:0005622,GO:0005623,GO:0005737,GO:0005886,GO:0008047,GO:0008150,GO:0010646,GO:0010648,GO:0010817,GO:0016020,GO:0017016,GO:0017137,GO:0017157,GO:0019899,GO:0019905,GO:0023051,GO:0023057,GO:0030234,GO:0030695,GO:0031267,GO:0032879,GO:0032880,GO:0033500,GO:0042592,GO:0042593,GO:0043085,GO:0043087,GO:…	-	ko:K08518	-	-	-	-	ko00000,ko04131	-	-	-	ANAPC4_WD40,Synaptobrevin
GWHPACFB000545	4098.XP_009627267.1	9.75e-140	409.0	28IUE@1|root,2QR5Y@2759|Eukaryota,37N0X@33090|Viridiplantae,3GBVE@35493|Streptophyta,44I5U@71274|asterids	35493|Streptophyta	-	-	-	-	-	-	-	-	-	-	-	-	-	-	2OG-FeII_Oxy,DIOX_N
GWHPACFB000546	4155.Migut.F00694.1.p	2.87e-123	374.0	2AAVC@1|root,2RYMX@2759|Eukaryota,37PN9@33090|Viridiplantae,3GHZC@35493|Streptophyta,44MZE@71274|asterids	35493|Streptophyta	S	LRR-repeat protein	-	-	-	-	-	-	-	-	-	-	-	-	F-box,FBD
GWHPACFB000547	981085.XP_010101431.1	2.32e-267	741.0	28K4X@1|root,2QUBK@2759|Eukaryota,37RHU@33090|Viridiplantae,3G74U@35493|Streptophyta,4JG19@91835|fabids	35493|Streptophyta	S	ESKIMO 1-like	-	GO:0000271,GO:0003674,GO:0003824,GO:0005575,GO:0005622,GO:0005623,GO:0005737,GO:0005794,GO:0005975,GO:0005976,GO:0006355,GO:0006950,GO:0008150,GO:0008152,GO:0008374,GO:0009058,GO:0009059,GO:0009266,GO:0009409,GO:0009628,GO:0009889,GO:0009891,GO:0009893,GO:0009987,GO:0010383,GO:0010410,GO:0010468,GO:0010556,GO:0010557,GO:0010604,GO:0010628,GO:0012505,GO:0016051,GO:0016407,GO:0016413,GO:0016740,GO:…	-	-	-	-	-	-	-	-	-	-	PC-Esterase,PMR5N
GWHPACFB000548	4098.XP_009586580.1	4.13e-52	176.0	2C7QK@1|root,2QUNQ@2759|Eukaryota,37QB2@33090|Viridiplantae,3GF5M@35493|Streptophyta,44TII@71274|asterids	35493|Streptophyta	S	hAT family C-terminal dimerisation region	-	-	-	-	-	-	-	-	-	-	-	-	DUF659,Dimer_Tnp_hAT,zf-BED
GWHPACFB000549	3694.POPTR_0006s15620.1	5.75e-119	368.0	2C7QK@1|root,2QUNQ@2759|Eukaryota,37QB2@33090|Viridiplantae,3GF5M@35493|Streptophyta,4JVI7@91835|fabids	35493|Streptophyta	S	Protein of unknown function (DUF 659)	-	-	-	-	-	-	-	-	-	-	-	-	DUF659,Dimer_Tnp_hAT,zf-BED
GWHPACFB000550	4432.XP_010253791.1	2.53e-157	451.0	COG0631@1|root,KOG0698@2759|Eukaryota,37JA2@33090|Viridiplantae,3G7CQ@35493|Streptophyta	35493|Streptophyta	T	phosphatase 2C	-	GO:0001101,GO:0003674,GO:0003824,GO:0004721,GO:0004722,GO:0005575,GO:0005622,GO:0005623,GO:0005634,GO:0005737,GO:0006464,GO:0006470,GO:0006793,GO:0006796,GO:0006807,GO:0006950,GO:0006952,GO:0007154,GO:0007165,GO:0007275,GO:0008150,GO:0008152,GO:0009536,GO:0009605,GO:0009607,GO:0009611,GO:0009620,GO:0009719,GO:0009725,GO:0009737,GO:0009738,GO:0009755,GO:0009791,GO:0009888,GO:0009987,GO:0010033,GO:…	3.1.3.16	ko:K17506	-	-	-	-	ko00000,ko01000,ko01009	-	-	-	PP2C
GWHPACFB000551	4432.XP_010264592.1	0.0	3191.0	KOG0985@1|root,KOG0985@2759|Eukaryota,37KUU@33090|Viridiplantae,3GGGA@35493|Streptophyta	35493|Streptophyta	U	Clathrin is the major protein of the polyhedral coat of coated pits and vesicles	-	GO:0003674,GO:0005488,GO:0005515,GO:0005575,GO:0005622,GO:0005623,GO:0005737,GO:0005773,GO:0005774,GO:0005794,GO:0005829,GO:0005886,GO:0005911,GO:0006810,GO:0006897,GO:0006898,GO:0008150,GO:0009506,GO:0009507,GO:0009536,GO:0009987,GO:0010118,GO:0012505,GO:0016020,GO:0016192,GO:0030054,GO:0031090,GO:0042802,GO:0043226,GO:0043227,GO:0043229,GO:0043231,GO:0044422,GO:0044424,GO:0044437,GO:0044444,GO:…	-	ko:K04646	ko04142,ko04144,ko04721,ko04961,ko05016,ko05100,map04142,map04144,map04721,map04961,map05016,map05100	-	-	-	ko00000,ko00001,ko04131,ko04147	-	-	-	Clathrin,Clathrin-link,Clathrin_H_link,Clathrin_propel
GWHPACFB000552	2711.XP_006486298.1	1.81e-274	758.0	COG0438@1|root,KOG1387@2759|Eukaryota,37JC7@33090|Viridiplantae,3G83J@35493|Streptophyta	35493|Streptophyta	M	GDP-Man Man(3)GlcNAc(2)-PP-Dol	-	GO:0000026,GO:0000030,GO:0001101,GO:0003674,GO:0003824,GO:0004376,GO:0004377,GO:0005575,GO:0005622,GO:0005623,GO:0005737,GO:0005783,GO:0005789,GO:0006464,GO:0006486,GO:0006487,GO:0006490,GO:0006629,GO:0006807,GO:0006950,GO:0006970,GO:0008150,GO:0008152,GO:0009058,GO:0009059,GO:0009100,GO:0009101,GO:0009628,GO:0009719,GO:0009725,GO:0009737,GO:0009832,GO:0009987,GO:0010033,GO:0012505,GO:0016020,GO:…	2.4.1.131	ko:K03844	ko00510,ko00513,ko01100,map00510,map00513,map01100	M00055	R06127,R06128	-	ko00000,ko00001,ko00002,ko01000,ko01003	-	GT4	-	ALG11_N,Glycos_transf_1
GWHPACFB000553	29760.VIT_13s0067g01350.t01	9.61e-62	199.0	296YE@1|root,2RDXR@2759|Eukaryota,37NQP@33090|Viridiplantae,3GGDF@35493|Streptophyta	35493|Streptophyta	K	transcription factor	-	GO:0003674,GO:0003700,GO:0006355,GO:0008150,GO:0009889,GO:0010468,GO:0010556,GO:0019219,GO:0019222,GO:0031323,GO:0031326,GO:0050789,GO:0050794,GO:0051171,GO:0051252,GO:0060255,GO:0065007,GO:0080090,GO:0140110,GO:1903506,GO:2000112,GO:2001141	-	-	-	-	-	-	-	-	-	-	HLH
GWHPACFB000554	3641.EOY17728	1.37e-49	167.0	COG5147@1|root,KOG0048@2759|Eukaryota,37KMR@33090|Viridiplantae,3GHJF@35493|Streptophyta	35493|Streptophyta	K	Transcription factor	-	GO:0000981,GO:0000988,GO:0000989,GO:0001067,GO:0001076,GO:0001101,GO:0001134,GO:0001135,GO:0003674,GO:0003676,GO:0003677,GO:0003700,GO:0005488,GO:0005575,GO:0005622,GO:0005623,GO:0005634,GO:0006355,GO:0006357,GO:0006950,GO:0006952,GO:0006970,GO:0008150,GO:0009414,GO:0009415,GO:0009605,GO:0009607,GO:0009617,GO:0009620,GO:0009628,GO:0009651,GO:0009719,GO:0009723,GO:0009725,GO:0009733,GO:0009737,GO:…	-	ko:K09420	ko04151,ko05166,map04151,map05166	-	-	-	ko00000,ko00001,ko03000	-	-	-	Myb_DNA-binding
GWHPACFB000555	2711.XP_006486293.1	2.03e-45	160.0	KOG0800@1|root,KOG0800@2759|Eukaryota,37VC7@33090|Viridiplantae,3GJCJ@35493|Streptophyta	35493|Streptophyta	O	RING-H2 finger protein	-	-	-	-	-	-	-	-	-	-	-	-	zf-RING_2
GWHPACFB000556	29760.VIT_13s0067g01410.t01	2.49e-206	583.0	28JKW@1|root,2QS03@2759|Eukaryota,37P46@33090|Viridiplantae,3GD6I@35493|Streptophyta	35493|Streptophyta	S	Taxadien-5-alpha-ol	-	-	-	-	-	-	-	-	-	-	-	-	Transferase
GWHPACFB000557	3694.POPTR_0010s19330.1	2.55e-261	740.0	KOG0167@1|root,KOG0167@2759|Eukaryota,37RAQ@33090|Viridiplantae,3GE44@35493|Streptophyta,4JJZV@91835|fabids	35493|Streptophyta	S	RING-type E3 ubiquitin transferase	-	GO:0002237,GO:0002682,GO:0002683,GO:0003674,GO:0003824,GO:0004842,GO:0005102,GO:0005488,GO:0005515,GO:0005575,GO:0005622,GO:0005623,GO:0005634,GO:0005737,GO:0005829,GO:0005886,GO:0006464,GO:0006807,GO:0006950,GO:0006952,GO:0008150,GO:0008152,GO:0009605,GO:0009607,GO:0009608,GO:0009609,GO:0009610,GO:0009617,GO:0009620,GO:0009877,GO:0009987,GO:0010033,GO:0010941,GO:0016020,GO:0016567,GO:0016740,GO:…	-	-	-	-	-	-	-	-	-	-	Arm,U-box
GWHPACFB000558	3694.POPTR_0010s19310.1	4.6e-89	279.0	29E48@1|root,2QU3M@2759|Eukaryota,37TC9@33090|Viridiplantae,3GHRJ@35493|Streptophyta,4JTP3@91835|fabids	35493|Streptophyta	K	Myb-like DNA-binding domain	-	GO:0003674,GO:0003700,GO:0006355,GO:0008150,GO:0009889,GO:0010468,GO:0010556,GO:0019219,GO:0019222,GO:0031323,GO:0031326,GO:0050789,GO:0050794,GO:0051171,GO:0051252,GO:0060255,GO:0065007,GO:0080090,GO:0140110,GO:1903506,GO:2000112,GO:2001141	-	-	-	-	-	-	-	-	-	-	Myb_DNA-binding
GWHPACFB000559	3641.EOY08712	3.92e-43	149.0	COG0537@1|root,KOG3275@2759|Eukaryota,37TQI@33090|Viridiplantae,3GHW7@35493|Streptophyta	35493|Streptophyta	T	14 kDa zinc-binding	-	GO:0003674,GO:0003824,GO:0005575,GO:0005622,GO:0005623,GO:0005737,GO:0005777,GO:0005886,GO:0006139,GO:0006163,GO:0006725,GO:0006753,GO:0006790,GO:0006793,GO:0006796,GO:0006807,GO:0008150,GO:0008152,GO:0009117,GO:0009150,GO:0009259,GO:0009987,GO:0016020,GO:0016787,GO:0016817,GO:0016819,GO:0019637,GO:0019693,GO:0034641,GO:0042579,GO:0043226,GO:0043227,GO:0043229,GO:0043231,GO:0044237,GO:0044238,GO:…	-	ko:K02503	-	-	-	-	ko00000,ko04147	-	-	-	HIT
GWHPACFB000560	4432.XP_010257075.1	1.39e-276	768.0	COG4775@1|root,KOG2602@2759|Eukaryota,37T7C@33090|Viridiplantae,3GF93@35493|Streptophyta	35493|Streptophyta	M	sorting and assembly machinery component	-	GO:0006996,GO:0007005,GO:0007006,GO:0007007,GO:0008150,GO:0009987,GO:0016043,GO:0042407,GO:0061024,GO:0071840	-	ko:K07277	-	-	-	-	ko00000,ko02000,ko03029	1.B.33	-	-	Bac_surface_Ag,POTRA
GWHPACFB000561	3983.cassava4.1_032691m	1.18e-199	575.0	KOG1166@1|root,KOG1166@2759|Eukaryota,37M41@33090|Viridiplantae,3GEFJ@35493|Streptophyta,4JG8Y@91835|fabids	35493|Streptophyta	D	Mad3/BUB1 hoMad3/BUB1 homology region 1	-	-	-	-	-	-	-	-	-	-	-	-	Mad3_BUB1_I
GWHPACFB000562	29760.VIT_13s0067g01540.t01	1.68e-84	254.0	2A1BW@1|root,2RY0E@2759|Eukaryota,37U8G@33090|Viridiplantae,3GIZH@35493|Streptophyta	35493|Streptophyta	S	Proline-rich protein	-	-	-	-	-	-	-	-	-	-	-	-	Pollen_Ole_e_I
GWHPACFB000563	3760.EMJ21834	2.68e-200	584.0	COG0515@1|root,2QQVC@2759|Eukaryota,37K4S@33090|Viridiplantae,3GCTY@35493|Streptophyta,4JG2I@91835|fabids	35493|Streptophyta	T	receptor-like serine threonine-protein kinase	-	-	2.7.11.1	ko:K04733	ko04010,ko04064,ko04620,ko04621,ko04624,ko04722,ko05133,ko05140,ko05142,ko05145,ko05152,ko05162,ko05164,map04010,map04064,map04620,map04621,map04624,map04722,map05133,map05140,map05142,map05145,map05152,map05162,map05164	M00686	-	-	ko00000,ko00001,ko00002,ko01000,ko01001	-	-	-	LRRNT_2,LRR_8,Pkinase_Tyr
GWHPACFB000564	4096.XP_009777299.1	1.74e-146	434.0	COG0666@1|root,KOG4177@2759|Eukaryota,37HIC@33090|Viridiplantae,3GDBX@35493|Streptophyta,44IGH@71274|asterids	35493|Streptophyta	M	Serine threonine-protein phosphatase 6 regulatory ankyrin repeat subunit C-like	-	GO:0005575,GO:0005622,GO:0005623,GO:0005634,GO:0005654,GO:0031974,GO:0031981,GO:0043226,GO:0043227,GO:0043229,GO:0043231,GO:0043233,GO:0044422,GO:0044424,GO:0044428,GO:0044446,GO:0044464,GO:0070013	-	ko:K15502,ko:K15503	-	-	-	-	ko00000,ko01009,ko03400	-	-	-	Ank_2,Ank_3,Ank_4,Motile_Sperm
GWHPACFB000565	4155.Migut.F00641.1.p	1.98e-135	390.0	COG1093@1|root,KOG2916@2759|Eukaryota,37JJ2@33090|Viridiplantae,3G9JC@35493|Streptophyta,44EWR@71274|asterids	35493|Streptophyta	J	Eukaryotic translation initiation factor 2 subunit	-	GO:0000075,GO:0000077,GO:0000278,GO:0002181,GO:0002183,GO:0003674,GO:0003676,GO:0003723,GO:0003729,GO:0003743,GO:0005488,GO:0005575,GO:0005622,GO:0005623,GO:0005634,GO:0005737,GO:0005829,GO:0005840,GO:0005850,GO:0005851,GO:0006412,GO:0006413,GO:0006518,GO:0006807,GO:0006950,GO:0006974,GO:0007049,GO:0007093,GO:0007346,GO:0008135,GO:0008150,GO:0008152,GO:0009058,GO:0009059,GO:0009987,GO:0010467,GO:…	-	ko:K03237	ko03013,ko04138,ko04140,ko04141,ko04210,ko04932,ko05160,ko05162,ko05164,ko05168,map03013,map04138,map04140,map04141,map04210,map04932,map05160,map05162,map05164,map05168	-	-	-	ko00000,ko00001,ko03012	-	-	-	EIF_2_alpha,S1
GWHPACFB000566	3983.cassava4.1_009432m	1.62e-134	397.0	28XI9@1|root,2RWU0@2759|Eukaryota,37TCJ@33090|Viridiplantae,3GF03@35493|Streptophyta,4JM1T@91835|fabids	35493|Streptophyta	S	Protein MID1-COMPLEMENTING ACTIVITY	-	-	-	-	-	-	-	-	-	-	-	-	PLAC8
GWHPACFB000567	3750.XP_008354159.1	9.64e-274	758.0	KOG1382@1|root,KOG1382@2759|Eukaryota,37JZY@33090|Viridiplantae,3GA0X@35493|Streptophyta,4JD0Q@91835|fabids	35493|Streptophyta	L	Belongs to the histidine acid phosphatase family	-	-	3.1.3.62,3.1.3.80	ko:K03103	ko00010,ko00562,ko01100,map00010,map00562,map01100	-	R03434,R09532	RC00017,RC00078	ko00000,ko00001,ko01000	-	-	-	His_Phos_2
GWHPACFB000568	3760.EMJ02972	1.09e-168	499.0	KOG1192@1|root,KOG1192@2759|Eukaryota,37J9T@33090|Viridiplantae,3GE9Z@35493|Streptophyta,4JRZ6@91835|fabids	35493|Streptophyta	CG	Belongs to the UDP-glycosyltransferase family	-	-	2.4.1.263	ko:K14595	ko00906,ko01100,ko01110,map00906,map01100,map01110	-	R07575	RC00005,RC00523	ko00000,ko00001,ko01000,ko01003	-	GT1	-	UDPGT
GWHPACFB000570	29760.VIT_10s0042g00700.t01	6.04e-153	471.0	COG4886@1|root,2QVKB@2759|Eukaryota,37PZ6@33090|Viridiplantae,3GEPX@35493|Streptophyta	35493|Streptophyta	T	Encoded by	-	-	2.7.11.1	ko:K04733	ko04010,ko04064,ko04620,ko04621,ko04624,ko04722,ko05133,ko05140,ko05142,ko05145,ko05152,ko05162,ko05164,map04010,map04064,map04620,map04621,map04624,map04722,map05133,map05140,map05142,map05145,map05152,map05162,map05164	M00686	-	-	ko00000,ko00001,ko00002,ko01000,ko01001	-	-	-	LRR_1,LRR_8,Pkinase,Pkinase_Tyr
GWHPACFB000571	4113.PGSC0003DMT400061540	0.0	1508.0	COG0553@1|root,KOG0390@2759|Eukaryota,37PPI@33090|Viridiplantae,3GGVG@35493|Streptophyta,44EFA@71274|asterids	35493|Streptophyta	L	SNF2 domain-containing protein	CHR38	GO:0000003,GO:0000018,GO:0000280,GO:0003674,GO:0003676,GO:0003677,GO:0003824,GO:0005488,GO:0005575,GO:0005622,GO:0005623,GO:0005634,GO:0005694,GO:0005730,GO:0006139,GO:0006259,GO:0006310,GO:0006311,GO:0006325,GO:0006338,GO:0006342,GO:0006355,GO:0006725,GO:0006807,GO:0006996,GO:0007049,GO:0007127,GO:0007131,GO:0008094,GO:0008150,GO:0008152,GO:0009889,GO:0009890,GO:0009892,GO:0009987,GO:0010468,GO:…	-	ko:K10875	ko03440,map03440	-	-	-	ko00000,ko00001,ko01000,ko03400	-	-	-	Helicase_C,Methyltransf_11,Methyltransf_21,SNF2_N
GWHPACFB000572	4432.XP_010257037.1	1.31e-98	292.0	2BZYY@1|root,2QWFG@2759|Eukaryota,37INR@33090|Viridiplantae,3GBI2@35493|Streptophyta	35493|Streptophyta	S	Abscisic acid receptor	PYL6	GO:0001101,GO:0003674,GO:0004857,GO:0004864,GO:0005488,GO:0005515,GO:0005575,GO:0005622,GO:0005623,GO:0005634,GO:0005737,GO:0007154,GO:0007165,GO:0008150,GO:0008289,GO:0009719,GO:0009725,GO:0009737,GO:0009738,GO:0009753,GO:0009755,GO:0009867,GO:0009892,GO:0009987,GO:0010033,GO:0010427,GO:0010563,GO:0010605,GO:0010921,GO:0010923,GO:0019208,GO:0019212,GO:0019220,GO:0019222,GO:0019840,GO:0019888,GO:…	-	ko:K14496	ko04016,ko04075,map04016,map04075	-	-	-	ko00000,ko00001	-	-	-	Polyketide_cyc2
GWHPACFB000573	4098.XP_009594291.1	5.85e-263	725.0	28M7K@1|root,2QTQP@2759|Eukaryota,37RCP@33090|Viridiplantae,3GGWN@35493|Streptophyta,44BT5@71274|asterids	35493|Streptophyta	S	trichome birefringence-like 33	-	GO:0003674,GO:0003824,GO:0005575,GO:0005622,GO:0005623,GO:0005737,GO:0005794,GO:0005975,GO:0005976,GO:0008150,GO:0008152,GO:0008374,GO:0009832,GO:0009834,GO:0009987,GO:0010383,GO:0010410,GO:0012505,GO:0016407,GO:0016413,GO:0016740,GO:0016746,GO:0016747,GO:0042546,GO:0043170,GO:0043226,GO:0043227,GO:0043229,GO:0043231,GO:0043412,GO:0044036,GO:0044085,GO:0044237,GO:0044238,GO:0044260,GO:0044424,GO:…	-	-	-	-	-	-	-	-	-	-	PC-Esterase,PMR5N
GWHPACFB000574	29760.VIT_13s0067g01910.t01	2.83e-128	374.0	28NCZ@1|root,2QUYE@2759|Eukaryota,37K01@33090|Viridiplantae,3G8PD@35493|Streptophyta	35493|Streptophyta	S	isoform X1	-	-	-	ko:K21141	ko04138,map04138	-	-	-	ko00000,ko00001,ko02000,ko04131	9.A.15.1	-	-	ATG27
GWHPACFB000575	102107.XP_008233825.1	3.19e-85	261.0	28N81@1|root,2QUTA@2759|Eukaryota,37J8E@33090|Viridiplantae,3G9PA@35493|Streptophyta,4JKG8@91835|fabids	35493|Streptophyta	S	Biotin carboxyl carrier protein of acetyl-CoA	-	-	-	-	-	-	-	-	-	-	-	-	Biotin_lipoyl
GWHPACFB000576	29760.VIT_13s0067g02070.t01	9.23e-138	437.0	KOG1072@1|root,KOG1072@2759|Eukaryota,37PPB@33090|Viridiplantae,3GA9D@35493|Streptophyta	35493|Streptophyta	S	Kelch-like protein	-	GO:0005575,GO:0005622,GO:0005623,GO:0005634,GO:0005737,GO:0005856,GO:0043226,GO:0043227,GO:0043228,GO:0043229,GO:0043231,GO:0043232,GO:0044424,GO:0044464	-	ko:K10443,ko:K10450,ko:K10457	-	-	-	-	ko00000,ko04121	-	-	-	Dev_Cell_Death,Kelch_1,Kelch_5
GWHPACFB000577	29760.VIT_13s0067g02090.t01	0.0	1083.0	2CMB3@1|root,2QPUQ@2759|Eukaryota,37P1Z@33090|Viridiplantae,3GFNB@35493|Streptophyta	35493|Streptophyta	S	multicellular organism development	-	GO:0005575,GO:0005622,GO:0005623,GO:0005737,GO:0006725,GO:0006778,GO:0006779,GO:0006807,GO:0008150,GO:0008152,GO:0009058,GO:0009507,GO:0009536,GO:0009719,GO:0009725,GO:0009741,GO:0009987,GO:0010033,GO:0014070,GO:0015994,GO:0015995,GO:0018130,GO:0019438,GO:0033013,GO:0033014,GO:0033993,GO:0034641,GO:0042221,GO:0042440,GO:0043226,GO:0043227,GO:0043229,GO:0043231,GO:0044237,GO:0044249,GO:0044271,GO:…	-	-	-	-	-	-	-	-	-	-	Cofac_haem_bdg,RETICULATA-like
GWHPACFB000578	29760.VIT_13s0067g02150.t01	6.83e-22	90.1	KOG1584@1|root,KOG1584@2759|Eukaryota	2759|Eukaryota	S	sulfotransferase activity	-	-	2.8.2.39	ko:K01025,ko:K22312	-	-	-	-	ko00000,ko01000	-	-	-	Sulfotransfer_1
GWHPACFB000579	4096.XP_009796723.1	7.31e-166	473.0	COG1525@1|root,2QT2R@2759|Eukaryota,37HVU@33090|Viridiplantae,3GE5Q@35493|Streptophyta,44G4N@71274|asterids	35493|Streptophyta	L	Staphylococcal nuclease homologues	-	GO:0003674,GO:0003824,GO:0004518,GO:0005575,GO:0005622,GO:0005623,GO:0005634,GO:0005737,GO:0006139,GO:0006401,GO:0006725,GO:0006807,GO:0008150,GO:0008152,GO:0009056,GO:0009057,GO:0009987,GO:0016070,GO:0016787,GO:0016788,GO:0019439,GO:0034641,GO:0034655,GO:0043170,GO:0043226,GO:0043227,GO:0043229,GO:0043231,GO:0044237,GO:0044238,GO:0044248,GO:0044260,GO:0044265,GO:0044270,GO:0044424,GO:0044464,GO:…	-	-	-	-	-	-	-	-	-	-	SNase
GWHPACFB000580	29760.VIT_13s0067g02170.t01	4.94e-53	171.0	2BI9J@1|root,2S1DT@2759|Eukaryota,37VM0@33090|Viridiplantae,3GJDS@35493|Streptophyta	35493|Streptophyta	S	BEST Arabidopsis thaliana protein match is	-	-	-	-	-	-	-	-	-	-	-	-	-
GWHPACFB000581	29730.Gorai.010G193000.1	3.48e-79	242.0	2A7X3@1|root,2RYF6@2759|Eukaryota,37U8B@33090|Viridiplantae,3GIII@35493|Streptophyta	35493|Streptophyta	S	Wound-induced protein	-	GO:0000302,GO:0001101,GO:0002238,GO:0006950,GO:0006979,GO:0007275,GO:0007568,GO:0008150,GO:0009605,GO:0009607,GO:0009620,GO:0009624,GO:0010033,GO:0010035,GO:0010150,GO:0010193,GO:0032501,GO:0032502,GO:0042221,GO:0042493,GO:0043207,GO:0046677,GO:0048366,GO:0048367,GO:0048731,GO:0048827,GO:0048856,GO:0050896,GO:0051704,GO:0051707,GO:0090693,GO:0099402,GO:1901700	-	-	-	-	-	-	-	-	-	-	WI12
GWHPACFB000582	29760.VIT_13s0067g02190.t01	6.92e-289	808.0	2CMD9@1|root,2QQ0U@2759|Eukaryota,37HJ0@33090|Viridiplantae,3GG6Y@35493|Streptophyta	35493|Streptophyta	S	Protein of unknown function (DUF2985)	-	-	-	-	-	-	-	-	-	-	-	-	DUF2985,PLAC8
GWHPACFB000583	4155.Migut.F01268.1.p	2.08e-144	414.0	KOG1586@1|root,KOG1586@2759|Eukaryota,37HIJ@33090|Viridiplantae,3GBY5@35493|Streptophyta,44F4Z@71274|asterids	35493|Streptophyta	U	Alpha-soluble NSF attachment	-	-	-	ko:K15296	ko04138,ko04721,map04138,map04721	-	-	-	ko00000,ko00001,ko04131	-	-	-	SNAP
GWHPACFB000584	29760.VIT_13s0067g02220.t01	4.73e-215	605.0	COG0814@1|root,KOG1305@2759|Eukaryota,37I6M@33090|Viridiplantae,3G81C@35493|Streptophyta	35493|Streptophyta	E	amino acid transporter	-	-	-	ko:K14993	-	-	-	-	ko00000,ko02000	2.A.18.6	-	-	Aa_trans
GWHPACFB000585	29760.VIT_13s0067g02260.t01	3.72e-123	379.0	KOG4197@1|root,KOG4197@2759|Eukaryota,37IBJ@33090|Viridiplantae,3GF3J@35493|Streptophyta	35493|Streptophyta	L	Pentatricopeptide repeat-containing protein	-	-	-	-	-	-	-	-	-	-	-	-	DYW_deaminase,PPR,PPR_2
GWHPACFB000586	3694.POPTR_0013s08160.1	1.68e-160	475.0	28M04@1|root,2QTGY@2759|Eukaryota,37INJ@33090|Viridiplantae,3GE1R@35493|Streptophyta,4JEDW@91835|fabids	35493|Streptophyta	S	Nodulin-like	-	-	-	-	-	-	-	-	-	-	-	-	Nodulin-like
GWHPACFB000587	4098.XP_009629010.1	2.31e-106	314.0	KOG1987@1|root,KOG1987@2759|Eukaryota,37QN9@33090|Viridiplantae,3GB5A@35493|Streptophyta,44FEC@71274|asterids	35493|Streptophyta	D	Broad-Complex, Tramtrack and Bric a brac	-	GO:0000151,GO:0003674,GO:0005488,GO:0005515,GO:0005575,GO:0005622,GO:0005623,GO:0005737,GO:0006508,GO:0006511,GO:0006807,GO:0008150,GO:0008152,GO:0009056,GO:0009057,GO:0009987,GO:0010498,GO:0019005,GO:0019222,GO:0019538,GO:0019899,GO:0019941,GO:0030162,GO:0030163,GO:0031461,GO:0031625,GO:0032991,GO:0043161,GO:0043170,GO:0043632,GO:0044237,GO:0044238,GO:0044248,GO:0044257,GO:0044260,GO:0044265,GO:…	-	ko:K10523	ko04340,ko04341,map04340,map04341	M00384	-	-	ko00000,ko00001,ko00002,ko04121	-	-	-	BTB
GWHPACFB000588	102107.XP_008233848.1	1.04e-12	73.6	2E0YB@1|root,2S8BI@2759|Eukaryota,37WSM@33090|Viridiplantae,3GM3I@35493|Streptophyta,4JR8N@91835|fabids	35493|Streptophyta	-	-	-	-	-	-	-	-	-	-	-	-	-	-	-
GWHPACFB000589	3988.XP_002520834.1	0.0	1000.0	COG3104@1|root,KOG1237@2759|Eukaryota,37PK0@33090|Viridiplantae,3GB0J@35493|Streptophyta,4JN62@91835|fabids	35493|Streptophyta	E	Protein NRT1 PTR FAMILY	-	GO:0008150,GO:0009605,GO:0009607,GO:0009624,GO:0043207,GO:0050896,GO:0051704,GO:0051707	-	ko:K14638	-	-	-	-	ko00000,ko02000	2.A.17.3	-	-	PTR2
GWHPACFB000590	4113.PGSC0003DMT400030402	3.15e-185	520.0	2C0PQ@1|root,2QT8W@2759|Eukaryota,37HUF@33090|Viridiplantae,3GAU8@35493|Streptophyta,44NGB@71274|asterids	35493|Streptophyta	Q	Belongs to the peroxidase family	-	-	1.11.1.7	ko:K00430	ko00940,ko01100,ko01110,map00940,map01100,map01110	-	R00602,R02596,R03919,R04007,R07443	RC00034	ko00000,ko00001,ko01000	-	-	-	peroxidase
GWHPACFB000591	3983.cassava4.1_029925m	5.03e-95	283.0	28N5C@1|root,2QUQH@2759|Eukaryota,37J5W@33090|Viridiplantae,3GF46@35493|Streptophyta,4JKDT@91835|fabids	35493|Streptophyta	S	LOB domain-containing protein	-	-	-	-	-	-	-	-	-	-	-	-	LOB
GWHPACFB000593	3641.EOY20041	7.49e-49	166.0	2BJNT@1|root,2S1GQ@2759|Eukaryota,37V74@33090|Viridiplantae,3GJSA@35493|Streptophyta	35493|Streptophyta	-	-	-	-	-	-	-	-	-	-	-	-	-	-	DUF688
GWHPACFB000594	4096.XP_009779783.1	4.44e-145	434.0	2D2AZ@1|root,2SM72@2759|Eukaryota,37YZ3@33090|Viridiplantae,3GNMQ@35493|Streptophyta,44EHR@71274|asterids	35493|Streptophyta	S	Weak chloroplast movement under blue light	-	-	-	-	-	-	-	-	-	-	-	-	WEMBL
GWHPACFB000595	102107.XP_008233860.1	0.0	883.0	COG2252@1|root,2QQ5E@2759|Eukaryota,37KKT@33090|Viridiplantae,3GB4N@35493|Streptophyta,4JNS3@91835|fabids	35493|Streptophyta	S	Adenine guanine permease	-	GO:0003674,GO:0005215,GO:0005345,GO:0006810,GO:0006863,GO:0008150,GO:0015205,GO:0015851,GO:0015853,GO:0015854,GO:0022857,GO:0051179,GO:0051234,GO:0055085,GO:0071702,GO:0071705,GO:0072530,GO:1904823	-	ko:K06901	-	-	-	-	ko00000,ko02000	2.A.1.40	-	-	Xan_ur_permease
GWHPACFB000596	4098.XP_009599419.1	1.87e-09	60.5	28PWY@1|root,2QWJJ@2759|Eukaryota,37NQA@33090|Viridiplantae	33090|Viridiplantae	S	source UniProtKB	-	-	-	-	-	-	-	-	-	-	-	-	DUF4218,Transpos_assoc,Transposase_21
GWHPACFB000597	4538.ORGLA11G0063700.1	2.89e-14	77.4	2D1AM@1|root,2SHDI@2759|Eukaryota,37Z1R@33090|Viridiplantae,3GNGM@35493|Streptophyta,3M4WM@4447|Liliopsida,3IM6V@38820|Poales	35493|Streptophyta	S	Transposase-associated domain	-	-	-	-	-	-	-	-	-	-	-	-	Transpos_assoc,Transposase_21
GWHPACFB000599	29730.Gorai.009G294300.1	1.7e-143	411.0	COG2453@1|root,KOG1716@2759|Eukaryota,37JIZ@33090|Viridiplantae,3GE9F@35493|Streptophyta	35493|Streptophyta	V	Phosphoglucan phosphatase LSF2	-	GO:0000272,GO:0001871,GO:0003674,GO:0003824,GO:0005488,GO:0005575,GO:0005622,GO:0005623,GO:0005737,GO:0005975,GO:0005976,GO:0005982,GO:0005983,GO:0006073,GO:0006793,GO:0006796,GO:0008150,GO:0008152,GO:0009056,GO:0009057,GO:0009251,GO:0009507,GO:0009536,GO:0009987,GO:0016052,GO:0016311,GO:0016787,GO:0016788,GO:0016791,GO:0019203,GO:0030246,GO:0030247,GO:0042578,GO:0043170,GO:0043226,GO:0043227,GO:…	3.1.3.16,3.1.3.48	ko:K14165	-	-	-	-	ko00000,ko01000,ko01009	-	-	-	DSPc
GWHPACFB000600	29760.VIT_13s0067g02530.t01	9.18e-313	866.0	KOG2545@1|root,KOG2545@2759|Eukaryota,37N95@33090|Viridiplantae,3GC6I@35493|Streptophyta	35493|Streptophyta	S	Mini-chromosome maintenance complex-binding	-	GO:0000228,GO:0000785,GO:0000790,GO:0000819,GO:0003674,GO:0003682,GO:0005488,GO:0005575,GO:0005622,GO:0005623,GO:0005634,GO:0005694,GO:0005737,GO:0006139,GO:0006259,GO:0006260,GO:0006261,GO:0006281,GO:0006301,GO:0006725,GO:0006807,GO:0006950,GO:0006974,GO:0006996,GO:0007049,GO:0007059,GO:0007062,GO:0008150,GO:0008152,GO:0009058,GO:0009059,GO:0009507,GO:0009526,GO:0009536,GO:0009941,GO:0009987,GO:…	-	-	-	-	-	-	-	-	-	-	MCM_bind
GWHPACFB000601	29760.VIT_13s0067g02570.t01	0.0	1349.0	COG3158@1|root,2QPSA@2759|Eukaryota,37HM4@33090|Viridiplantae,3GDU8@35493|Streptophyta	35493|Streptophyta	P	Potassium transporter	HAK8	GO:0003674,GO:0005215,GO:0005575,GO:0005623,GO:0005886,GO:0006810,GO:0006811,GO:0006812,GO:0006813,GO:0008150,GO:0008324,GO:0009987,GO:0015075,GO:0015077,GO:0015079,GO:0015318,GO:0015672,GO:0016020,GO:0022857,GO:0022890,GO:0030001,GO:0034220,GO:0044464,GO:0046873,GO:0051179,GO:0051234,GO:0055085,GO:0071804,GO:0071805,GO:0071944,GO:0098655,GO:0098660,GO:0098662	-	ko:K03549	-	-	-	-	ko00000,ko02000	2.A.72	-	-	K_trans
GWHPACFB000603	3760.EMJ19228	3.54e-233	650.0	KOG2366@1|root,KOG2366@2759|Eukaryota,37MJ5@33090|Viridiplantae,3GAJH@35493|Streptophyta,4JKNK@91835|fabids	35493|Streptophyta	G	alpha-galactosidase	-	GO:0003674,GO:0003824,GO:0004553,GO:0004557,GO:0005575,GO:0005618,GO:0005622,GO:0005623,GO:0005737,GO:0005773,GO:0005975,GO:0008150,GO:0008152,GO:0009505,GO:0015925,GO:0016787,GO:0016798,GO:0030312,GO:0043226,GO:0043227,GO:0043229,GO:0043231,GO:0044238,GO:0044424,GO:0044444,GO:0044464,GO:0071704,GO:0071944	3.2.1.22	ko:K07407	ko00052,ko00561,ko00600,ko00603,map00052,map00561,map00600,map00603	-	R01101,R01103,R01104,R01194,R01329,R02926,R03634,R04019,R04470,R05549,R05961,R06091	RC00049,RC00059,RC00451	ko00000,ko00001,ko01000	-	-	-	Melibiase_2,Melibiase_2_C
GWHPACFB000604	85681.XP_006435892.1	2.83e-150	456.0	COG5260@1|root,KOG1906@2759|Eukaryota,37RR1@33090|Viridiplantae,3GEU7@35493|Streptophyta	35493|Streptophyta	L	isoform X1	-	-	-	-	-	-	-	-	-	-	-	-	NTP_transf_2,PAP_assoc
GWHPACFB000605	29760.VIT_13s0067g02690.t01	3.13e-228	637.0	COG1867@1|root,KOG1253@2759|Eukaryota,37IJZ@33090|Viridiplantae,3GFZ3@35493|Streptophyta	35493|Streptophyta	J	Belongs to the class I-like SAM-binding methyltransferase superfamily. Trm1 family	-	-	2.1.1.215,2.1.1.216	ko:K00555	-	-	-	-	ko00000,ko01000,ko03016	-	-	-	TRM
GWHPACFB000608	29760.VIT_12s0028g03370.t01	4.97e-267	734.0	COG0180@1|root,KOG2145@2759|Eukaryota,37KMX@33090|Viridiplantae,3GCB1@35493|Streptophyta	35493|Streptophyta	J	Belongs to the class-I aminoacyl-tRNA synthetase family	-	GO:0003674,GO:0003824,GO:0004812,GO:0004830,GO:0005575,GO:0005622,GO:0005623,GO:0005737,GO:0005829,GO:0006082,GO:0006139,GO:0006399,GO:0006412,GO:0006418,GO:0006436,GO:0006518,GO:0006520,GO:0006725,GO:0006807,GO:0008150,GO:0008152,GO:0009058,GO:0009059,GO:0009987,GO:0010467,GO:0016070,GO:0016874,GO:0016875,GO:0019538,GO:0019752,GO:0034641,GO:0034645,GO:0034660,GO:0043038,GO:0043039,GO:0043043,GO:…	6.1.1.2	ko:K01867	ko00970,map00970	M00359,M00360	R03664	RC00055,RC00523	ko00000,ko00001,ko00002,ko01000,ko01007,ko03016	-	-	-	tRNA-synt_1b
GWHPACFB000609	3649.evm.model.supercontig_173.21	3.95e-176	494.0	COG2226@1|root,KOG1540@2759|Eukaryota,37PAS@33090|Viridiplantae,3GBXK@35493|Streptophyta,3HP2S@3699|Brassicales	35493|Streptophyta	H	Methyltransferase required for the conversion of 2- polyprenyl-6-methoxy-1,4-benzoquinol (DDMQH2) to 2-polyprenyl-3- methyl-6-methoxy-1,4-benzoquinol (DMQH2)	COQ5	GO:0005575,GO:0005622,GO:0005623,GO:0005737,GO:0005739,GO:0043226,GO:0043227,GO:0043229,GO:0043231,GO:0044424,GO:0044444,GO:0044464	2.1.1.201	ko:K06127	ko00130,ko01100,ko01110,map00130,map01100,map01110	M00128	R04983,R08774	RC00003,RC01253	ko00000,ko00001,ko00002,ko01000	-	-	-	Ubie_methyltran
GWHPACFB000610	102107.XP_008233864.1	4.11e-67	211.0	KOG1792@1|root,KOG1792@2759|Eukaryota,37SE8@33090|Viridiplantae,3GGBW@35493|Streptophyta,4JI5Y@91835|fabids	35493|Streptophyta	U	Reticulon-like protein	-	-	-	ko:K20723	ko05010,map05010	-	-	-	ko00000,ko00001,ko03036,ko04131	-	-	-	Reticulon
GWHPACFB000611	4432.XP_010253098.1	2.44e-144	415.0	28JEF@1|root,2QUZN@2759|Eukaryota,37JJB@33090|Viridiplantae,3GXCJ@35493|Streptophyta	35493|Streptophyta	S	atexp8,atexpa8,athexp alpha 1.11,exp8,expa8	EXP2	GO:0005575,GO:0005618,GO:0005623,GO:0006949,GO:0008150,GO:0009653,GO:0009987,GO:0016020,GO:0030312,GO:0032502,GO:0044464,GO:0048646,GO:0048856,GO:0071944	-	ko:K20628	-	-	-	-	ko00000	-	-	-	DPBB_1,Pollen_allerg_1
GWHPACFB000612	3988.XP_002520863.1	3.59e-163	458.0	28JEF@1|root,2QUZN@2759|Eukaryota,37JJB@33090|Viridiplantae,3GXCJ@35493|Streptophyta,4JF14@91835|fabids	35493|Streptophyta	S	Rare lipoprotein A (RlpA)-like double-psi beta-barrel	EXP2	GO:0005575,GO:0005618,GO:0005623,GO:0006949,GO:0008150,GO:0009653,GO:0009987,GO:0016020,GO:0030312,GO:0032502,GO:0044464,GO:0048646,GO:0048856,GO:0071944	-	ko:K20628	-	-	-	-	ko00000	-	-	-	DPBB_1,Pollen_allerg_1
GWHPACFB000613	29760.VIT_13s0067g02900.t01	4.62e-143	424.0	2CMJS@1|root,2QQKB@2759|Eukaryota,37P65@33090|Viridiplantae,3GFDA@35493|Streptophyta	35493|Streptophyta	K	Transcription factor	-	GO:0003674,GO:0003700,GO:0005488,GO:0005515,GO:0005575,GO:0005622,GO:0005623,GO:0005634,GO:0005654,GO:0005737,GO:0006355,GO:0008150,GO:0009889,GO:0010468,GO:0010556,GO:0019219,GO:0019222,GO:0031323,GO:0031326,GO:0031974,GO:0031981,GO:0043226,GO:0043227,GO:0043229,GO:0043231,GO:0043233,GO:0043621,GO:0044422,GO:0044424,GO:0044428,GO:0044444,GO:0044446,GO:0044464,GO:0048471,GO:0050789,GO:0050794,GO:…	-	-	-	-	-	-	-	-	-	-	bZIP_1
GWHPACFB000614	3760.EMJ19604	2.3e-51	171.0	KOG0800@1|root,KOG0800@2759|Eukaryota,37Q47@33090|Viridiplantae,3GCXD@35493|Streptophyta,4JNY5@91835|fabids	35493|Streptophyta	O	RING-H2 finger protein	-	GO:0000003,GO:0003006,GO:0003674,GO:0003824,GO:0004842,GO:0006464,GO:0006508,GO:0006511,GO:0006807,GO:0007275,GO:0008150,GO:0008152,GO:0009056,GO:0009057,GO:0009555,GO:0009791,GO:0009889,GO:0009900,GO:0009901,GO:0009908,GO:0009987,GO:0010498,GO:0010565,GO:0010817,GO:0016567,GO:0016740,GO:0019216,GO:0019217,GO:0019222,GO:0019538,GO:0019787,GO:0019941,GO:0022414,GO:0030163,GO:0031323,GO:0031326,GO:…	2.3.2.27	ko:K19040	-	-	-	-	ko00000,ko01000,ko04121	-	-	-	zf-RING_2
GWHPACFB000615	29760.VIT_13s0067g02870.t01	1.99e-123	358.0	28NHZ@1|root,2QV3J@2759|Eukaryota,37RQX@33090|Viridiplantae,3G8YS@35493|Streptophyta	35493|Streptophyta	S	Belongs to the chalcone isomerase family	-	GO:0003674,GO:0003824,GO:0005575,GO:0005622,GO:0005623,GO:0005737,GO:0005783,GO:0008150,GO:0008152,GO:0009058,GO:0009628,GO:0009812,GO:0009813,GO:0012505,GO:0016853,GO:0016872,GO:0043226,GO:0043227,GO:0043229,GO:0043231,GO:0044424,GO:0044444,GO:0044464,GO:0045430,GO:0050896,GO:0071704,GO:0080167,GO:1901576	5.5.1.6	ko:K01859	ko00941,ko01100,ko01110,map00941,map01100,map01110	M00137	R02446,R06556,R07990,R07995	RC00718	ko00000,ko00001,ko00002,ko01000	-	-	-	Chalcone
GWHPACFB000616	29760.VIT_13s0067g02850.t01	1.13e-220	624.0	COG2124@1|root,KOG0157@2759|Eukaryota,37THZ@33090|Viridiplantae,3GG11@35493|Streptophyta	35493|Streptophyta	IQ	Belongs to the cytochrome P450 family	-	-	-	-	-	-	-	-	-	-	-	-	p450
GWHPACFB000617	29760.VIT_13s0067g02850.t01	3.69e-226	638.0	COG2124@1|root,KOG0157@2759|Eukaryota,37THZ@33090|Viridiplantae,3GG11@35493|Streptophyta	35493|Streptophyta	IQ	Belongs to the cytochrome P450 family	-	-	-	-	-	-	-	-	-	-	-	-	p450
GWHPACFB000618	29760.VIT_13s0067g02850.t01	4.39e-206	586.0	COG2124@1|root,KOG0157@2759|Eukaryota,37THZ@33090|Viridiplantae,3GG11@35493|Streptophyta	35493|Streptophyta	IQ	Belongs to the cytochrome P450 family	-	-	-	-	-	-	-	-	-	-	-	-	p450
GWHPACFB000619	29760.VIT_13s0067g03020.t01	1.36e-195	566.0	28IDK@1|root,2QQQB@2759|Eukaryota,37I1I@33090|Viridiplantae,3G8GH@35493|Streptophyta	35493|Streptophyta	S	conserved protein UCP030365	-	-	-	-	-	-	-	-	-	-	-	-	-
GWHPACFB000620	29760.VIT_13s0067g03030.t01	3.39e-134	396.0	28KKZ@1|root,2QT2D@2759|Eukaryota,37S81@33090|Viridiplantae,3GAYR@35493|Streptophyta	35493|Streptophyta	S	U-box domain-containing protein	-	-	-	-	-	-	-	-	-	-	-	-	U-box
GWHPACFB000621	2711.XP_006481195.1	4.99e-35	138.0	2C8GU@1|root,2RY8S@2759|Eukaryota,37U54@33090|Viridiplantae,3GHNV@35493|Streptophyta	35493|Streptophyta	-	-	-	-	-	-	-	-	-	-	-	-	-	-	-
GWHPACFB000622	29760.VIT_13s0067g03050.t01	1.21e-287	834.0	COG4886@1|root,2QU7G@2759|Eukaryota,37PB9@33090|Viridiplantae,3G8U3@35493|Streptophyta	35493|Streptophyta	T	Probably inactive leucine-rich repeat receptor-like protein kinase	-	GO:0005575,GO:0005623,GO:0005886,GO:0016020,GO:0044464,GO:0071944	-	-	-	-	-	-	-	-	-	-	LRRNT_2,LRR_1,LRR_4,LRR_6,LRR_8,Pkinase,Pkinase_Tyr
GWHPACFB000623	29760.VIT_13s0067g03060.t01	2.25e-171	490.0	COG0143@1|root,KOG2241@2759|Eukaryota,37N3U@33090|Viridiplantae,3G8ZU@35493|Streptophyta	35493|Streptophyta	J	Putative tRNA binding domain	-	-	-	ko:K15437	-	-	-	-	ko00000,ko03016	-	-	-	GST_C,tRNA_bind
GWHPACFB000624	29760.VIT_13s0067g03070.t01	1.15e-79	239.0	COG5641@1|root,KOG1601@2759|Eukaryota,37VIQ@33090|Viridiplantae,3GITY@35493|Streptophyta	35493|Streptophyta	K	two-component response regulator	-	GO:0000156,GO:0000160,GO:0003674,GO:0006355,GO:0007154,GO:0007165,GO:0008150,GO:0009719,GO:0009725,GO:0009735,GO:0009736,GO:0009755,GO:0009889,GO:0009987,GO:0010033,GO:0010468,GO:0010556,GO:0019219,GO:0019222,GO:0023052,GO:0031323,GO:0031326,GO:0032870,GO:0035556,GO:0042221,GO:0050789,GO:0050794,GO:0050896,GO:0051171,GO:0051252,GO:0051716,GO:0060089,GO:0060255,GO:0065007,GO:0070887,GO:0071310,GO:…	-	ko:K14492	ko04075,map04075	-	-	-	ko00000,ko00001	-	-	-	Response_reg
GWHPACFB000625	102107.XP_008233892.1	7.74e-281	776.0	KOG2568@1|root,KOG2568@2759|Eukaryota,37HZU@33090|Viridiplantae,3G99J@35493|Streptophyta,4JFPB@91835|fabids	35493|Streptophyta	S	Transmembrane protein 87A-like	-	-	-	-	-	-	-	-	-	-	-	-	Lung_7-TM_R
GWHPACFB000626	29760.VIT_13s0067g03110.t01	0.0	1285.0	KOG1243@1|root,KOG1243@2759|Eukaryota,37KAP@33090|Viridiplantae,3G7N5@35493|Streptophyta	35493|Streptophyta	T	Inactive serine threonine-protein kinase	-	GO:0005575,GO:0005622,GO:0005623,GO:0005813,GO:0005815,GO:0005856,GO:0015630,GO:0043226,GO:0043228,GO:0043229,GO:0043232,GO:0044422,GO:0044424,GO:0044430,GO:0044446,GO:0044464	-	ko:K08876	-	-	-	-	ko00000,ko01001,ko03016	-	-	-	Pkinase,Pkinase_Tyr
GWHPACFB000628	3983.cassava4.1_012154m	1.78e-70	227.0	2A6Y9@1|root,2RYCZ@2759|Eukaryota,37TRF@33090|Viridiplantae,3GIBM@35493|Streptophyta,4JP06@91835|fabids	35493|Streptophyta	K	WRKY transcription factor	WRKY54	GO:0001101,GO:0002218,GO:0002252,GO:0002253,GO:0002376,GO:0002682,GO:0002684,GO:0003674,GO:0003700,GO:0006355,GO:0006950,GO:0006952,GO:0006955,GO:0007154,GO:0007165,GO:0008150,GO:0009605,GO:0009607,GO:0009617,GO:0009620,GO:0009627,GO:0009682,GO:0009719,GO:0009725,GO:0009751,GO:0009753,GO:0009755,GO:0009814,GO:0009862,GO:0009863,GO:0009864,GO:0009867,GO:0009889,GO:0009890,GO:0009892,GO:0009987,GO:…	-	-	-	-	-	-	-	-	-	-	WRKY
GWHPACFB000629	29760.VIT_13s0067g03170.t01	4.34e-126	372.0	COG1594@1|root,KOG1105@2759|Eukaryota,37JMS@33090|Viridiplantae,3GA25@35493|Streptophyta	35493|Streptophyta	K	Transcription elongation factor	-	GO:0005575,GO:0005622,GO:0005623,GO:0005634,GO:0005654,GO:0006139,GO:0006351,GO:0006354,GO:0006355,GO:0006725,GO:0006807,GO:0008023,GO:0008150,GO:0008152,GO:0009058,GO:0009059,GO:0009889,GO:0009987,GO:0010467,GO:0010468,GO:0010556,GO:0016070,GO:0018130,GO:0019219,GO:0019222,GO:0019438,GO:0031323,GO:0031326,GO:0031974,GO:0031981,GO:0032774,GO:0032784,GO:0032991,GO:0034641,GO:0034645,GO:0034654,GO:…	-	ko:K03145	-	-	-	-	ko00000,ko03021	-	-	-	Med26,TFIIS_C,TFIIS_M
GWHPACFB000630	3694.POPTR_0013s09480.1	1.9e-24	99.0	2DZDD@1|root,2S6XS@2759|Eukaryota,37WQA@33090|Viridiplantae,3GMRZ@35493|Streptophyta,4JR04@91835|fabids	35493|Streptophyta	-	-	-	-	-	-	-	-	-	-	-	-	-	-	-
GWHPACFB000631	29760.VIT_13s0067g03190.t01	0.0	2300.0	COG0553@1|root,KOG0298@2759|Eukaryota,37IJD@33090|Viridiplantae,3GE6A@35493|Streptophyta	35493|Streptophyta	L	E3 ubiquitin-protein ligase	-	GO:0000209,GO:0003674,GO:0003824,GO:0004842,GO:0005488,GO:0005515,GO:0005575,GO:0005622,GO:0005623,GO:0005634,GO:0005654,GO:0006464,GO:0006807,GO:0006950,GO:0006974,GO:0008150,GO:0008152,GO:0009987,GO:0016567,GO:0016740,GO:0019538,GO:0019787,GO:0019899,GO:0031625,GO:0031974,GO:0031981,GO:0032446,GO:0033554,GO:0036211,GO:0043170,GO:0043226,GO:0043227,GO:0043229,GO:0043231,GO:0043233,GO:0043412,GO:…	2.3.2.27	ko:K15710	-	-	-	-	ko00000,ko01000,ko04121	-	-	-	Helicase_C,PHD,SNF2_N,zf-C3HC4
GWHPACFB000632	102107.XP_008234164.1	8.15e-62	195.0	KOG2925@1|root,KOG2925@2759|Eukaryota,37UI5@33090|Viridiplantae,3GIRA@35493|Streptophyta,4JPRF@91835|fabids	35493|Streptophyta	J	RNA-binding protein	-	GO:0005575,GO:0005622,GO:0005623,GO:0005634,GO:0043226,GO:0043227,GO:0043229,GO:0043231,GO:0044424,GO:0044464	-	ko:K15025	-	-	-	-	ko00000	-	-	-	eIF-1a
GWHPACFB000633	29760.VIT_13s0067g03220.t01	1.52e-108	377.0	2CFGJ@1|root,2QS0Z@2759|Eukaryota,37T1J@33090|Viridiplantae,3GGJ9@35493|Streptophyta	35493|Streptophyta	S	Probable zinc-ribbon domain	-	-	-	-	-	-	-	-	-	-	-	-	zinc_ribbon_12
GWHPACFB000634	2711.XP_006486137.1	5.85e-149	448.0	28NMU@1|root,2QV7J@2759|Eukaryota,37SQ0@33090|Viridiplantae,3GHRW@35493|Streptophyta	35493|Streptophyta	-	-	-	-	-	-	-	-	-	-	-	-	-	-	C1_2,KIP1
GWHPACFB000635	3694.POPTR_0019s08980.1	6.69e-143	409.0	28HAT@1|root,2QPPA@2759|Eukaryota,37I87@33090|Viridiplantae,3GCAE@35493|Streptophyta,4JN82@91835|fabids	35493|Streptophyta	S	alpha/beta hydrolase fold	-	-	-	-	-	-	-	-	-	-	-	-	Abhydrolase_1,Abhydrolase_6
GWHPACFB000636	4558.Sb04g026310.1	1.43e-36	137.0	COG2940@1|root,KOG1082@2759|Eukaryota,37KGT@33090|Viridiplantae,3G8YP@35493|Streptophyta,3KRZS@4447|Liliopsida,3I5G0@38820|Poales	35493|Streptophyta	B	Ubiquitin-binding WIYLD domain	-	-	-	-	-	-	-	-	-	-	-	-	Pre-SET,SET,WIYLD
GWHPACFB000637	2711.XP_006486135.1	2.91e-262	733.0	KOG0598@1|root,KOG0598@2759|Eukaryota,37MXE@33090|Viridiplantae,3GC8K@35493|Streptophyta	35493|Streptophyta	T	serine threonine-protein kinase	-	GO:0003674,GO:0003824,GO:0004672,GO:0004674,GO:0005575,GO:0005622,GO:0005623,GO:0005634,GO:0005737,GO:0006417,GO:0006464,GO:0006468,GO:0006793,GO:0006796,GO:0006807,GO:0006950,GO:0006970,GO:0007154,GO:0007165,GO:0008150,GO:0008152,GO:0009266,GO:0009408,GO:0009409,GO:0009628,GO:0009651,GO:0009889,GO:0009891,GO:0009893,GO:0009987,GO:0010468,GO:0010556,GO:0010557,GO:0010604,GO:0010608,GO:0010628,GO:…	2.7.11.1	ko:K04688	ko01521,ko01522,ko04012,ko04066,ko04140,ko04150,ko04151,ko04152,ko04211,ko04212,ko04213,ko04350,ko04371,ko04666,ko04714,ko04910,ko04931,ko05165,ko05200,ko05205,ko05210,ko05212,ko05221,ko05224,ko05225,ko05226,ko05231,map01521,map01522,map04012,map04066,map04140,map04150,map04151,map04152,map04211,map04212,map04213,map04350,map04371,map04666,map04714,map04910,map04931,map05165,map05200,map05205,map…	-	-	-	ko00000,ko00001,ko01000,ko01001	-	-	-	Pkinase,Pkinase_C
GWHPACFB000638	29760.VIT_13s0067g03280.t01	2.52e-299	828.0	KOG0252@1|root,KOG0252@2759|Eukaryota,37K1C@33090|Viridiplantae,3GCQN@35493|Streptophyta	35493|Streptophyta	P	Inorganic phosphate transporter	-	-	-	ko:K08176	-	-	-	-	ko00000,ko02000	2.A.1.9	-	-	Sugar_tr
GWHPACFB000639	71139.XP_010043559.1	4.28e-59	191.0	COG0526@1|root,KOG0907@2759|Eukaryota,37UK3@33090|Viridiplantae,3GIQC@35493|Streptophyta	35493|Streptophyta	O	Belongs to the thioredoxin family	-	GO:0003674,GO:0003824,GO:0004791,GO:0005575,GO:0005622,GO:0005623,GO:0005737,GO:0006950,GO:0006979,GO:0008150,GO:0008152,GO:0009636,GO:0009987,GO:0015035,GO:0015036,GO:0016209,GO:0016491,GO:0016651,GO:0016667,GO:0016668,GO:0016671,GO:0019725,GO:0033554,GO:0034599,GO:0042221,GO:0042592,GO:0044424,GO:0044464,GO:0045454,GO:0047134,GO:0050789,GO:0050794,GO:0050896,GO:0051716,GO:0055114,GO:0065007,GO:…	-	ko:K03671	ko04621,ko05418,map04621,map05418	-	-	-	ko00000,ko00001,ko03110	-	-	-	Thioredoxin
GWHPACFB000640	3641.EOX95579	1.15e-29	112.0	KOG0800@1|root,KOG0800@2759|Eukaryota,37WDF@33090|Viridiplantae,3GKDF@35493|Streptophyta	35493|Streptophyta	O	finger protein	-	-	-	ko:K16281	-	-	-	-	ko00000,ko04121	-	-	-	zf-RING_2
GWHPACFB000641	3760.EMJ19461	1.4e-218	606.0	KOG0290@1|root,KOG0290@2759|Eukaryota,37R9Q@33090|Viridiplantae,3GHNN@35493|Streptophyta,4JMBJ@91835|fabids	35493|Streptophyta	S	Protein TRANSPARENT TESTA GLABRA	TTG1	GO:0001708,GO:0003674,GO:0003676,GO:0003677,GO:0005488,GO:0005575,GO:0005622,GO:0005623,GO:0005634,GO:0005737,GO:0008150,GO:0008544,GO:0009719,GO:0009723,GO:0009725,GO:0009733,GO:0009888,GO:0009913,GO:0009957,GO:0009987,GO:0010026,GO:0010033,GO:0030154,GO:0030855,GO:0032502,GO:0032879,GO:0032880,GO:0042221,GO:0043226,GO:0043227,GO:0043229,GO:0043231,GO:0044424,GO:0044464,GO:0045165,GO:0048856,GO:…	-	ko:K11805	-	-	-	-	ko00000,ko04121	-	-	-	WD40
GWHPACFB000642	4113.PGSC0003DMT400013468	7.01e-252	716.0	COG0515@1|root,2QT13@2759|Eukaryota,37JF2@33090|Viridiplantae,3G9X6@35493|Streptophyta,44IMR@71274|asterids	35493|Streptophyta	T	Leucine rich repeat N-terminal domain	-	GO:0005575,GO:0005618,GO:0005623,GO:0005886,GO:0008150,GO:0016020,GO:0030312,GO:0040008,GO:0044464,GO:0045927,GO:0048518,GO:0050789,GO:0065007,GO:0071944,GO:2000603,GO:2000605	-	-	-	-	-	-	-	-	-	-	LRRNT_2,LRR_1,LRR_4,LRR_8,Pkinase,Pkinase_Tyr
GWHPACFB000643	4565.Traes_5DL_714CCB5BC.1	2.18e-44	155.0	KOG1041@1|root,KOG1041@2759|Eukaryota,37MK8@33090|Viridiplantae,3GGM6@35493|Streptophyta	35493|Streptophyta	J	Belongs to the argonaute family	-	-	-	ko:K11593	-	-	-	-	ko00000,ko03019,ko03036	-	-	-	ArgoL1,ArgoL2,ArgoMid,ArgoN,PAZ,Piwi
GWHPACFB000644	4098.XP_009612630.1	1.2e-137	400.0	28K9E@1|root,2QSQ1@2759|Eukaryota,37J39@33090|Viridiplantae,3G7VK@35493|Streptophyta,44BVV@71274|asterids	35493|Streptophyta	S	BEST Arabidopsis thaliana protein match is	-	-	-	-	-	-	-	-	-	-	-	-	-
GWHPACFB000645	4096.XP_009803360.1	2.26e-209	584.0	COG0604@1|root,KOG1198@2759|Eukaryota,37N9Z@33090|Viridiplantae,3GF6A@35493|Streptophyta,44GZG@71274|asterids	35493|Streptophyta	C	Zinc-binding dehydrogenase	-	-	1.6.5.5	ko:K00344	-	-	-	-	ko00000,ko01000	-	-	-	ADH_N,ADH_zinc_N
GWHPACFB000647	4098.XP_009600679.1	1.18e-280	779.0	COG2124@1|root,KOG0157@2759|Eukaryota,37IE9@33090|Viridiplantae,3G9JY@35493|Streptophyta,44E70@71274|asterids	35493|Streptophyta	Q	cytochrome P450	-	GO:0003674,GO:0003824,GO:0004497,GO:0006725,GO:0006807,GO:0008150,GO:0008152,GO:0009058,GO:0009308,GO:0009690,GO:0009691,GO:0009987,GO:0010817,GO:0016491,GO:0018130,GO:0019438,GO:0033397,GO:0033398,GO:0033400,GO:0033466,GO:0034641,GO:0034754,GO:0042445,GO:0042446,GO:0044237,GO:0044249,GO:0044271,GO:0046483,GO:0055114,GO:0065007,GO:0065008,GO:0071704,GO:0072521,GO:0072522,GO:1901360,GO:1901362,GO:…	-	ko:K20661,ko:K20662	-	-	-	-	ko00000,ko00199,ko01000	-	-	-	p450
GWHPACFB000649	4096.XP_009759160.1	4.9e-268	741.0	2CKYV@1|root,2QS54@2759|Eukaryota,37QD9@33090|Viridiplantae,3GG4G@35493|Streptophyta,44CB1@71274|asterids	35493|Streptophyta	S	Transducin WD40 repeat-like superfamily protein	-	-	-	-	-	-	-	-	-	-	-	-	-
GWHPACFB000651	4432.XP_010251084.1	5.52e-187	523.0	2CMZ1@1|root,2QSV2@2759|Eukaryota,37P6W@33090|Viridiplantae,3GC47@35493|Streptophyta	35493|Streptophyta	F	GTPase involved in protein precursor import into chloroplasts. Seems to recognize chloroplast-destined precursor proteins and regulate their presentation to the translocation channel through GTP hydrolysis	-	GO:0000166,GO:0001882,GO:0001883,GO:0003674,GO:0003824,GO:0003924,GO:0005488,GO:0005515,GO:0005525,GO:0005575,GO:0005622,GO:0005623,GO:0005737,GO:0006605,GO:0006810,GO:0006886,GO:0008104,GO:0008150,GO:0009507,GO:0009526,GO:0009527,GO:0009536,GO:0009707,GO:0009941,GO:0015031,GO:0015833,GO:0016020,GO:0016462,GO:0016787,GO:0016817,GO:0016818,GO:0017076,GO:0017111,GO:0019001,GO:0019750,GO:0019867,GO:…	-	-	-	-	-	-	-	-	-	-	AIG1
GWHPACFB000652	29760.VIT_16s0013g00280.t01	1.05e-228	642.0	COG2319@1|root,KOG0305@2759|Eukaryota,37MZQ@33090|Viridiplantae,3GC77@35493|Streptophyta	35493|Streptophyta	DO	Cell division cycle	-	-	-	ko:K03363	ko04110,ko04111,ko04113,ko04114,ko04120,ko05166,ko05203,map04110,map04111,map04113,map04114,map04120,map05166,map05203	M00389	-	-	ko00000,ko00001,ko00002,ko03036,ko04121	-	-	-	ANAPC4_WD40,WD40
GWHPACFB000653	981085.XP_010109152.1	2.29e-147	422.0	COG0605@1|root,KOG0876@2759|Eukaryota,37PY0@33090|Viridiplantae,3G99S@35493|Streptophyta,4JFDM@91835|fabids	35493|Streptophyta	P	Superoxide dismutase	FSD2	GO:0000302,GO:0000303,GO:0000305,GO:0003674,GO:0003824,GO:0004784,GO:0005575,GO:0005622,GO:0005623,GO:0005737,GO:0006801,GO:0006950,GO:0006979,GO:0008150,GO:0008152,GO:0009295,GO:0009314,GO:0009411,GO:0009416,GO:0009507,GO:0009532,GO:0009536,GO:0009570,GO:0009579,GO:0009628,GO:0009636,GO:0009987,GO:0010035,GO:0016209,GO:0016491,GO:0016721,GO:0019430,GO:0033554,GO:0034599,GO:0034614,GO:0042221,GO:…	1.15.1.1	ko:K04564	ko04013,ko04068,ko04146,ko04211,ko04212,ko04213,ko05016,map04013,map04068,map04146,map04211,map04212,map04213,map05016	-	-	-	ko00000,ko00001,ko01000	-	-	-	Sod_Fe_C,Sod_Fe_N
GWHPACFB000654	2711.XP_006485564.1	1.82e-65	239.0	COG4886@1|root,KOG0619@2759|Eukaryota	2759|Eukaryota	U	regulation of response to stimulus	-	GO:0003674,GO:0003824,GO:0004672,GO:0004674,GO:0004675,GO:0004888,GO:0005575,GO:0005622,GO:0005623,GO:0005737,GO:0005768,GO:0005886,GO:0006464,GO:0006468,GO:0006793,GO:0006796,GO:0006807,GO:0006810,GO:0006897,GO:0006898,GO:0006950,GO:0006952,GO:0007154,GO:0007165,GO:0007166,GO:0007167,GO:0007178,GO:0008150,GO:0008152,GO:0009595,GO:0009605,GO:0009607,GO:0009617,GO:0009888,GO:0009987,GO:0010073,GO:…	-	-	-	-	-	-	-	-	-	-	LRRNT_2,LRR_1,LRR_6,LRR_8
GWHPACFB000655	225117.XP_009345908.1	6.61e-13	69.7	2D511@1|root,2SWYQ@2759|Eukaryota,37XZU@33090|Viridiplantae,3GWRC@35493|Streptophyta,4JV4M@91835|fabids	35493|Streptophyta	S	ECA1 gametogenesis related family	-	-	-	-	-	-	-	-	-	-	-	-	Prolamin_like
GWHPACFB000656	3641.EOY10969	3.52e-117	387.0	COG4886@1|root,KOG0619@2759|Eukaryota,37JQI@33090|Viridiplantae,3G814@35493|Streptophyta	35493|Streptophyta	P	LRR receptor-like serine threonine-protein kinase	-	GO:0005575,GO:0005623,GO:0005886,GO:0016020,GO:0044464,GO:0071944	-	-	-	-	-	-	-	-	-	-	LRRNT_2,LRR_1,LRR_4,LRR_6,LRR_8
GWHPACFB000657	3641.EOY10969	2.71e-55	206.0	COG4886@1|root,KOG0619@2759|Eukaryota,37JQI@33090|Viridiplantae,3G814@35493|Streptophyta	35493|Streptophyta	P	LRR receptor-like serine threonine-protein kinase	-	GO:0005575,GO:0005623,GO:0005886,GO:0016020,GO:0044464,GO:0071944	-	-	-	-	-	-	-	-	-	-	LRRNT_2,LRR_1,LRR_4,LRR_6,LRR_8
GWHPACFB000658	4096.XP_009777090.1	2.08e-26	107.0	29IE1@1|root,2RRMC@2759|Eukaryota,388CA@33090|Viridiplantae,3GWH1@35493|Streptophyta,44UGG@71274|asterids	35493|Streptophyta	-	-	-	-	-	-	-	-	-	-	-	-	-	-	Retrotran_gag_2
GWHPACFB000659	3641.EOY22721	2.53e-25	104.0	KOG4209@1|root,KOG4209@2759|Eukaryota,37N5D@33090|Viridiplantae,3GEXG@35493|Streptophyta	35493|Streptophyta	A	polyadenylate-binding protein	-	GO:0000228,GO:0000785,GO:0000790,GO:0003674,GO:0003676,GO:0003723,GO:0003727,GO:0005488,GO:0005575,GO:0005622,GO:0005623,GO:0005634,GO:0005654,GO:0005694,GO:0005730,GO:0005737,GO:0005844,GO:0006139,GO:0006401,GO:0006402,GO:0006725,GO:0006807,GO:0008143,GO:0008150,GO:0008152,GO:0009056,GO:0009057,GO:0009892,GO:0009987,GO:0010468,GO:0010605,GO:0010629,GO:0016070,GO:0016071,GO:0016604,GO:0019222,GO:…	-	ko:K14396	ko03015,ko05164,map03015,map05164	-	-	-	ko00000,ko00001,ko03019	-	-	-	RRM_1
GWHPACFB000660	3750.XP_008361472.1	1.31e-86	301.0	COG4886@1|root,KOG0619@2759|Eukaryota,37JQI@33090|Viridiplantae,3G97Z@35493|Streptophyta,4JEP0@91835|fabids	35493|Streptophyta	L	LRR receptor-like serine threonine-protein kinase	-	GO:0008150,GO:0009888,GO:0010073,GO:0032501,GO:0032502,GO:0048507,GO:0048856	-	-	-	-	-	-	-	-	-	-	LRRNT_2,LRR_1,LRR_6,LRR_8
GWHPACFB000661	981085.XP_010091033.1	5.51e-40	136.0	2CTTZ@1|root,2S4CI@2759|Eukaryota,37VZU@33090|Viridiplantae,3GK7B@35493|Streptophyta,4JUM4@91835|fabids	35493|Streptophyta	C	Plant non-specific lipid-transfer proteins transfer phospholipids as well as galactolipids across membranes. May play a role in wax or cutin deposition in the cell walls of expanding epidermal cells and certain secretory tissues	-	GO:0000003,GO:0000902,GO:0000904,GO:0001101,GO:0003006,GO:0003674,GO:0005215,GO:0005319,GO:0005488,GO:0005515,GO:0005516,GO:0005575,GO:0005576,GO:0005618,GO:0005622,GO:0005623,GO:0005737,GO:0005768,GO:0005794,GO:0005802,GO:0005886,GO:0005911,GO:0006649,GO:0006810,GO:0006811,GO:0006820,GO:0006869,GO:0006950,GO:0007275,GO:0008150,GO:0009414,GO:0009415,GO:0009505,GO:0009506,GO:0009507,GO:0009534,GO:…	-	-	-	-	-	-	-	-	-	-	Tryp_alpha_amyl
GWHPACFB000662	3983.cassava4.1_031576m	8.01e-41	167.0	COG4886@1|root,KOG0619@2759|Eukaryota,37JQI@33090|Viridiplantae,3G97Z@35493|Streptophyta,4JEP0@91835|fabids	35493|Streptophyta	L	LRR receptor-like serine threonine-protein kinase	-	-	-	-	-	-	-	-	-	-	-	-	LRRNT_2,LRR_1,LRR_6,LRR_8
GWHPACFB000663	3641.EOY06187	5.27e-37	141.0	COG4886@1|root,KOG0619@2759|Eukaryota,38APK@33090|Viridiplantae,3GNAN@35493|Streptophyta	35493|Streptophyta	S	Leucine rich repeat N-terminal domain	-	-	-	-	-	-	-	-	-	-	-	-	LRRNT_2,LRR_8
GWHPACFB000664	3641.EOY11138	2.62e-80	240.0	COG2004@1|root,KOG3424@2759|Eukaryota,37TZF@33090|Viridiplantae,3GI0Y@35493|Streptophyta	35493|Streptophyta	J	Belongs to the eukaryotic ribosomal protein eS24 family	-	GO:0000462,GO:0003674,GO:0003676,GO:0003723,GO:0003729,GO:0003735,GO:0005198,GO:0005488,GO:0005575,GO:0005618,GO:0005622,GO:0005623,GO:0005634,GO:0005730,GO:0005737,GO:0005773,GO:0005774,GO:0005829,GO:0005840,GO:0005844,GO:0005886,GO:0006139,GO:0006364,GO:0006396,GO:0006725,GO:0006807,GO:0008150,GO:0008152,GO:0009507,GO:0009536,GO:0009987,GO:0010467,GO:0015935,GO:0016020,GO:0016070,GO:0016072,GO:…	-	ko:K02974	ko03010,map03010	M00177,M00179	-	-	br01610,ko00000,ko00001,ko00002,ko03011	-	-	-	Ribosomal_S24e
GWHPACFB000665	3694.POPTR_0001s16180.1	7.69e-77	254.0	COG0554@1|root,KOG0729@2759|Eukaryota,37QMS@33090|Viridiplantae,3GD0M@35493|Streptophyta,4JERE@91835|fabids	35493|Streptophyta	O	Belongs to the AAA ATPase family	RPT1A	GO:0000502,GO:0003674,GO:0003824,GO:0005488,GO:0005515,GO:0005575,GO:0005622,GO:0005623,GO:0005634,GO:0005737,GO:0005829,GO:0005886,GO:0006355,GO:0006357,GO:0006508,GO:0006511,GO:0006807,GO:0006950,GO:0008134,GO:0008150,GO:0008152,GO:0009056,GO:0009057,GO:0009889,GO:0009891,GO:0009893,GO:0009894,GO:0009896,GO:0009987,GO:0010033,GO:0010243,GO:0010468,GO:0010498,GO:0010556,GO:0010557,GO:0010604,GO:…	-	ko:K03061	ko03050,ko05169,map03050,map05169	M00341	-	-	ko00000,ko00001,ko00002,ko03051	-	-	-	AAA
GWHPACFB000666	4113.PGSC0003DMT400080024	1.28e-25	111.0	COG0666@1|root,KOG0504@2759|Eukaryota,37QKN@33090|Viridiplantae,3GDJ5@35493|Streptophyta,44EAB@71274|asterids	35493|Streptophyta	S	ankyrin repeat-containing protein	-	-	-	-	-	-	-	-	-	-	-	-	Ank,Ank_2,Ank_4,PGG
GWHPACFB000667	3641.EOY18382	1.06e-13	76.3	COG0666@1|root,KOG0504@2759|Eukaryota,37URK@33090|Viridiplantae	33090|Viridiplantae	V	Ankyrin repeat-containing protein	-	GO:0001101,GO:0002376,GO:0006950,GO:0006952,GO:0006955,GO:0008150,GO:0009719,GO:0009725,GO:0009751,GO:0010033,GO:0014070,GO:0042221,GO:0042493,GO:0045087,GO:0046677,GO:0050896,GO:1901700	-	ko:K21435	-	-	-	-	ko00000,ko03036	-	-	-	Ank,Ank_2,Ank_3,Ank_4,Ank_5,PGG
GWHPACFB000668	29760.VIT_16s0039g02680.t01	7.81e-54	178.0	KOG3102@1|root,KOG3102@2759|Eukaryota,37RGI@33090|Viridiplantae,3GAB5@35493|Streptophyta	35493|Streptophyta	J	Phosphodiesterase responsible for the U6 snRNA 3' end processing. Acts as an exoribonuclease (RNase) responsible for trimming the poly(U) tract of the last nucleotides in the pre-U6 snRNA molecule, leading to the formation of mature U6 snRNA	-	-	-	-	-	-	-	-	-	-	-	-	HVSL
GWHPACFB000669	85681.XP_006437063.1	2.78e-31	122.0	KOG3102@1|root,KOG3102@2759|Eukaryota,37RGI@33090|Viridiplantae,3GAB5@35493|Streptophyta	35493|Streptophyta	J	Phosphodiesterase responsible for the U6 snRNA 3' end processing. Acts as an exoribonuclease (RNase) responsible for trimming the poly(U) tract of the last nucleotides in the pre-U6 snRNA molecule, leading to the formation of mature U6 snRNA	-	-	-	-	-	-	-	-	-	-	-	-	HVSL
GWHPACFB000670	3760.EMJ20101	0.0	1359.0	COG0210@1|root,KOG2108@2759|Eukaryota,37KYC@33090|Viridiplantae,3GCYH@35493|Streptophyta,4JFWH@91835|fabids	35493|Streptophyta	L	ATP-dependent DNA helicase	-	GO:0003674,GO:0003678,GO:0003824,GO:0004386,GO:0006139,GO:0006259,GO:0006310,GO:0006725,GO:0006807,GO:0006996,GO:0008150,GO:0008152,GO:0009987,GO:0016043,GO:0016462,GO:0016787,GO:0016817,GO:0016818,GO:0017111,GO:0032392,GO:0032508,GO:0034641,GO:0036292,GO:0043138,GO:0043170,GO:0044237,GO:0044238,GO:0044260,GO:0046483,GO:0051276,GO:0071103,GO:0071704,GO:0071840,GO:0090304,GO:0140097,GO:1901360	-	-	-	-	-	-	-	-	-	-	UvrD-helicase,UvrD_C
GWHPACFB000671	4432.XP_010258731.1	3.84e-163	463.0	28NS1@1|root,2QVC3@2759|Eukaryota,37KMB@33090|Viridiplantae,3G77B@35493|Streptophyta	35493|Streptophyta	S	Encodes a close homolog of the Cauliflower OR (Orange) protein. The function of OR is to induce the differentiation of proplastids or other noncolored plastids into chromoplasts for carotenoid accumulation. Both proteins contain a Cysteine-rich	-	-	-	-	-	-	-	-	-	-	-	-	-
GWHPACFB000672	3983.cassava4.1_032961m	2.43e-101	298.0	KOG1674@1|root,KOG1674@2759|Eukaryota,37T29@33090|Viridiplantae,3GHQU@35493|Streptophyta,4JRPY@91835|fabids	35493|Streptophyta	D	Cyclin	-	-	-	-	-	-	-	-	-	-	-	-	Cyclin
GWHPACFB000673	3694.POPTR_0003s08130.1	5.91e-192	587.0	COG2940@1|root,KOG1082@2759|Eukaryota,37M8B@33090|Viridiplantae,3G83Q@35493|Streptophyta,4JHI3@91835|fabids	35493|Streptophyta	B	histone-lysine N-methyltransferase, H3 lysine-9 specific	-	GO:0000166,GO:0003674,GO:0003676,GO:0003677,GO:0003824,GO:0005488,GO:0006325,GO:0006342,GO:0006355,GO:0006464,GO:0006479,GO:0006807,GO:0006996,GO:0008150,GO:0008152,GO:0008168,GO:0008213,GO:0008276,GO:0008327,GO:0009889,GO:0009890,GO:0009892,GO:0009987,GO:0010033,GO:0010200,GO:0010243,GO:0010428,GO:0010429,GO:0010468,GO:0010556,GO:0010558,GO:0010605,GO:0010629,GO:0016043,GO:0016458,GO:0016569,GO:…	2.1.1.43	ko:K11420	ko00310,ko04211,map00310,map04211	-	R03875,R03938,R04866,R04867	RC00003,RC00060,RC00181,RC00496	ko00000,ko00001,ko01000,ko03036	-	-	-	Pre-SET,SAD_SRA,SET
GWHPACFB000674	4096.XP_009787519.1	7.05e-114	331.0	COG0225@1|root,KOG1635@2759|Eukaryota,37JIQ@33090|Viridiplantae,3GDQG@35493|Streptophyta,44C7X@71274|asterids	35493|Streptophyta	O	methionine sulfoxide reductase	MSRA4	GO:0003674,GO:0003824,GO:0005575,GO:0005622,GO:0005623,GO:0005737,GO:0005739,GO:0005829,GO:0006464,GO:0006807,GO:0006950,GO:0006970,GO:0006979,GO:0008113,GO:0008150,GO:0008152,GO:0009314,GO:0009416,GO:0009507,GO:0009526,GO:0009532,GO:0009536,GO:0009570,GO:0009628,GO:0009651,GO:0009719,GO:0009725,GO:0009735,GO:0009941,GO:0009987,GO:0010033,GO:0016491,GO:0016667,GO:0016671,GO:0019538,GO:0031967,GO:…	1.8.4.11	ko:K07304	-	-	-	-	ko00000,ko01000	-	-	-	PMSR
GWHPACFB000675	29760.VIT_16s0013g00620.t01	3.14e-132	376.0	COG0225@1|root,KOG1635@2759|Eukaryota,37JIQ@33090|Viridiplantae,3GDQG@35493|Streptophyta	35493|Streptophyta	O	Peptide methionine sulfoxide reductase	MSRA4	GO:0003674,GO:0003824,GO:0005575,GO:0005622,GO:0005623,GO:0005737,GO:0005739,GO:0005829,GO:0006464,GO:0006807,GO:0006950,GO:0006970,GO:0006979,GO:0008113,GO:0008150,GO:0008152,GO:0009314,GO:0009416,GO:0009507,GO:0009526,GO:0009532,GO:0009536,GO:0009570,GO:0009628,GO:0009651,GO:0009719,GO:0009725,GO:0009735,GO:0009941,GO:0009987,GO:0010033,GO:0016491,GO:0016667,GO:0016671,GO:0019538,GO:0031967,GO:…	1.8.4.11	ko:K07304	-	-	-	-	ko00000,ko01000	-	-	-	PMSR
GWHPACFB000677	4096.XP_009765938.1	7.01e-106	314.0	2C7ZM@1|root,2QRIC@2759|Eukaryota,37RN9@33090|Viridiplantae,3GDRT@35493|Streptophyta,44F6Q@71274|asterids	35493|Streptophyta	K	Transcription factor	-	-	-	ko:K09286,ko:K14517	ko04075,map04075	-	-	-	ko00000,ko00001,ko03000	-	-	-	AP2
GWHPACFB000678	4155.Migut.F00527.1.p	1.64e-61	207.0	29SKD@1|root,2RXE3@2759|Eukaryota,37T1I@33090|Viridiplantae,3GFZQ@35493|Streptophyta,44JW5@71274|asterids	35493|Streptophyta	K	factor 5	ERF5	GO:0001067,GO:0003674,GO:0003676,GO:0003677,GO:0003700,GO:0005488,GO:0006355,GO:0006950,GO:0006952,GO:0008150,GO:0009605,GO:0009607,GO:0009620,GO:0009888,GO:0009889,GO:0009891,GO:0009893,GO:0009987,GO:0010033,GO:0010087,GO:0010200,GO:0010243,GO:0010468,GO:0010556,GO:0010557,GO:0010604,GO:0010628,GO:0019219,GO:0019222,GO:0031323,GO:0031325,GO:0031326,GO:0031328,GO:0032502,GO:0042221,GO:0042493,GO:…	-	ko:K09286	-	-	-	-	ko00000,ko03000	-	-	-	AP2
GWHPACFB000679	3641.EOY22775	6e-38	138.0	29SKD@1|root,2RXE3@2759|Eukaryota,37T1I@33090|Viridiplantae,3GFZQ@35493|Streptophyta	35493|Streptophyta	K	ethylene-responsive transcription factor	ERF5	GO:0001067,GO:0003674,GO:0003676,GO:0003677,GO:0003700,GO:0005488,GO:0006355,GO:0006950,GO:0006952,GO:0008150,GO:0009605,GO:0009607,GO:0009620,GO:0009888,GO:0009889,GO:0009891,GO:0009893,GO:0009987,GO:0010033,GO:0010087,GO:0010200,GO:0010243,GO:0010468,GO:0010556,GO:0010557,GO:0010604,GO:0010628,GO:0019219,GO:0019222,GO:0031323,GO:0031325,GO:0031326,GO:0031328,GO:0032502,GO:0042221,GO:0042493,GO:…	-	ko:K09286	-	-	-	-	ko00000,ko03000	-	-	-	AP2
GWHPACFB000680	71139.XP_010062614.1	9.95e-284	784.0	COG0205@1|root,KOG2440@2759|Eukaryota,37R0Z@33090|Viridiplantae,3G9ZT@35493|Streptophyta	35493|Streptophyta	G	Catalyzes the phosphorylation of D-fructose 6-phosphate to fructose 1,6-bisphosphate by ATP, the first committing step of glycolysis	-	GO:0003674,GO:0003824,GO:0003872,GO:0005575,GO:0005622,GO:0005623,GO:0005737,GO:0005975,GO:0006082,GO:0006090,GO:0006091,GO:0006096,GO:0006139,GO:0006163,GO:0006164,GO:0006165,GO:0006725,GO:0006732,GO:0006733,GO:0006753,GO:0006754,GO:0006757,GO:0006793,GO:0006796,GO:0006807,GO:0008150,GO:0008152,GO:0008443,GO:0009056,GO:0009058,GO:0009108,GO:0009117,GO:0009123,GO:0009124,GO:0009126,GO:0009127,GO:…	2.7.1.11	ko:K00850	ko00010,ko00030,ko00051,ko00052,ko00680,ko01100,ko01110,ko01120,ko01130,ko01200,ko01230,ko03018,ko04152,ko05230,map00010,map00030,map00051,map00052,map00680,map01100,map01110,map01120,map01130,map01200,map01230,map03018,map04152,map05230	M00001,M00345	R00756,R03236,R03237,R03238,R03239,R04779	RC00002,RC00017	ko00000,ko00001,ko00002,ko01000,ko01009,ko03019	-	-	-	PFK
GWHPACFB000681	29730.Gorai.008G214100.1	2.41e-91	277.0	KOG4372@1|root,KOG4372@2759|Eukaryota,37ICZ@33090|Viridiplantae,3GAQJ@35493|Streptophyta	35493|Streptophyta	G	lipase YOR059C	-	-	-	-	-	-	-	-	-	-	-	-	DUF676
GWHPACFB000682	3649.evm.model.supercontig_13.262	4.01e-101	326.0	KOG1837@1|root,KOG1837@2759|Eukaryota,37MKW@33090|Viridiplantae,3GBK5@35493|Streptophyta,3HPAE@3699|Brassicales	35493|Streptophyta	S	BP28CT (NUC211) domain	-	GO:0000462,GO:0003674,GO:0003676,GO:0003723,GO:0005488,GO:0005575,GO:0005622,GO:0005623,GO:0005634,GO:0005730,GO:0006139,GO:0006355,GO:0006356,GO:0006364,GO:0006396,GO:0006725,GO:0006807,GO:0008150,GO:0008152,GO:0009889,GO:0009891,GO:0009893,GO:0009987,GO:0010467,GO:0010468,GO:0010556,GO:0010557,GO:0010604,GO:0010628,GO:0016070,GO:0016072,GO:0019219,GO:0019222,GO:0022613,GO:0030490,GO:0030515,GO:…	-	ko:K14550	ko03008,map03008	-	-	-	ko00000,ko00001,ko03009	-	-	-	BP28CT,U3snoRNP10
GWHPACFB000683	29760.VIT_16s0013g01540.t01	3.08e-151	432.0	KOG2873@1|root,KOG2873@2759|Eukaryota,37HFG@33090|Viridiplantae,3GCBN@35493|Streptophyta	35493|Streptophyta	C	Ubiquinol-cytochrome-c reductase complex assembly factor	-	-	-	ko:K17662	-	-	-	-	ko00000,ko03029	-	-	-	Ubiq_cyt_C_chap
GWHPACFB000684	3760.EMJ28160	1.31e-14	77.0	2CK7M@1|root,2QWE0@2759|Eukaryota,37MJZ@33090|Viridiplantae,3GE4S@35493|Streptophyta,4JH7N@91835|fabids	35493|Streptophyta	S	PB1 domain	-	-	-	-	-	-	-	-	-	-	-	-	PB1
GWHPACFB000685	2711.XP_006490233.1	3.86e-84	268.0	2CMM1@1|root,2QQSC@2759|Eukaryota,37SSK@33090|Viridiplantae,3GCHX@35493|Streptophyta	35493|Streptophyta	S	F-box protein At5g07610-like	-	-	-	-	-	-	-	-	-	-	-	-	F-box
GWHPACFB000686	29760.VIT_01s0011g01800.t01	1.62e-213	596.0	COG0483@1|root,KOG2951@2759|Eukaryota,37PMB@33090|Viridiplantae,3GD04@35493|Streptophyta	35493|Streptophyta	G	Phosphatase IMPL1	-	GO:0003674,GO:0003824,GO:0005575,GO:0005622,GO:0005623,GO:0005737,GO:0005829,GO:0005975,GO:0006020,GO:0006066,GO:0006793,GO:0006796,GO:0007154,GO:0007165,GO:0008150,GO:0008152,GO:0008934,GO:0009056,GO:0009507,GO:0009532,GO:0009536,GO:0009570,GO:0009987,GO:0016311,GO:0016787,GO:0016788,GO:0016791,GO:0019637,GO:0019751,GO:0023052,GO:0042578,GO:0043226,GO:0043227,GO:0043229,GO:0043231,GO:0043647,GO:…	3.1.3.25	ko:K01092	ko00521,ko00562,ko01100,ko04070,map00521,map00562,map01100,map04070	M00131	R01185,R01186,R01187	RC00078	ko00000,ko00001,ko00002,ko01000	-	-	-	Inositol_P
GWHPACFB000687	3983.cassava4.1_017559m	1.24e-50	164.0	2BJTP@1|root,2S1H4@2759|Eukaryota,37VGZ@33090|Viridiplantae,3GJWP@35493|Streptophyta,4JWCP@91835|fabids	35493|Streptophyta	S	Ribonuclease H2 non-catalytic subunit (Ylr154p-like)	-	-	-	ko:K10745	ko03030,map03030	-	-	-	ko00000,ko00001,ko03032	-	-	-	PP2,RNase_H2_suC
GWHPACFB000688	4641.GSMUA_Achr7P17120_001	6.18e-36	126.0	KOG2215@1|root,KOG2215@2759|Eukaryota,37IQX@33090|Viridiplantae,3GE7K@35493|Streptophyta,3KUJX@4447|Liliopsida	35493|Streptophyta	U	Exocyst component 84 C-terminal	-	GO:0000003,GO:0000145,GO:0001927,GO:0005575,GO:0005622,GO:0005623,GO:0005737,GO:0005938,GO:0006810,GO:0006887,GO:0006904,GO:0007154,GO:0008037,GO:0008104,GO:0008150,GO:0009856,GO:0009875,GO:0009987,GO:0016043,GO:0016192,GO:0022406,GO:0022414,GO:0022607,GO:0031503,GO:0032501,GO:0032940,GO:0032991,GO:0033036,GO:0034613,GO:0034622,GO:0034629,GO:0043933,GO:0044085,GO:0044424,GO:0044444,GO:0044448,GO:…	-	ko:K19986	-	-	-	-	ko00000,ko04131	-	-	-	Exo84_C
GWHPACFB000689	29760.VIT_12s0055g00770.t01	5.13e-142	426.0	KOG0007@1|root,KOG0007@2759|Eukaryota,37N2V@33090|Viridiplantae,3GBUD@35493|Streptophyta	35493|Streptophyta	A	calcium homeostasis endoplasmic reticulum	-	GO:0003674,GO:0005488,GO:0005515,GO:0005575,GO:0005622,GO:0005623,GO:0005737,GO:0005783,GO:0005789,GO:0006810,GO:0006811,GO:0006812,GO:0006816,GO:0006873,GO:0006874,GO:0006875,GO:0007204,GO:0008150,GO:0008285,GO:0009966,GO:0009967,GO:0009987,GO:0010646,GO:0010647,GO:0012505,GO:0016020,GO:0016528,GO:0016529,GO:0019725,GO:0023051,GO:0023056,GO:0030001,GO:0030003,GO:0031090,GO:0031984,GO:0032879,GO:…	-	ko:K12841	ko03040,map03040	-	-	-	ko00000,ko00001,ko03041	-	-	-	CTD_bind,Surp
GWHPACFB000690	29760.VIT_12s0055g00770.t01	5.26e-136	407.0	KOG0007@1|root,KOG0007@2759|Eukaryota,37N2V@33090|Viridiplantae,3GBUD@35493|Streptophyta	35493|Streptophyta	A	calcium homeostasis endoplasmic reticulum	-	GO:0003674,GO:0005488,GO:0005515,GO:0005575,GO:0005622,GO:0005623,GO:0005737,GO:0005783,GO:0005789,GO:0006810,GO:0006811,GO:0006812,GO:0006816,GO:0006873,GO:0006874,GO:0006875,GO:0007204,GO:0008150,GO:0008285,GO:0009966,GO:0009967,GO:0009987,GO:0010646,GO:0010647,GO:0012505,GO:0016020,GO:0016528,GO:0016529,GO:0019725,GO:0023051,GO:0023056,GO:0030001,GO:0030003,GO:0031090,GO:0031984,GO:0032879,GO:…	-	ko:K12841	ko03040,map03040	-	-	-	ko00000,ko00001,ko03041	-	-	-	CTD_bind,Surp
GWHPACFB000691	3983.cassava4.1_006018m	5.55e-219	618.0	COG1779@1|root,KOG2703@2759|Eukaryota,37HSI@33090|Viridiplantae,3GB7M@35493|Streptophyta,4JI2I@91835|fabids	35493|Streptophyta	KLT	Zinc finger protein	-	GO:0000086,GO:0000278,GO:0003674,GO:0005488,GO:0005515,GO:0005575,GO:0005622,GO:0005623,GO:0005634,GO:0005737,GO:0006950,GO:0007049,GO:0007154,GO:0008150,GO:0009267,GO:0009605,GO:0009743,GO:0009746,GO:0009749,GO:0009987,GO:0009991,GO:0010033,GO:0022402,GO:0031667,GO:0031668,GO:0031669,GO:0033554,GO:0034284,GO:0042221,GO:0042594,GO:0043226,GO:0043227,GO:0043229,GO:0043231,GO:0044424,GO:0044464,GO:…	-	ko:K06874	-	-	-	-	ko00000	-	-	-	zf-ZPR1
GWHPACFB000692	2711.XP_006490233.1	6.07e-81	253.0	2CMM1@1|root,2QQSC@2759|Eukaryota,37SSK@33090|Viridiplantae,3GCHX@35493|Streptophyta	35493|Streptophyta	S	F-box protein At5g07610-like	-	-	-	-	-	-	-	-	-	-	-	-	F-box
GWHPACFB000693	2711.XP_006490233.1	6.76e-106	338.0	2CMM1@1|root,2QQSC@2759|Eukaryota,37SSK@33090|Viridiplantae,3GCHX@35493|Streptophyta	35493|Streptophyta	S	F-box protein At5g07610-like	-	-	-	-	-	-	-	-	-	-	-	-	F-box
GWHPACFB000694	3988.XP_002510997.1	1.4e-169	483.0	COG0515@1|root,KOG1187@2759|Eukaryota,37PBX@33090|Viridiplantae,3GBMW@35493|Streptophyta,4JM3C@91835|fabids	35493|Streptophyta	T	Kinase-like protein TMKL1	-	GO:0005575,GO:0005623,GO:0005886,GO:0005911,GO:0009506,GO:0016020,GO:0030054,GO:0044464,GO:0055044,GO:0071944	2.7.11.1	ko:K04733	ko04010,ko04064,ko04620,ko04621,ko04624,ko04722,ko05133,ko05140,ko05142,ko05145,ko05152,ko05162,ko05164,map04010,map04064,map04620,map04621,map04624,map04722,map05133,map05140,map05142,map05145,map05152,map05162,map05164	M00686	-	-	ko00000,ko00001,ko00002,ko01000,ko01001	-	-	-	Pkinase,Pkinase_Tyr
GWHPACFB000695	3760.EMJ20119	0.0	1085.0	COG0515@1|root,2QQ92@2759|Eukaryota,37M00@33090|Viridiplantae,3G7XU@35493|Streptophyta,4JG20@91835|fabids	35493|Streptophyta	T	U-box domain-containing protein	-	-	-	-	-	-	-	-	-	-	-	-	Pkinase,Pkinase_Tyr,U-box,Usp
GWHPACFB000696	29730.Gorai.007G008300.1	1.54e-80	239.0	COG0051@1|root,KOG0900@2759|Eukaryota,37UMJ@33090|Viridiplantae,3GIN0@35493|Streptophyta	35493|Streptophyta	J	40S ribosomal protein	-	GO:0002181,GO:0003674,GO:0003735,GO:0005198,GO:0005575,GO:0005622,GO:0005623,GO:0005737,GO:0005829,GO:0005840,GO:0006412,GO:0006518,GO:0006807,GO:0008150,GO:0008152,GO:0009058,GO:0009059,GO:0009987,GO:0010467,GO:0015935,GO:0019538,GO:0022626,GO:0022627,GO:0032991,GO:0034641,GO:0034645,GO:0043043,GO:0043170,GO:0043226,GO:0043228,GO:0043229,GO:0043232,GO:0043603,GO:0043604,GO:0044237,GO:0044238,GO:…	5.1.3.6	ko:K02969,ko:K08679	ko00520,ko01100,ko03010,map00520,map01100,map03010	M00177	R01385	RC00289	br01610,ko00000,ko00001,ko00002,ko01000,ko03011	-	-	-	Ribosomal_S10
GWHPACFB000697	29760.VIT_18s0122g00250.t01	5.74e-220	626.0	COG2132@1|root,KOG1263@2759|Eukaryota,37T16@33090|Viridiplantae,3GHU1@35493|Streptophyta	35493|Streptophyta	Q	Lignin degradation and detoxification of lignin-derived products	-	-	1.10.3.2	ko:K05909	-	-	-	-	ko00000,ko01000	-	-	-	Cu-oxidase,Cu-oxidase_2,Cu-oxidase_3
GWHPACFB000698	29760.VIT_16s0013g01680.t01	2.97e-215	599.0	COG1446@1|root,KOG1593@2759|Eukaryota,37N77@33090|Viridiplantae,3GBNP@35493|Streptophyta	35493|Streptophyta	E	isoaspartyl peptidase L-asparaginase	-	-	3.5.1.26	ko:K01444	ko00511,ko04142,map00511,map04142	-	-	-	ko00000,ko00001,ko01000	-	-	-	Asparaginase_2
GWHPACFB000699	4155.Migut.F00510.1.p	3.08e-122	359.0	KOG4270@1|root,KOG4270@2759|Eukaryota,37J8M@33090|Viridiplantae,3GHBJ@35493|Streptophyta,44HVF@71274|asterids	35493|Streptophyta	T	GTPase-activator protein for Rho-like GTPases	-	GO:0005575,GO:0005622,GO:0005623,GO:0005737,GO:0008150,GO:0043087,GO:0044424,GO:0044464,GO:0050790,GO:0051336,GO:0065007,GO:0065009	-	ko:K18470	-	-	-	-	ko00000,ko04131	-	-	-	RhoGAP
GWHPACFB000700	29760.VIT_05s0020g00220.t01	1.39e-30	116.0	KOG1947@1|root,KOG1947@2759|Eukaryota,37KBY@33090|Viridiplantae,3G9QD@35493|Streptophyta	35493|Streptophyta	L	transport inhibitor response	-	-	-	ko:K14485	ko04075,map04075	-	-	-	ko00000,ko00001,ko04121	-	-	-	F-box-like,LRR_6
GWHPACFB000701	225117.XP_009372848.1	2.75e-301	829.0	KOG0254@1|root,KOG0254@2759|Eukaryota,37RS4@33090|Viridiplantae,3G9F7@35493|Streptophyta,4JENU@91835|fabids	35493|Streptophyta	U	Belongs to the major facilitator superfamily. Sugar transporter (TC 2.A.1.1) family	-	GO:0005575,GO:0016020	-	-	-	-	-	-	-	-	-	-	Sugar_tr
GWHPACFB000702	3641.EOY22819	8.69e-275	762.0	KOG0254@1|root,KOG0254@2759|Eukaryota,37RS4@33090|Viridiplantae,3G9F7@35493|Streptophyta	35493|Streptophyta	U	Belongs to the major facilitator superfamily. Sugar transporter (TC 2.A.1.1) family	-	-	-	-	-	-	-	-	-	-	-	-	Sugar_tr
GWHPACFB000703	3694.POPTR_0016s12820.1	8.28e-222	624.0	KOG0254@1|root,KOG0254@2759|Eukaryota,37RS4@33090|Viridiplantae,3G9F7@35493|Streptophyta,4JENU@91835|fabids	35493|Streptophyta	U	Belongs to the major facilitator superfamily. Sugar transporter (TC 2.A.1.1) family	-	GO:0005575,GO:0016020	-	-	-	-	-	-	-	-	-	-	Sugar_tr
GWHPACFB000704	3983.cassava4.1_014381m	8.79e-73	227.0	KOG3174@1|root,KOG3174@2759|Eukaryota,37PE1@33090|Viridiplantae,3GC4K@35493|Streptophyta,4JMIE@91835|fabids	35493|Streptophyta	Z	F-actin-capping protein subunit	-	GO:0000902,GO:0003674,GO:0003779,GO:0005488,GO:0005515,GO:0005575,GO:0005622,GO:0005623,GO:0005856,GO:0005884,GO:0006950,GO:0006996,GO:0007010,GO:0007015,GO:0008064,GO:0008092,GO:0008150,GO:0008290,GO:0009266,GO:0009408,GO:0009628,GO:0009653,GO:0009987,GO:0010639,GO:0015629,GO:0016043,GO:0030029,GO:0030036,GO:0030832,GO:0030833,GO:0030834,GO:0030835,GO:0030837,GO:0031333,GO:0032271,GO:0032272,GO:…	-	ko:K10365	ko04144,map04144	-	-	-	ko00000,ko00001,ko04131,ko04147,ko04812	-	-	-	F_actin_cap_B
GWHPACFB000705	42345.XP_008802833.1	1.79e-22	97.1	28JEF@1|root,2QRTE@2759|Eukaryota,37S86@33090|Viridiplantae,3G83X@35493|Streptophyta,3KXDE@4447|Liliopsida	35493|Streptophyta	S	Belongs to the expansin family	-	-	-	ko:K20628	-	-	-	-	ko00000	-	-	-	DPBB_1,Pollen_allerg_1
GWHPACFB000706	29760.VIT_18s0001g06120.t01	2.79e-278	771.0	KOG1192@1|root,KOG1192@2759|Eukaryota,37HZV@33090|Viridiplantae,3G9TD@35493|Streptophyta	35493|Streptophyta	CG	Belongs to the UDP-glycosyltransferase family	UGT85A1	GO:0003674,GO:0003824,GO:0005575,GO:0005622,GO:0005623,GO:0008194,GO:0015020,GO:0016740,GO:0016757,GO:0016758,GO:0035251,GO:0043226,GO:0043227,GO:0043229,GO:0043231,GO:0044424,GO:0044464,GO:0046527,GO:0050403,GO:0050502,GO:0080043,GO:0080044	2.4.1.324	ko:K21374	-	-	-	-	ko00000,ko01000,ko01003	-	GT1	-	UDPGT
GWHPACFB000707	29730.Gorai.001G050100.1	1.08e-200	562.0	COG0604@1|root,KOG1197@2759|Eukaryota,37J2B@33090|Viridiplantae,3G7P5@35493|Streptophyta	35493|Streptophyta	C	Quinone oxidoreductase	-	GO:0000902,GO:0003674,GO:0003676,GO:0003723,GO:0003824,GO:0003960,GO:0005488,GO:0005575,GO:0005618,GO:0005622,GO:0005623,GO:0005737,GO:0005829,GO:0006950,GO:0006979,GO:0008150,GO:0008152,GO:0009653,GO:0009664,GO:0009826,GO:0009827,GO:0009828,GO:0009987,GO:0016020,GO:0016043,GO:0016049,GO:0016491,GO:0016651,GO:0016655,GO:0017091,GO:0030312,GO:0032502,GO:0032989,GO:0033554,GO:0034599,GO:0040007,GO:…	1.6.5.5	ko:K00344	-	-	-	-	ko00000,ko01000	-	-	-	ADH_N,ADH_zinc_N
GWHPACFB000708	3983.cassava4.1_026788m	1.86e-55	185.0	28PHQ@1|root,2QW5S@2759|Eukaryota,37TGX@33090|Viridiplantae,3GHGV@35493|Streptophyta,4JP98@91835|fabids	35493|Streptophyta	K	ethylene-responsive transcription factor	-	GO:0001067,GO:0003674,GO:0003676,GO:0003677,GO:0003700,GO:0005488,GO:0006355,GO:0008150,GO:0009889,GO:0010468,GO:0010556,GO:0019219,GO:0019222,GO:0031323,GO:0031326,GO:0043565,GO:0044212,GO:0050789,GO:0050794,GO:0051171,GO:0051252,GO:0060255,GO:0065007,GO:0080090,GO:0097159,GO:0140110,GO:1901363,GO:1903506,GO:2000112,GO:2001141	-	-	-	-	-	-	-	-	-	-	AP2
GWHPACFB000709	29760.VIT_06s0004g06390.t01	4.21e-111	337.0	KOG1192@1|root,KOG1192@2759|Eukaryota,37MYI@33090|Viridiplantae,3G8WS@35493|Streptophyta	35493|Streptophyta	CG	Belongs to the UDP-glycosyltransferase family	-	GO:0001101,GO:0003674,GO:0003824,GO:0005575,GO:0005622,GO:0005623,GO:0005737,GO:0005829,GO:0006066,GO:0006082,GO:0006629,GO:0006714,GO:0006720,GO:0006721,GO:0006950,GO:0008150,GO:0008152,GO:0008194,GO:0009414,GO:0009415,GO:0009628,GO:0009687,GO:0009819,GO:0009987,GO:0010029,GO:0010030,GO:0010035,GO:0010294,GO:0016740,GO:0016757,GO:0016758,GO:0019752,GO:0032787,GO:0035251,GO:0042221,GO:0042592,GO:…	2.4.1.218	ko:K08237	-	-	-	-	ko00000,ko01000,ko01003	-	GT1	-	UDPGT
GWHPACFB000710	981085.XP_010104648.1	9.27e-193	558.0	KOG1192@1|root,KOG1192@2759|Eukaryota,37MYI@33090|Viridiplantae,3G8WS@35493|Streptophyta,4JN8T@91835|fabids	35493|Streptophyta	CG	Belongs to the UDP-glycosyltransferase family	-	GO:0001101,GO:0003674,GO:0003824,GO:0005575,GO:0005622,GO:0005623,GO:0005737,GO:0005829,GO:0006066,GO:0006082,GO:0006629,GO:0006714,GO:0006720,GO:0006721,GO:0006950,GO:0008150,GO:0008152,GO:0008194,GO:0009414,GO:0009415,GO:0009628,GO:0009687,GO:0009819,GO:0009987,GO:0010029,GO:0010030,GO:0010035,GO:0010294,GO:0016740,GO:0016757,GO:0016758,GO:0019752,GO:0032787,GO:0035251,GO:0042221,GO:0042592,GO:…	2.4.1.218	ko:K08237	-	-	-	-	ko00000,ko01000,ko01003	-	GT1	-	UDPGT
GWHPACFB000711	29760.VIT_16s0013g02140.t01	2.66e-108	326.0	KOG3122@1|root,KOG3122@2759|Eukaryota,37RPJ@33090|Viridiplantae,3GF89@35493|Streptophyta	35493|Streptophyta	K	DNA-directed RNA polymerase III subunit	-	GO:0000428,GO:0001817,GO:0001819,GO:0002682,GO:0002684,GO:0003674,GO:0003682,GO:0005488,GO:0005575,GO:0005622,GO:0005623,GO:0005634,GO:0005654,GO:0005666,GO:0005737,GO:0005829,GO:0008150,GO:0016604,GO:0016607,GO:0030880,GO:0031347,GO:0031349,GO:0031974,GO:0031981,GO:0032479,GO:0032481,GO:0032648,GO:0032728,GO:0032991,GO:0043226,GO:0043227,GO:0043229,GO:0043231,GO:0043233,GO:0044422,GO:0044424,GO:…	-	ko:K03026	ko00230,ko00240,ko01100,ko03020,ko04623,ko05169,map00230,map00240,map01100,map03020,map04623,map05169	M00181	R00435,R00441,R00442,R00443	RC02795	br01611,ko00000,ko00001,ko00002,ko03021	-	-	-	RNA_pol_Rpc4
GWHPACFB000712	3988.XP_002510978.1	8.55e-89	277.0	28PB1@1|root,2QVYD@2759|Eukaryota,37SQ4@33090|Viridiplantae,3GFHT@35493|Streptophyta,4JQJU@91835|fabids	35493|Streptophyta	S	conserved protein UCP012943	-	-	-	-	-	-	-	-	-	-	-	-	-
GWHPACFB000713	3641.EOX96492	8.52e-89	263.0	KOG3392@1|root,KOG3392@2759|Eukaryota,37RXH@33090|Viridiplantae,3G9BK@35493|Streptophyta	35493|Streptophyta	A	Protein mago nashi homolog	-	GO:0000003,GO:0003006,GO:0005575,GO:0005622,GO:0005623,GO:0005634,GO:0005654,GO:0005730,GO:0005737,GO:0006139,GO:0006396,GO:0006725,GO:0006807,GO:0006935,GO:0007275,GO:0008150,GO:0008152,GO:0008380,GO:0009507,GO:0009536,GO:0009605,GO:0009790,GO:0009791,GO:0009793,GO:0009856,GO:0009893,GO:0009987,GO:0010154,GO:0010183,GO:0010467,GO:0010468,GO:0010604,GO:0010628,GO:0016070,GO:0016604,GO:0016607,GO:…	-	ko:K12877	ko03013,ko03015,ko03040,map03013,map03015,map03040	M00430	-	-	ko00000,ko00001,ko00002,ko03019,ko03041	-	-	-	Mago_nashi
GWHPACFB000714	71139.XP_010034402.1	2.01e-12	68.9	KOG1075@1|root,KOG1075@2759|Eukaryota	2759|Eukaryota	E	Ribonuclease H protein	-	-	-	-	-	-	-	-	-	-	-	-	-
GWHPACFB000715	3694.POPTR_0001s00830.1	4.2e-124	368.0	KOG2864@1|root,KOG2864@2759|Eukaryota,37RCQ@33090|Viridiplantae,3G9BI@35493|Streptophyta,4JDI5@91835|fabids	35493|Streptophyta	D	Protein RFT1 homolog	-	GO:0005575,GO:0005622,GO:0005623,GO:0005737,GO:0005783,GO:0005789,GO:0006810,GO:0006869,GO:0008150,GO:0009987,GO:0010876,GO:0012505,GO:0016020,GO:0016043,GO:0031984,GO:0033036,GO:0034203,GO:0034204,GO:0042175,GO:0043226,GO:0043227,GO:0043229,GO:0043231,GO:0044422,GO:0044424,GO:0044425,GO:0044432,GO:0044444,GO:0044446,GO:0044464,GO:0046836,GO:0051179,GO:0051234,GO:0061024,GO:0065007,GO:0065008,GO:…	-	ko:K06316	-	-	-	-	ko00000,ko02000	2.A.66.3	-	-	Rft-1
GWHPACFB000716	4096.XP_009768910.1	8.92e-248	729.0	COG4886@1|root,2QSRW@2759|Eukaryota,37MX9@33090|Viridiplantae,3GCA7@35493|Streptophyta,44IM3@71274|asterids	35493|Streptophyta	T	Belongs to the protein kinase superfamily. Ser Thr protein kinase family	-	GO:0000003,GO:0001763,GO:0003006,GO:0005575,GO:0005623,GO:0005886,GO:0007275,GO:0008150,GO:0009653,GO:0009790,GO:0009791,GO:0009793,GO:0009888,GO:0009987,GO:0010016,GO:0010065,GO:0010067,GO:0010087,GO:0010089,GO:0010154,GO:0010223,GO:0010346,GO:0016020,GO:0022414,GO:0032501,GO:0032502,GO:0044464,GO:0048316,GO:0048367,GO:0048507,GO:0048508,GO:0048608,GO:0048646,GO:0048731,GO:0048856,GO:0051301,GO:…	-	-	-	-	-	-	-	-	-	-	LRRNT_2,LRR_1,LRR_6,LRR_8,Pkinase
GWHPACFB000717	4432.XP_010258920.1	0.0	929.0	COG1196@1|root,KOG0250@2759|Eukaryota,37NTZ@33090|Viridiplantae,3GA7T@35493|Streptophyta	35493|Streptophyta	L	Structural maintenance of chromosomes	-	GO:0000724,GO:0000725,GO:0000819,GO:0006139,GO:0006259,GO:0006281,GO:0006302,GO:0006310,GO:0006725,GO:0006807,GO:0006950,GO:0006974,GO:0006996,GO:0007049,GO:0007059,GO:0007062,GO:0008150,GO:0008152,GO:0009314,GO:0009628,GO:0009987,GO:0010165,GO:0010212,GO:0016043,GO:0022402,GO:0033554,GO:0034641,GO:0043170,GO:0044237,GO:0044238,GO:0044260,GO:0046483,GO:0050896,GO:0051276,GO:0051716,GO:0071704,GO:…	-	-	-	-	-	-	-	-	-	-	AAA_23,SMC_N
GWHPACFB000718	71139.XP_010032648.1	5.81e-51	172.0	COG2801@1|root,KOG0017@2759|Eukaryota,37SCF@33090|Viridiplantae,3GAWJ@35493|Streptophyta	35493|Streptophyta	O	transposition, RNA-mediated	-	-	-	-	-	-	-	-	-	-	-	-	Retrotran_gag_2,Retrotran_gag_3,Retrotrans_gag,zf-CCHC
GWHPACFB000719	3649.evm.model.supercontig_587.1	2.02e-27	117.0	COG5103@1|root,KOG1831@2759|Eukaryota,37KCN@33090|Viridiplantae,3GH64@35493|Streptophyta,3HT7X@3699|Brassicales	35493|Streptophyta	K	Domain of unknown function (DUF3819)	-	-	-	ko:K12604	ko03018,map03018	-	-	-	ko00000,ko00001,ko03019	-	-	-	CNOT1_CAF1_bind,CNOT1_HEAT,CNOT1_TTP_bind,DUF3819,Not1
GWHPACFB000720	4006.Lus10012277	2.33e-59	197.0	COG0465@1|root,KOG0731@2759|Eukaryota,37HNE@33090|Viridiplantae,3GBCJ@35493|Streptophyta,4JH42@91835|fabids	35493|Streptophyta	O	ATP-dependent zinc metalloprotease FTSH	-	-	-	ko:K03798	-	M00742	-	-	ko00000,ko00002,ko01000,ko01002,ko03110	-	-	-	AAA,Peptidase_M41
GWHPACFB000721	29760.VIT_16s0022g00030.t01	1.04e-180	534.0	COG5103@1|root,KOG1831@2759|Eukaryota,37KCN@33090|Viridiplantae	33090|Viridiplantae	K	Ccr4-not transcription complex	-	-	-	ko:K12604	ko03018,map03018	-	-	-	ko00000,ko00001,ko03019	-	-	-	CNOT1_CAF1_bind,CNOT1_HEAT,CNOT1_TTP_bind,DUF3819,Not1
GWHPACFB000722	3988.XP_002528027.1	8.74e-25	105.0	KOG4197@1|root,KOG4197@2759|Eukaryota,37QS4@33090|Viridiplantae,3GCZ1@35493|Streptophyta	35493|Streptophyta	L	Pentatricopeptide repeat-containing protein	-	GO:0003674,GO:0003676,GO:0003723,GO:0003824,GO:0004518,GO:0004519,GO:0005488,GO:0005575,GO:0005622,GO:0005623,GO:0006139,GO:0006725,GO:0006807,GO:0008150,GO:0008152,GO:0009451,GO:0009987,GO:0016070,GO:0016787,GO:0016788,GO:0034641,GO:0043170,GO:0043226,GO:0043227,GO:0043229,GO:0043231,GO:0043412,GO:0044237,GO:0044238,GO:0044424,GO:0044464,GO:0046483,GO:0071704,GO:0090304,GO:0090305,GO:0097159,GO:…	-	-	-	-	-	-	-	-	-	-	PPR,PPR_1,PPR_2,PPR_3
GWHPACFB000723	29760.VIT_16s0022g01780.t01	7.65e-67	246.0	KOG4197@1|root,KOG4197@2759|Eukaryota,37QS4@33090|Viridiplantae,3GCZ1@35493|Streptophyta	35493|Streptophyta	L	Pentatricopeptide repeat-containing protein	-	GO:0003674,GO:0003676,GO:0003723,GO:0003824,GO:0004518,GO:0004519,GO:0005488,GO:0005575,GO:0005622,GO:0005623,GO:0006139,GO:0006725,GO:0006807,GO:0008150,GO:0008152,GO:0009451,GO:0009987,GO:0016070,GO:0016787,GO:0016788,GO:0034641,GO:0043170,GO:0043226,GO:0043227,GO:0043229,GO:0043231,GO:0043412,GO:0044237,GO:0044238,GO:0044424,GO:0044464,GO:0046483,GO:0071704,GO:0090304,GO:0090305,GO:0097159,GO:…	-	-	-	-	-	-	-	-	-	-	PPR,PPR_1,PPR_2,PPR_3
GWHPACFB000724	3988.XP_002510963.1	0.0	1478.0	COG1196@1|root,KOG0933@2759|Eukaryota,37IA8@33090|Viridiplantae,3GAX1@35493|Streptophyta,4JKZP@91835|fabids	35493|Streptophyta	BD	Structural maintenance of chromosomes protein	-	GO:0000793,GO:0000796,GO:0003674,GO:0005215,GO:0005575,GO:0005622,GO:0005623,GO:0005634,GO:0005694,GO:0032991,GO:0043226,GO:0043227,GO:0043228,GO:0043229,GO:0043231,GO:0043232,GO:0044422,GO:0044424,GO:0044427,GO:0044446,GO:0044464,GO:0044815	-	ko:K06674	ko04111,map04111	-	-	-	ko00000,ko00001,ko03036	-	-	-	SMC_N,SMC_hinge
GWHPACFB000727	29760.VIT_16s0022g00320.t01	6.61e-302	837.0	COG1161@1|root,KOG1249@2759|Eukaryota,37N2S@33090|Viridiplantae,3G80S@35493|Streptophyta	35493|Streptophyta	S	NO-associated protein 1, chloroplastic	-	GO:0000302,GO:0001101,GO:0001505,GO:0003674,GO:0003824,GO:0003924,GO:0005575,GO:0005622,GO:0005623,GO:0005737,GO:0005739,GO:0006109,GO:0006807,GO:0006809,GO:0006950,GO:0006970,GO:0006979,GO:0006996,GO:0007275,GO:0008150,GO:0008152,GO:0009058,GO:0009507,GO:0009536,GO:0009628,GO:0009651,GO:0009657,GO:0009668,GO:0009889,GO:0009987,GO:0010027,GO:0010035,GO:0010193,GO:0010322,GO:0010565,GO:0010675,GO:…	1.14.13.39	ko:K13427	ko00220,ko00330,ko01100,ko01110,ko01130,ko04626,map00220,map00330,map01100,map01110,map01130,map04626	-	R00111,R00557,R00558	RC00177,RC00330,RC01044,RC02757	ko00000,ko00001,ko01000,ko03009,ko03029	-	-	-	MMR_HSR1
GWHPACFB000728	3641.EOY22880	3.39e-123	355.0	KOG4186@1|root,KOG4186@2759|Eukaryota,37HUG@33090|Viridiplantae,3GF7J@35493|Streptophyta	35493|Streptophyta	U	Peroxisomal membrane protein	-	GO:0003674,GO:0005488,GO:0005515,GO:0005575,GO:0005622,GO:0005623,GO:0005737,GO:0005777,GO:0005778,GO:0006996,GO:0007031,GO:0008150,GO:0009987,GO:0016020,GO:0016043,GO:0016559,GO:0031090,GO:0031903,GO:0032535,GO:0042579,GO:0042802,GO:0043226,GO:0043227,GO:0043229,GO:0043231,GO:0044375,GO:0044422,GO:0044424,GO:0044438,GO:0044439,GO:0044444,GO:0044446,GO:0044464,GO:0048285,GO:0065007,GO:0065008,GO:…	-	ko:K13352	ko04146,map04146	-	-	-	ko00000,ko00001,ko02000	1.A.101.1,3.A.20.1.1	-	-	PEX11
GWHPACFB000729	3847.GLYMA09G35800.4	2.62e-158	454.0	COG5200@1|root,KOG0796@2759|Eukaryota,37J4N@33090|Viridiplantae,3G905@35493|Streptophyta,4JN08@91835|fabids	35493|Streptophyta	A	Luc7-like protein 3	-	-	-	-	-	-	-	-	-	-	-	-	LUC7
GWHPACFB000731	29760.VIT_16s0022g00600.t01	7.35e-298	833.0	COG5243@1|root,KOG0802@2759|Eukaryota,37SUI@33090|Viridiplantae,3GA6M@35493|Streptophyta	35493|Streptophyta	O	E3 ubiquitin protein ligase	-	GO:0000209,GO:0002682,GO:0002684,GO:0003674,GO:0003824,GO:0004842,GO:0005575,GO:0005623,GO:0005886,GO:0006464,GO:0006508,GO:0006511,GO:0006807,GO:0008150,GO:0008152,GO:0009056,GO:0009057,GO:0009987,GO:0010363,GO:0010498,GO:0010941,GO:0010942,GO:0016020,GO:0016567,GO:0016740,GO:0019538,GO:0019787,GO:0019941,GO:0030163,GO:0031347,GO:0031349,GO:0032446,GO:0034052,GO:0036211,GO:0043067,GO:0043068,GO:…	2.3.2.27	ko:K10636	ko04141,map04141	-	-	-	ko00000,ko00001,ko01000,ko04121	-	-	-	CUE,zf-RING_2
GWHPACFB000732	4096.XP_009796142.1	1.77e-119	357.0	28JI3@1|root,2QRXB@2759|Eukaryota,37HDW@33090|Viridiplantae,3GDH9@35493|Streptophyta,44BK5@71274|asterids	35493|Streptophyta	S	BAG family molecular chaperone regulator	-	GO:0005575,GO:0005622,GO:0005623,GO:0005737,GO:0005783,GO:0005886,GO:0005911,GO:0006457,GO:0006950,GO:0006986,GO:0008150,GO:0009266,GO:0009408,GO:0009409,GO:0009506,GO:0009605,GO:0009607,GO:0009628,GO:0009987,GO:0010033,GO:0012505,GO:0016020,GO:0030054,GO:0033554,GO:0034605,GO:0034620,GO:0035966,GO:0035967,GO:0042221,GO:0043207,GO:0043226,GO:0043227,GO:0043229,GO:0043231,GO:0044424,GO:0044444,GO:…	-	-	-	-	-	-	-	-	-	-	BAG
GWHPACFB000733	3880.AES62174	8.2e-40	138.0	COG0082@1|root,KOG4492@2759|Eukaryota,37JJX@33090|Viridiplantae,3GGSI@35493|Streptophyta,4JRSC@91835|fabids	35493|Streptophyta	E	Chorismate synthase	CS1	GO:0000166,GO:0003674,GO:0003824,GO:0004107,GO:0005488,GO:0005575,GO:0005622,GO:0005623,GO:0005634,GO:0005730,GO:0005737,GO:0005829,GO:0006082,GO:0006520,GO:0006725,GO:0006807,GO:0008150,GO:0008152,GO:0008652,GO:0009058,GO:0009072,GO:0009073,GO:0009423,GO:0009507,GO:0009532,GO:0009536,GO:0009570,GO:0009987,GO:0010181,GO:0016053,GO:0016829,GO:0016835,GO:0016838,GO:0019438,GO:0019752,GO:0031974,GO:…	4.2.3.5	ko:K01736	ko00400,ko01100,ko01110,ko01130,ko01230,map00400,map01100,map01110,map01130,map01230	M00022	R01714	RC00586	ko00000,ko00001,ko00002,ko01000	-	-	-	Chorismate_synt
GWHPACFB000734	29760.VIT_16s0022g00660.t01	8.07e-215	602.0	COG1877@1|root,KOG1050@2759|Eukaryota,37JPC@33090|Viridiplantae,3GB9D@35493|Streptophyta	35493|Streptophyta	G	Removes the phosphate from trehalose 6-phosphate to produce free trehalose	-	GO:0003674,GO:0003824,GO:0004805,GO:0005975,GO:0005984,GO:0005991,GO:0005992,GO:0006793,GO:0006796,GO:0008150,GO:0008152,GO:0009058,GO:0009311,GO:0009312,GO:0009987,GO:0016051,GO:0016311,GO:0016787,GO:0016788,GO:0016791,GO:0019203,GO:0034637,GO:0042578,GO:0044237,GO:0044238,GO:0044249,GO:0044262,GO:0046351,GO:0071704,GO:1901576	3.1.3.12	ko:K01087	ko00500,ko01100,map00500,map01100	-	R02778	RC00017	ko00000,ko00001,ko01000	-	-	-	Trehalose_PPase
GWHPACFB000735	3988.XP_002514886.1	5.39e-35	131.0	28JHN@1|root,2QRWV@2759|Eukaryota,37HRT@33090|Viridiplantae,3GBC2@35493|Streptophyta,4JJD4@91835|fabids	35493|Streptophyta	S	regulation of auxin polar transport	-	GO:0005575,GO:0005622,GO:0005623,GO:0005634,GO:0005886,GO:0008150,GO:0010817,GO:0016020,GO:0032879,GO:0043226,GO:0043227,GO:0043229,GO:0043231,GO:0044424,GO:0044464,GO:0050789,GO:0051049,GO:0065007,GO:0065008,GO:0071944,GO:2000012	-	-	-	-	-	-	-	-	-	-	-
GWHPACFB000736	4098.XP_009619840.1	0.0	906.0	COG1621@1|root,KOG0228@2759|Eukaryota,37QH4@33090|Viridiplantae,3GC8M@35493|Streptophyta,44H52@71274|asterids	35493|Streptophyta	G	Belongs to the glycosyl hydrolase 32 family	-	-	3.2.1.26	ko:K01193	ko00052,ko00500,ko01100,map00052,map00500,map01100	-	R00801,R00802,R02410,R03635,R03921,R06088	RC00028,RC00077	ko00000,ko00001,ko01000	-	GH32	-	DUF3357,Glyco_hydro_32C,Glyco_hydro_32N
GWHPACFB000737	225117.XP_009354329.1	3.94e-32	125.0	COG2801@1|root,KOG0017@2759|Eukaryota,37RIF@33090|Viridiplantae	225117.XP_009354329.1|-	O	Cysteine-rich RLK (RECEPTOR-like protein kinase) 8	-	-	-	-	-	-	-	-	-	-	-	-	-
GWHPACFB000739	4096.XP_009794076.1	1.75e-306	854.0	COG1621@1|root,KOG0228@2759|Eukaryota,37QH4@33090|Viridiplantae,3GC8M@35493|Streptophyta,44H52@71274|asterids	35493|Streptophyta	G	Belongs to the glycosyl hydrolase 32 family	-	-	3.2.1.26	ko:K01193	ko00052,ko00500,ko01100,map00052,map00500,map01100	-	R00801,R00802,R02410,R03635,R03921,R06088	RC00028,RC00077	ko00000,ko00001,ko01000	-	GH32	-	DUF3357,Glyco_hydro_32C,Glyco_hydro_32N
GWHPACFB000740	4096.XP_009794076.1	3.89e-303	845.0	COG1621@1|root,KOG0228@2759|Eukaryota,37QH4@33090|Viridiplantae,3GC8M@35493|Streptophyta,44H52@71274|asterids	35493|Streptophyta	G	Belongs to the glycosyl hydrolase 32 family	-	-	3.2.1.26	ko:K01193	ko00052,ko00500,ko01100,map00052,map00500,map01100	-	R00801,R00802,R02410,R03635,R03921,R06088	RC00028,RC00077	ko00000,ko00001,ko01000	-	GH32	-	DUF3357,Glyco_hydro_32C,Glyco_hydro_32N
GWHPACFB000741	4098.XP_009599620.1	0.0	998.0	COG2132@1|root,KOG1263@2759|Eukaryota,37NV6@33090|Viridiplantae,3G7Y4@35493|Streptophyta,44FRC@71274|asterids	35493|Streptophyta	Q	Multicopper oxidase	-	GO:0003674,GO:0003824,GO:0005575,GO:0005623,GO:0005886,GO:0005911,GO:0008150,GO:0008152,GO:0009506,GO:0016020,GO:0016491,GO:0016722,GO:0030054,GO:0031224,GO:0031225,GO:0031226,GO:0044425,GO:0044459,GO:0044464,GO:0046658,GO:0055044,GO:0055114,GO:0071944	-	ko:K19791	-	-	-	-	ko00000,ko02000	2.A.108.1	-	-	Cu-oxidase,Cu-oxidase_2,Cu-oxidase_3
GWHPACFB000742	29760.VIT_16s0022g00690.t01	1.15e-205	574.0	2CN0U@1|root,2QT6P@2759|Eukaryota,37IXD@33090|Viridiplantae,3GE5B@35493|Streptophyta	35493|Streptophyta	K	(NAC) domain-containing protein	-	GO:0003674,GO:0003676,GO:0003677,GO:0003700,GO:0005488,GO:0006355,GO:0008150,GO:0009888,GO:0009889,GO:0009987,GO:0010087,GO:0010089,GO:0010468,GO:0010556,GO:0019219,GO:0019222,GO:0030154,GO:0031323,GO:0031326,GO:0032502,GO:0043565,GO:0044087,GO:0044089,GO:0048518,GO:0048522,GO:0048759,GO:0048856,GO:0048869,GO:0050789,GO:0050794,GO:0051171,GO:0051252,GO:0060255,GO:0065007,GO:0080090,GO:0097159,GO:…	-	-	-	-	-	-	-	-	-	-	NAM
GWHPACFB000743	3983.cassava4.1_012745m	8.19e-139	400.0	COG0221@1|root,KOG1626@2759|Eukaryota,37R9H@33090|Viridiplantae,3G74Q@35493|Streptophyta,4JGTN@91835|fabids	35493|Streptophyta	C	Soluble inorganic pyrophosphatase	-	GO:0003674,GO:0003824,GO:0004427,GO:0005575,GO:0005622,GO:0005623,GO:0005634,GO:0005737,GO:0005829,GO:0006950,GO:0006952,GO:0006970,GO:0008150,GO:0009507,GO:0009526,GO:0009532,GO:0009536,GO:0009570,GO:0009579,GO:0009605,GO:0009607,GO:0009617,GO:0009628,GO:0009651,GO:0009941,GO:0010035,GO:0010038,GO:0010876,GO:0016462,GO:0016787,GO:0016817,GO:0016818,GO:0019915,GO:0031967,GO:0031975,GO:0033036,GO:…	3.6.1.1	ko:K01507	ko00190,map00190	-	-	-	ko00000,ko00001,ko01000	-	-	-	Pyrophosphatase
GWHPACFB000744	29730.Gorai.011G179400.1	6.3e-13	73.9	2C5NK@1|root,2S2YF@2759|Eukaryota,37TMH@33090|Viridiplantae,3GNUC@35493|Streptophyta	35493|Streptophyta	S	F-box kelch-repeat protein At3g06240-like	-	-	-	-	-	-	-	-	-	-	-	-	F-box,FBA_1,FBA_3
GWHPACFB000745	4098.XP_009627971.1	1.06e-247	694.0	COG4677@1|root,2QU67@2759|Eukaryota,37SV6@33090|Viridiplantae,3GCEQ@35493|Streptophyta,44D08@71274|asterids	35493|Streptophyta	G	Acts in the modification of cell walls via demethylesterification of cell wall pectin	-	GO:0003674,GO:0003824,GO:0004857,GO:0005575,GO:0005623,GO:0008150,GO:0016787,GO:0016788,GO:0030234,GO:0030599,GO:0043086,GO:0044092,GO:0044464,GO:0046910,GO:0050790,GO:0052689,GO:0065007,GO:0065009,GO:0071944,GO:0098772	3.1.1.11	ko:K01051	ko00040,ko01100,map00040,map01100	M00081	R02362	RC00460,RC00461	ko00000,ko00001,ko00002,ko01000	-	-	-	PMEI,Pectinesterase
GWHPACFB000746	3988.XP_002510936.1	7.6e-44	155.0	KOG4054@1|root,KOG4054@2759|Eukaryota,37VIW@33090|Viridiplantae,3GIWM@35493|Streptophyta,4JQ63@91835|fabids	35493|Streptophyta	S	Jagunal, ER re-organisation during oogenesis	-	-	-	-	-	-	-	-	-	-	-	-	Jagunal
GWHPACFB000747	3988.XP_002510933.1	5.54e-53	181.0	COG2801@1|root,KOG0017@2759|Eukaryota,37VBF@33090|Viridiplantae,3GIK1@35493|Streptophyta,4JQ88@91835|fabids	35493|Streptophyta	L	21 kDa protein-like	-	GO:0003674,GO:0004857,GO:0005575,GO:0005618,GO:0005623,GO:0008150,GO:0009505,GO:0030234,GO:0030312,GO:0043086,GO:0044092,GO:0044464,GO:0046910,GO:0050789,GO:0050790,GO:0050793,GO:0051239,GO:0065007,GO:0065009,GO:0071944,GO:0098772,GO:2000026,GO:2000280	-	-	-	-	-	-	-	-	-	-	PMEI
GWHPACFB000748	3988.XP_002510933.1	5.79e-42	149.0	COG2801@1|root,KOG0017@2759|Eukaryota,37VBF@33090|Viridiplantae,3GIK1@35493|Streptophyta,4JQ88@91835|fabids	35493|Streptophyta	L	21 kDa protein-like	-	GO:0003674,GO:0004857,GO:0005575,GO:0005618,GO:0005623,GO:0008150,GO:0009505,GO:0030234,GO:0030312,GO:0043086,GO:0044092,GO:0044464,GO:0046910,GO:0050789,GO:0050790,GO:0050793,GO:0051239,GO:0065007,GO:0065009,GO:0071944,GO:0098772,GO:2000026,GO:2000280	-	-	-	-	-	-	-	-	-	-	PMEI
GWHPACFB000749	225117.XP_009372897.1	2.95e-55	179.0	28QVS@1|root,2QXIN@2759|Eukaryota,37TQQ@33090|Viridiplantae,3GIC5@35493|Streptophyta,4JNVA@91835|fabids	35493|Streptophyta	S	21 kDa protein-like	-	GO:0003674,GO:0004857,GO:0005575,GO:0005576,GO:0008150,GO:0009987,GO:0030234,GO:0043086,GO:0044092,GO:0046910,GO:0048046,GO:0050790,GO:0065007,GO:0065009,GO:0071554,GO:0071669,GO:0098772	-	-	-	-	-	-	-	-	-	-	PMEI
GWHPACFB000751	3760.EMJ21674	4.16e-87	261.0	28QVS@1|root,2QXIN@2759|Eukaryota,37TQQ@33090|Viridiplantae,3GIC5@35493|Streptophyta,4JNVA@91835|fabids	35493|Streptophyta	S	21 kDa protein-like	-	GO:0003674,GO:0004857,GO:0005575,GO:0005576,GO:0008150,GO:0009987,GO:0030234,GO:0043086,GO:0044092,GO:0046910,GO:0048046,GO:0050790,GO:0065007,GO:0065009,GO:0071554,GO:0071669,GO:0098772	-	-	-	-	-	-	-	-	-	-	PMEI
GWHPACFB000752	3760.EMJ27630	5.81e-33	125.0	2CNFE@1|root,2S5GN@2759|Eukaryota,37WF7@33090|Viridiplantae,3GK1D@35493|Streptophyta,4JUPY@91835|fabids	35493|Streptophyta	S	EF hand	-	-	-	-	-	-	-	-	-	-	-	-	EF-hand_5
GWHPACFB000753	3694.POPTR_0015s14600.1	7.97e-60	195.0	COG5147@1|root,KOG0048@2759|Eukaryota,37RSA@33090|Viridiplantae,3GE1T@35493|Streptophyta,4JSSN@91835|fabids	35493|Streptophyta	K	Myb-like DNA-binding domain	-	-	-	ko:K09422	-	-	-	-	ko00000,ko03000	-	-	-	Myb_DNA-binding
GWHPACFB000754	29760.VIT_16s0022g01240.t01	0.0	1526.0	KOG0606@1|root,KOG0606@2759|Eukaryota,37JGQ@33090|Viridiplantae,3GFJN@35493|Streptophyta	35493|Streptophyta	T	serine threonine protein kinase IRE	-	GO:0000902,GO:0003674,GO:0003824,GO:0004672,GO:0004674,GO:0005575,GO:0005622,GO:0005623,GO:0006464,GO:0006468,GO:0006793,GO:0006796,GO:0006807,GO:0007154,GO:0007165,GO:0008150,GO:0008152,GO:0009653,GO:0009826,GO:0009987,GO:0016043,GO:0016049,GO:0016301,GO:0016310,GO:0016740,GO:0016772,GO:0016773,GO:0018105,GO:0018193,GO:0018209,GO:0019538,GO:0023052,GO:0032502,GO:0032989,GO:0035556,GO:0036211,GO:…	2.7.11.1	ko:K08789	-	-	-	-	ko00000,ko01000,ko01001	-	-	-	Pkinase
GWHPACFB000756	4432.XP_010276941.1	0.0	1111.0	COG0339@1|root,KOG2090@2759|Eukaryota,37IRI@33090|Viridiplantae,3GGFU@35493|Streptophyta	35493|Streptophyta	O	mitochondrial intermediate peptidase	-	GO:0003674,GO:0003824,GO:0004175,GO:0004177,GO:0004222,GO:0005575,GO:0005622,GO:0005623,GO:0005737,GO:0005739,GO:0006508,GO:0006518,GO:0006807,GO:0008150,GO:0008152,GO:0008233,GO:0008237,GO:0008238,GO:0009507,GO:0009534,GO:0009535,GO:0009536,GO:0009579,GO:0009987,GO:0016020,GO:0016787,GO:0019538,GO:0031976,GO:0031984,GO:0034357,GO:0034641,GO:0042651,GO:0043170,GO:0043226,GO:0043227,GO:0043229,GO:…	3.4.24.59	ko:K01410	-	-	-	-	ko00000,ko01000,ko01002,ko03029	-	-	-	Peptidase_M3
GWHPACFB000757	3641.EOY22933	1.35e-219	608.0	2CMDU@1|root,2QQ2C@2759|Eukaryota,37M2V@33090|Viridiplantae,3GBRM@35493|Streptophyta	35493|Streptophyta	S	EXORDIUM-like	-	GO:0005575,GO:0005618,GO:0005623,GO:0005911,GO:0008150,GO:0009505,GO:0009506,GO:0009628,GO:0030054,GO:0030312,GO:0044464,GO:0050896,GO:0055044,GO:0071944,GO:0080167	-	-	-	-	-	-	-	-	-	-	Phi_1
GWHPACFB000758	3649.evm.model.supercontig_150.58	2.3e-34	132.0	COG1874@1|root,KOG0496@2759|Eukaryota,37MUE@33090|Viridiplantae,3G9Z7@35493|Streptophyta,3HNRU@3699|Brassicales	35493|Streptophyta	G	beta-galactosidase	-	GO:0003674,GO:0003824,GO:0004553,GO:0004565,GO:0005575,GO:0005618,GO:0005622,GO:0005623,GO:0005737,GO:0005773,GO:0009505,GO:0015925,GO:0016787,GO:0016798,GO:0030312,GO:0043226,GO:0043227,GO:0043229,GO:0043231,GO:0044424,GO:0044444,GO:0044464,GO:0071944	-	-	-	-	-	-	-	-	-	-	Gal_Lectin,Glyco_hydro_35
GWHPACFB000759	3988.XP_002524155.1	8.5e-206	588.0	COG2304@1|root,2QZGI@2759|Eukaryota,37QN0@33090|Viridiplantae,3GADC@35493|Streptophyta,4JRD5@91835|fabids	35493|Streptophyta	S	Ordered Locus Names sll0103	-	GO:0005575,GO:0005623,GO:0005886,GO:0016020,GO:0044464,GO:0071944	-	-	-	-	-	-	-	-	-	-	VWA,VWA_3,Vwaint
GWHPACFB000760	981085.XP_010102639.1	6.76e-155	462.0	2EBYM@1|root,2SHXZ@2759|Eukaryota,37Y18@33090|Viridiplantae,3GEQ3@35493|Streptophyta,4JTGH@91835|fabids	35493|Streptophyta	S	WD40-like Beta Propeller Repeat	-	-	-	-	-	-	-	-	-	-	-	-	PD40
GWHPACFB000761	4155.Migut.F00440.1.p	4.51e-94	276.0	COG5126@1|root,KOG0027@2759|Eukaryota,37U3S@33090|Viridiplantae,3GHZ9@35493|Streptophyta,44J4J@71274|asterids	35493|Streptophyta	T	calcium-binding protein CML13	-	GO:0005575,GO:0005622,GO:0005623,GO:0005634,GO:0005737,GO:0005829,GO:0005886,GO:0006950,GO:0008150,GO:0009266,GO:0009409,GO:0009628,GO:0016020,GO:0043226,GO:0043227,GO:0043229,GO:0043231,GO:0044424,GO:0044444,GO:0044464,GO:0050896,GO:0071944	-	ko:K13448	ko04626,map04626	-	-	-	ko00000,ko00001	-	-	-	EF-hand_1,EF-hand_6,EF-hand_7
GWHPACFB000762	4155.Migut.B01624.1.p	9.64e-95	276.0	COG0184@1|root,KOG0400@2759|Eukaryota,37TYW@33090|Viridiplantae,3GBY4@35493|Streptophyta,44FUU@71274|asterids	35493|Streptophyta	J	ribosomal protein S13	-	-	-	ko:K02953	ko03010,map03010	M00177	-	-	br01610,ko00000,ko00001,ko00002,ko03011	-	-	-	Ribosomal_S13_N,Ribosomal_S15
GWHPACFB000763	2711.XP_006490239.1	1.46e-119	346.0	KOG3238@1|root,KOG3238@2759|Eukaryota,37T44@33090|Viridiplantae,3GF2N@35493|Streptophyta	35493|Streptophyta	P	Chloride conductance regulatory protein	-	-	-	ko:K05019	ko03013,map03013	-	-	-	ko00000,ko00001,ko04040	1.A.47	-	-	Voldacs
GWHPACFB000764	4432.XP_010276861.1	0.0	1187.0	COG0021@1|root,KOG0523@2759|Eukaryota,37Q0E@33090|Viridiplantae,3G9CH@35493|Streptophyta	35493|Streptophyta	G	Transketolase	-	-	2.2.1.1	ko:K00615	ko00030,ko00710,ko01051,ko01100,ko01110,ko01120,ko01130,ko01200,ko01230,map00030,map00710,map01051,map01100,map01110,map01120,map01130,map01200,map01230	M00004,M00007,M00165,M00167	R01067,R01641,R01830,R06590	RC00032,RC00226,RC00571,RC01560	ko00000,ko00001,ko00002,ko01000	-	-	-	Transket_pyr,Transketolase_C,Transketolase_N
GWHPACFB000765	102107.XP_008234376.1	1.2e-166	486.0	COG0415@1|root,COG0596@1|root,KOG0133@2759|Eukaryota,KOG1454@2759|Eukaryota,37R0A@33090|Viridiplantae,3GF5A@35493|Streptophyta,4JEBR@91835|fabids	35493|Streptophyta	LT	DNA photolyase	-	-	-	-	-	-	-	-	-	-	-	-	Abhydrolase_1,Abhydrolase_6,DNA_photolyase
GWHPACFB000766	29760.VIT_16s0022g01620.t01	6.68e-273	770.0	28K7G@1|root,2QSN5@2759|Eukaryota,37I7U@33090|Viridiplantae,3G7PY@35493|Streptophyta	35493|Streptophyta	T	receptor-like serine threonine-protein kinase	-	-	-	-	-	-	-	-	-	-	-	-	LRRNT_2,LRR_8,Pkinase_Tyr
GWHPACFB000767	29760.VIT_16s0022g01630.t01	1.36e-103	305.0	28JD8@1|root,2QWGC@2759|Eukaryota,37SN5@33090|Viridiplantae,3GHH0@35493|Streptophyta	35493|Streptophyta	S	Protein of unknown function (DUF1442)	-	-	-	-	-	-	-	-	-	-	-	-	DUF1442
GWHPACFB000768	4432.XP_010276542.1	1.7e-26	119.0	KOG0117@1|root,KOG0117@2759|Eukaryota,37NQR@33090|Viridiplantae,3GF6H@35493|Streptophyta	35493|Streptophyta	A	RNA recognition motif	-	-	-	-	-	-	-	-	-	-	-	-	RRM_1
GWHPACFB000769	29760.VIT_16s0022g01740.t01	0.0	1107.0	2C391@1|root,2QPU0@2759|Eukaryota,37Q7V@33090|Viridiplantae,3GBUX@35493|Streptophyta	35493|Streptophyta	-	-	-	-	-	-	-	-	-	-	-	-	-	-	-
GWHPACFB000770	4432.XP_010276477.1	1.67e-162	480.0	COG0545@1|root,KOG0552@2759|Eukaryota,37I1N@33090|Viridiplantae,3GBVQ@35493|Streptophyta	35493|Streptophyta	O	Peptidyl-prolyl cis-trans isomerase	-	GO:0003674,GO:0005488,GO:0005515,GO:0005575,GO:0005622,GO:0005623,GO:0005634,GO:0005730,GO:0005737,GO:0005829,GO:0006323,GO:0006325,GO:0006333,GO:0006334,GO:0006996,GO:0008150,GO:0009987,GO:0016043,GO:0022607,GO:0031497,GO:0031974,GO:0031981,GO:0034622,GO:0034728,GO:0042393,GO:0043226,GO:0043227,GO:0043228,GO:0043229,GO:0043231,GO:0043232,GO:0043233,GO:0043933,GO:0044085,GO:0044422,GO:0044424,GO:…	5.2.1.8	ko:K14826	-	-	-	-	ko00000,ko01000,ko03009	-	-	-	FKBP_C
GWHPACFB000771	3760.EMJ19205	2.56e-306	837.0	COG0148@1|root,KOG2670@2759|Eukaryota,37JMA@33090|Viridiplantae,3G9BD@35493|Streptophyta,4JG26@91835|fabids	35493|Streptophyta	G	phosphopyruvate hydratase activity	-	GO:0005575,GO:0005622,GO:0005623,GO:0005737,GO:0044424,GO:0044464	4.2.1.11	ko:K01689	ko00010,ko00680,ko01100,ko01110,ko01120,ko01130,ko01200,ko01230,ko03018,ko04066,map00010,map00680,map01100,map01110,map01120,map01130,map01200,map01230,map03018,map04066	M00001,M00002,M00003,M00346,M00394	R00658	RC00349	ko00000,ko00001,ko00002,ko01000,ko03019,ko04147	-	-	-	Enolase_C,Enolase_N
GWHPACFB000772	29760.VIT_16s0022g01810.t01	2.11e-139	405.0	2CN1K@1|root,2QTAR@2759|Eukaryota,37Q97@33090|Viridiplantae,3GHB9@35493|Streptophyta	35493|Streptophyta	S	AT hook motif DNA-binding family protein	-	-	-	-	-	-	-	-	-	-	-	-	DUF296
GWHPACFB000773	3983.cassava4.1_033881m	2.27e-17	82.8	2E2V1@1|root,2SA1A@2759|Eukaryota,37WWS@33090|Viridiplantae,3GM25@35493|Streptophyta	35493|Streptophyta	-	-	-	-	-	-	-	-	-	-	-	-	-	-	-
GWHPACFB000774	3750.XP_008361472.1	6.21e-60	227.0	COG4886@1|root,KOG0619@2759|Eukaryota,37JQI@33090|Viridiplantae,3G97Z@35493|Streptophyta,4JEP0@91835|fabids	35493|Streptophyta	L	LRR receptor-like serine threonine-protein kinase	-	GO:0008150,GO:0009888,GO:0010073,GO:0032501,GO:0032502,GO:0048507,GO:0048856	-	-	-	-	-	-	-	-	-	-	LRRNT_2,LRR_1,LRR_6,LRR_8
GWHPACFB000775	3983.cassava4.1_031572m	6.11e-44	151.0	COG5228@1|root,KOG0304@2759|Eukaryota,37TFG@33090|Viridiplantae,3GF0C@35493|Streptophyta,4JHG2@91835|fabids	35493|Streptophyta	A	Encoded by	-	GO:0000175,GO:0000288,GO:0000289,GO:0000291,GO:0000932,GO:0000956,GO:0002213,GO:0003674,GO:0003824,GO:0004518,GO:0004527,GO:0004532,GO:0004535,GO:0004540,GO:0005575,GO:0005622,GO:0005623,GO:0005737,GO:0006139,GO:0006401,GO:0006402,GO:0006417,GO:0006725,GO:0006807,GO:0006950,GO:0006952,GO:0008150,GO:0008152,GO:0008408,GO:0009056,GO:0009057,GO:0009605,GO:0009607,GO:0009611,GO:0009617,GO:0009889,GO:…	-	ko:K12581	ko03018,map03018	-	-	-	ko00000,ko00001,ko03019	-	-	-	CAF1
GWHPACFB000776	4432.XP_010277391.1	1.18e-265	754.0	KOG4302@1|root,KOG4302@2759|Eukaryota,37HTN@33090|Viridiplantae,3GGX8@35493|Streptophyta	35493|Streptophyta	DZ	65-kDa microtubule-associated protein	-	GO:0000226,GO:0000278,GO:0000280,GO:0000281,GO:0000910,GO:0000911,GO:0003674,GO:0005488,GO:0005515,GO:0005575,GO:0005622,GO:0005623,GO:0005634,GO:0005737,GO:0005856,GO:0005874,GO:0005881,GO:0005938,GO:0006996,GO:0007010,GO:0007017,GO:0007049,GO:0008017,GO:0008092,GO:0008150,GO:0009524,GO:0009574,GO:0009605,GO:0009607,GO:0009624,GO:0009653,GO:0009987,GO:0015630,GO:0015631,GO:0016043,GO:0022402,GO:…	-	ko:K16732	-	-	-	-	ko00000,ko03036,ko04812	-	-	-	MAP65_ASE1
GWHPACFB000777	102107.XP_008231397.1	2.9e-107	317.0	COG0542@1|root,2QSIB@2759|Eukaryota,37IUU@33090|Viridiplantae,3GFWS@35493|Streptophyta,4JFZG@91835|fabids	35493|Streptophyta	O	Clp protease-related protein At4g12060	-	GO:0005575,GO:0005622,GO:0005623,GO:0005737,GO:0009507,GO:0009526,GO:0009532,GO:0009536,GO:0009570,GO:0009579,GO:0009941,GO:0031967,GO:0031975,GO:0043226,GO:0043227,GO:0043229,GO:0043231,GO:0044422,GO:0044424,GO:0044434,GO:0044435,GO:0044444,GO:0044446,GO:0044464	-	-	-	-	-	-	-	-	-	-	Clp_N
GWHPACFB000778	3760.EMJ21509	0.0	2377.0	COG5161@1|root,KOG1896@2759|Eukaryota,37KCW@33090|Viridiplantae,3G9UT@35493|Streptophyta,4JK08@91835|fabids	35493|Streptophyta	A	Cleavage and polyadenylation specificity factor	-	GO:0003674,GO:0003676,GO:0003723,GO:0003729,GO:0005488,GO:0005575,GO:0005622,GO:0005623,GO:0005634,GO:0005737,GO:0005829,GO:0006139,GO:0006378,GO:0006379,GO:0006396,GO:0006397,GO:0006725,GO:0006807,GO:0008150,GO:0008152,GO:0009987,GO:0010467,GO:0016070,GO:0016071,GO:0031123,GO:0031124,GO:0034641,GO:0043170,GO:0043226,GO:0043227,GO:0043229,GO:0043231,GO:0043631,GO:0044237,GO:0044238,GO:0044424,GO:…	-	ko:K14401	ko03015,map03015	-	-	-	ko00000,ko00001,ko03019,ko03021	-	-	-	CPSF_A,MMS1_N
GWHPACFB000779	3694.POPTR_0012s14310.1	2.34e-249	694.0	2BYZ8@1|root,2QQFK@2759|Eukaryota,37S56@33090|Viridiplantae,3G7IW@35493|Streptophyta,4JE0S@91835|fabids	35493|Streptophyta	S	Domain of unknown function (DUF3475)	-	-	-	-	-	-	-	-	-	-	-	-	DUF3475,DUF668
GWHPACFB000780	3988.XP_002528406.1	9.54e-238	700.0	COG4886@1|root,2QPTD@2759|Eukaryota,37I0D@33090|Viridiplantae,3GH76@35493|Streptophyta,4JJKK@91835|fabids	35493|Streptophyta	T	Belongs to the protein kinase superfamily. Ser Thr protein kinase family	-	-	-	-	-	-	-	-	-	-	-	-	LRRNT_2,LRR_1,LRR_4,LRR_6,LRR_8,Pkinase
GWHPACFB000781	3694.POPTR_0015s14290.1	4.75e-61	204.0	28HVP@1|root,2QQ6K@2759|Eukaryota,37TPG@33090|Viridiplantae,3GHBM@35493|Streptophyta,4JP1H@91835|fabids	35493|Streptophyta	S	Protein of unknown function (DUF688)	-	-	-	-	-	-	-	-	-	-	-	-	DUF688
GWHPACFB000782	2711.XP_006490260.1	4.46e-33	130.0	2D2J2@1|root,2SN2D@2759|Eukaryota,37ZK7@33090|Viridiplantae,3GIHR@35493|Streptophyta	35493|Streptophyta	S	Cell cycle regulated microtubule associated protein	-	-	-	-	-	-	-	-	-	-	-	-	TPX2_importin
GWHPACFB000783	3641.EOY22989	1.66e-260	762.0	COG4886@1|root,2QTEP@2759|Eukaryota,37JXG@33090|Viridiplantae,3G8ST@35493|Streptophyta	35493|Streptophyta	T	Belongs to the protein kinase superfamily. Ser Thr protein kinase family	-	GO:0000003,GO:0003006,GO:0003674,GO:0005102,GO:0005488,GO:0005515,GO:0005575,GO:0007275,GO:0008150,GO:0009553,GO:0009653,GO:0009791,GO:0009888,GO:0009908,GO:0010016,GO:0010103,GO:0010374,GO:0016020,GO:0022414,GO:0032501,GO:0032502,GO:0033612,GO:0035670,GO:0048229,GO:0048367,GO:0048437,GO:0048438,GO:0048440,GO:0048467,GO:0048481,GO:0048608,GO:0048731,GO:0048827,GO:0048856,GO:0061458,GO:0090558,GO:…	2.7.11.1	ko:K20718	ko04016,map04016	-	-	-	ko00000,ko00001,ko01000,ko01001	-	-	-	LRRNT_2,LRR_1,LRR_4,LRR_6,LRR_8,Pkinase
GWHPACFB000784	29760.VIT_16s0022g02060.t01	3.12e-292	808.0	COG0475@1|root,KOG1650@2759|Eukaryota,37IF8@33090|Viridiplantae,3G8MC@35493|Streptophyta	35493|Streptophyta	P	K( ) efflux antiporter	-	GO:0003674,GO:0005215,GO:0005575,GO:0006810,GO:0006811,GO:0006812,GO:0008150,GO:0008324,GO:0015075,GO:0015318,GO:0016020,GO:0022857,GO:0022890,GO:0034220,GO:0051179,GO:0051234,GO:0055085,GO:0098655	-	-	-	-	-	-	-	-	-	-	Na_H_Exchanger
GWHPACFB000785	3988.XP_002510893.1	6.92e-240	671.0	KOG1021@1|root,KOG1021@2759|Eukaryota,37JHY@33090|Viridiplantae,3G8RB@35493|Streptophyta,4JJWS@91835|fabids	35493|Streptophyta	GMW	xyloglucan galactosyltransferase	-	GO:0000271,GO:0003674,GO:0003824,GO:0005575,GO:0005622,GO:0005623,GO:0005737,GO:0005794,GO:0005975,GO:0005976,GO:0006073,GO:0008150,GO:0008152,GO:0008378,GO:0009058,GO:0009059,GO:0009250,GO:0009969,GO:0009987,GO:0010383,GO:0010410,GO:0010411,GO:0012505,GO:0016051,GO:0016740,GO:0016757,GO:0016758,GO:0033692,GO:0034637,GO:0034645,GO:0043170,GO:0043226,GO:0043227,GO:0043229,GO:0043231,GO:0044036,GO:…	-	-	-	-	-	-	-	-	-	-	Exostosin
GWHPACFB000786	4098.XP_009628543.1	2.36e-239	667.0	COG0501@1|root,KOG2661@2759|Eukaryota,37KS4@33090|Viridiplantae,3G796@35493|Streptophyta,44EP4@71274|asterids	35493|Streptophyta	O	Peptidase family M48	-	GO:0003674,GO:0003824,GO:0004175,GO:0004222,GO:0005575,GO:0005622,GO:0005623,GO:0005737,GO:0005739,GO:0005740,GO:0005743,GO:0006508,GO:0006515,GO:0006807,GO:0006996,GO:0007005,GO:0007154,GO:0007165,GO:0008150,GO:0008152,GO:0008233,GO:0008237,GO:0009056,GO:0009057,GO:0009987,GO:0016020,GO:0016043,GO:0016787,GO:0019538,GO:0019866,GO:0023052,GO:0030163,GO:0031090,GO:0031929,GO:0031966,GO:0031967,GO:…	-	-	-	-	-	-	-	-	-	-	Peptidase_M48
GWHPACFB000787	2711.XP_006488182.1	1.55e-17	83.6	COG2124@1|root,KOG0157@2759|Eukaryota,37QM4@33090|Viridiplantae,3G7DQ@35493|Streptophyta	35493|Streptophyta	Q	cytochrome P450	-	-	-	-	-	-	-	-	-	-	-	-	p450
GWHPACFB000788	4155.Migut.F00409.1.p	9.42e-225	633.0	COG3424@1|root,2QRZR@2759|Eukaryota,37R48@33090|Viridiplantae,3GDKC@35493|Streptophyta,44E45@71274|asterids	35493|Streptophyta	I	3-ketoacyl-CoA synthase	-	GO:0000003,GO:0003006,GO:0003674,GO:0003824,GO:0004312,GO:0005575,GO:0005622,GO:0005623,GO:0005737,GO:0005783,GO:0006950,GO:0008150,GO:0009266,GO:0009314,GO:0009409,GO:0009416,GO:0009628,GO:0009856,GO:0009922,GO:0012505,GO:0016020,GO:0016740,GO:0016746,GO:0016747,GO:0022414,GO:0032501,GO:0032502,GO:0043226,GO:0043227,GO:0043229,GO:0043231,GO:0044424,GO:0044444,GO:0044464,GO:0044706,GO:0048856,GO:…	2.3.1.199	ko:K15397	ko00062,ko01110,map00062,map01110	M00415	R09419,R10825	RC00004,RC02888,RC02997	ko00000,ko00001,ko00002,ko01000	-	-	-	ACP_syn_III_C,FAE1_CUT1_RppA
GWHPACFB000789	218851.Aquca_026_00276.1	1.02e-41	148.0	COG5272@1|root,KOG0011@2759|Eukaryota,37P4K@33090|Viridiplantae,3G7GW@35493|Streptophyta	35493|Streptophyta	L	ubiquitin receptor	-	-	-	ko:K10839	ko03420,ko04141,map03420,map04141	-	-	-	ko00000,ko00001,ko03051,ko03400	-	-	-	UBA,XPC-binding,ubiquitin
GWHPACFB000790	4155.Migut.F00409.1.p	8.43e-218	616.0	COG3424@1|root,2QRZR@2759|Eukaryota,37R48@33090|Viridiplantae,3GDKC@35493|Streptophyta,44E45@71274|asterids	35493|Streptophyta	I	3-ketoacyl-CoA synthase	-	GO:0000003,GO:0003006,GO:0003674,GO:0003824,GO:0004312,GO:0005575,GO:0005622,GO:0005623,GO:0005737,GO:0005783,GO:0006950,GO:0008150,GO:0009266,GO:0009314,GO:0009409,GO:0009416,GO:0009628,GO:0009856,GO:0009922,GO:0012505,GO:0016020,GO:0016740,GO:0016746,GO:0016747,GO:0022414,GO:0032501,GO:0032502,GO:0043226,GO:0043227,GO:0043229,GO:0043231,GO:0044424,GO:0044444,GO:0044464,GO:0044706,GO:0048856,GO:…	2.3.1.199	ko:K15397	ko00062,ko01110,map00062,map01110	M00415	R09419,R10825	RC00004,RC02888,RC02997	ko00000,ko00001,ko00002,ko01000	-	-	-	ACP_syn_III_C,FAE1_CUT1_RppA
GWHPACFB000793	3988.XP_002510884.1	0.0	1238.0	COG1404@1|root,2R0K0@2759|Eukaryota,37RWN@33090|Viridiplantae,3GEQQ@35493|Streptophyta,4JN9U@91835|fabids	35493|Streptophyta	G	subtilisin-like protease	-	GO:0003674,GO:0003824,GO:0004175,GO:0004252,GO:0006508,GO:0006807,GO:0008150,GO:0008152,GO:0008233,GO:0008236,GO:0016787,GO:0017171,GO:0019538,GO:0043170,GO:0044238,GO:0070011,GO:0071704,GO:0140096,GO:1901564	-	-	-	-	-	-	-	-	-	-	Inhibitor_I9,PA,Peptidase_S8
GWHPACFB000795	29760.VIT_07s0005g02060.t01	1.89e-102	319.0	KOG1172@1|root,KOG1172@2759|Eukaryota,37II0@33090|Viridiplantae,3G8ZQ@35493|Streptophyta	35493|Streptophyta	P	Boron transporter	-	-	-	-	-	-	-	-	-	-	-	-	HCO3_cotransp
GWHPACFB000796	4432.XP_010264155.1	1.64e-127	372.0	KOG1022@1|root,KOG1022@2759|Eukaryota,37RCG@33090|Viridiplantae,3G9XE@35493|Streptophyta	35493|Streptophyta	GMW	Glycosyltransferase family 64 protein	-	-	2.4.1.223,2.4.1.224,2.4.1.225	ko:K02366,ko:K02367,ko:K02369,ko:K02370	ko00534,ko01100,map00534,map01100	M00059	R05930,R05935,R05936,R10138,R10139	-	ko00000,ko00001,ko00002,ko01000,ko01003	-	GT47,GT64	-	Glyco_transf_64
GWHPACFB000798	4081.Solyc03g006920.2.1	1.35e-278	788.0	COG0515@1|root,KOG1187@2759|Eukaryota,37Q0C@33090|Viridiplantae,3G7S2@35493|Streptophyta,44I3W@71274|asterids	35493|Streptophyta	T	Protein kinase domain	-	GO:0003674,GO:0003824,GO:0004672,GO:0004674,GO:0004675,GO:0004888,GO:0005575,GO:0005623,GO:0005886,GO:0006464,GO:0006468,GO:0006793,GO:0006796,GO:0006807,GO:0007154,GO:0007165,GO:0007166,GO:0007167,GO:0007178,GO:0008150,GO:0008152,GO:0009987,GO:0016020,GO:0016301,GO:0016310,GO:0016740,GO:0016772,GO:0016773,GO:0019199,GO:0019538,GO:0023052,GO:0036211,GO:0038023,GO:0043170,GO:0043412,GO:0044237,GO:…	-	-	-	-	-	-	-	-	-	-	Pkinase,Pkinase_Tyr
GWHPACFB000799	981085.XP_010109067.1	1.32e-55	186.0	2BHFZ@1|root,2S1BU@2759|Eukaryota,37VDA@33090|Viridiplantae,3GIT1@35493|Streptophyta,4JTZY@91835|fabids	35493|Streptophyta	K	transcription factor	-	GO:0000976,GO:0000977,GO:0001012,GO:0001067,GO:0003674,GO:0003676,GO:0003677,GO:0003690,GO:0003700,GO:0005488,GO:0005575,GO:0005622,GO:0005623,GO:0005634,GO:0005667,GO:0006355,GO:0006357,GO:0008150,GO:0009889,GO:0010468,GO:0010556,GO:0019219,GO:0019222,GO:0031323,GO:0031326,GO:0032991,GO:0043226,GO:0043227,GO:0043229,GO:0043231,GO:0043565,GO:0044212,GO:0044422,GO:0044424,GO:0044428,GO:0044446,GO:…	-	-	-	-	-	-	-	-	-	-	HLH
GWHPACFB000800	4098.XP_009630948.1	7.06e-203	569.0	COG0515@1|root,KOG1187@2759|Eukaryota,37SVP@33090|Viridiplantae,3GEVT@35493|Streptophyta,44GC2@71274|asterids	35493|Streptophyta	T	Protein kinase domain	-	GO:0003674,GO:0003824,GO:0004672,GO:0004674,GO:0004675,GO:0004888,GO:0005575,GO:0005623,GO:0005886,GO:0006464,GO:0006468,GO:0006793,GO:0006796,GO:0006807,GO:0007154,GO:0007165,GO:0007166,GO:0007167,GO:0007178,GO:0008150,GO:0008152,GO:0009987,GO:0016020,GO:0016301,GO:0016310,GO:0016740,GO:0016772,GO:0016773,GO:0019199,GO:0019538,GO:0023052,GO:0036211,GO:0038023,GO:0043170,GO:0043412,GO:0044237,GO:…	-	-	-	-	-	-	-	-	-	-	Pkinase,Pkinase_Tyr
GWHPACFB000802	3760.EMJ20929	5.85e-119	361.0	COG0657@1|root,KOG1515@2759|Eukaryota,37MFN@33090|Viridiplantae,3GCIC@35493|Streptophyta,4JF6E@91835|fabids	35493|Streptophyta	V	Carboxylesterase 1-like	-	GO:0003674,GO:0003824,GO:0008150,GO:0008152,GO:0009056,GO:0016787	-	-	-	-	-	-	-	-	-	-	Abhydrolase_3
GWHPACFB000803	981085.XP_010109059.1	1.02e-116	355.0	COG0657@1|root,KOG1515@2759|Eukaryota,37MFN@33090|Viridiplantae,3GCIC@35493|Streptophyta,4JRR2@91835|fabids	35493|Streptophyta	V	alpha/beta hydrolase fold	-	-	-	-	-	-	-	-	-	-	-	-	Abhydrolase_3
GWHPACFB000804	102107.XP_008234322.1	5.02e-116	355.0	COG0657@1|root,KOG1515@2759|Eukaryota,37MFN@33090|Viridiplantae,3GCIC@35493|Streptophyta,4JF6E@91835|fabids	35493|Streptophyta	V	Carboxylesterase 1-like	-	GO:0003674,GO:0003824,GO:0008150,GO:0008152,GO:0009056,GO:0016787	-	-	-	-	-	-	-	-	-	-	Abhydrolase_3
GWHPACFB000806	102107.XP_008234322.1	7.33e-130	392.0	COG0657@1|root,KOG1515@2759|Eukaryota,37MFN@33090|Viridiplantae,3GCIC@35493|Streptophyta,4JF6E@91835|fabids	35493|Streptophyta	V	Carboxylesterase 1-like	-	GO:0003674,GO:0003824,GO:0008150,GO:0008152,GO:0009056,GO:0016787	-	-	-	-	-	-	-	-	-	-	Abhydrolase_3
GWHPACFB000807	29760.VIT_16s0022g02320.t01	0.0	988.0	COG0033@1|root,KOG0625@2759|Eukaryota,37R89@33090|Viridiplantae,3GETM@35493|Streptophyta	35493|Streptophyta	G	phosphoglucomutase	-	GO:0000271,GO:0003674,GO:0003824,GO:0004614,GO:0005575,GO:0005576,GO:0005622,GO:0005623,GO:0005737,GO:0005829,GO:0005975,GO:0005976,GO:0005977,GO:0005978,GO:0005982,GO:0005996,GO:0006006,GO:0006012,GO:0006073,GO:0006091,GO:0006112,GO:0006950,GO:0008150,GO:0008152,GO:0009056,GO:0009058,GO:0009059,GO:0009250,GO:0009266,GO:0009409,GO:0009507,GO:0009526,GO:0009532,GO:0009536,GO:0009570,GO:0009581,GO:…	5.4.2.2	ko:K01835	ko00010,ko00030,ko00052,ko00230,ko00500,ko00520,ko00521,ko01100,ko01110,ko01120,ko01130,map00010,map00030,map00052,map00230,map00500,map00520,map00521,map01100,map01110,map01120,map01130	M00549	R00959,R01057,R08639	RC00408	ko00000,ko00001,ko00002,ko01000	-	-	-	PGM_PMM_I,PGM_PMM_II,PGM_PMM_III,PGM_PMM_IV
GWHPACFB000810	3983.cassava4.1_010970m	1.27e-195	548.0	COG0524@1|root,KOG2855@2759|Eukaryota,37HW8@33090|Viridiplantae,3GFS9@35493|Streptophyta,4JDAG@91835|fabids	35493|Streptophyta	G	Belongs to the carbohydrate kinase PfkB family	-	GO:0003674,GO:0003824,GO:0004396,GO:0005575,GO:0005622,GO:0005623,GO:0005737,GO:0005829,GO:0005975,GO:0005996,GO:0006000,GO:0006793,GO:0006796,GO:0008150,GO:0008152,GO:0008865,GO:0009987,GO:0016301,GO:0016310,GO:0016740,GO:0016772,GO:0016773,GO:0019200,GO:0019318,GO:0044237,GO:0044238,GO:0044262,GO:0044281,GO:0044424,GO:0044444,GO:0044464,GO:0046835,GO:0071704	2.7.1.4	ko:K00847	ko00051,ko00500,ko00520,ko01100,map00051,map00500,map00520,map01100	-	R00760,R00867,R03920	RC00002,RC00017	ko00000,ko00001,ko01000	-	-	-	PfkB
GWHPACFB000811	3641.EOY23040	2.89e-158	480.0	29JIP@1|root,2RST5@2759|Eukaryota,37MEK@33090|Viridiplantae,3GAUQ@35493|Streptophyta	35493|Streptophyta	S	BEST Arabidopsis thaliana protein match is	-	-	-	-	-	-	-	-	-	-	-	-	DUF4378,VARLMGL
GWHPACFB000812	3983.cassava4.1_014571m	5.3e-130	374.0	28IQ0@1|root,2QR14@2759|Eukaryota,37PIH@33090|Viridiplantae,3GEX8@35493|Streptophyta,4JMWH@91835|fabids	35493|Streptophyta	S	Prolyl 4-hydroxylase alpha subunit homologues.	-	-	-	-	-	-	-	-	-	-	-	-	2OG-FeII_Oxy_3
GWHPACFB000813	29760.VIT_16s0100g00200.t01	4.86e-300	837.0	COG0520@1|root,KOG2142@2759|Eukaryota,37S7X@33090|Viridiplantae,3GC6C@35493|Streptophyta	35493|Streptophyta	H	molybdenum cofactor	-	-	-	-	-	-	-	-	-	-	-	-	Aminotran_5
GWHPACFB000815	4098.XP_009587997.1	7.44e-248	701.0	COG2303@1|root,KOG1238@2759|Eukaryota,37TGV@33090|Viridiplantae,3GEN0@35493|Streptophyta,44I8B@71274|asterids	35493|Streptophyta	E	GMC oxidoreductase	-	-	1.1.3.49	ko:K21270	-	-	-	-	ko00000,ko01000	-	-	-	GMC_oxred_C,GMC_oxred_N
GWHPACFB000816	4098.XP_009592534.1	6.15e-30	119.0	28JYJ@1|root,2QTCY@2759|Eukaryota,37M2J@33090|Viridiplantae,3GCUI@35493|Streptophyta,44HTR@71274|asterids	35493|Streptophyta	K	Auxin response factors (ARFs) are transcriptional factors that bind specifically to the DNA sequence 5'-TGTCTC-3' found in the auxin-responsive promoter elements (AuxREs)	ARF4	GO:0001708,GO:0003674,GO:0003700,GO:0005575,GO:0005622,GO:0005623,GO:0005634,GO:0006355,GO:0007275,GO:0008150,GO:0009791,GO:0009889,GO:0009987,GO:0010050,GO:0010158,GO:0010468,GO:0010556,GO:0019219,GO:0019222,GO:0030154,GO:0031323,GO:0031326,GO:0032501,GO:0032502,GO:0043226,GO:0043227,GO:0043229,GO:0043231,GO:0044424,GO:0044464,GO:0045165,GO:0048856,GO:0048869,GO:0050789,GO:0050794,GO:0051171,GO:…	-	-	-	-	-	-	-	-	-	-	AUX_IAA,Auxin_resp,B3
GWHPACFB000817	3694.POPTR_0015s13730.1	2.56e-50	165.0	2CJMB@1|root,2S3TX@2759|Eukaryota,37W4X@33090|Viridiplantae,3GKHK@35493|Streptophyta,4JQIE@91835|fabids	35493|Streptophyta	S	LysM domain	-	-	-	-	-	-	-	-	-	-	-	-	LysM
GWHPACFB000818	3694.POPTR_0015s13730.1	1.16e-46	154.0	2CJMB@1|root,2S3TX@2759|Eukaryota,37W4X@33090|Viridiplantae,3GKHK@35493|Streptophyta,4JQIE@91835|fabids	35493|Streptophyta	S	LysM domain	-	-	-	-	-	-	-	-	-	-	-	-	LysM
GWHPACFB000819	3694.POPTR_0015s13730.1	1.34e-47	158.0	2CJMB@1|root,2S3TX@2759|Eukaryota,37W4X@33090|Viridiplantae,3GKHK@35493|Streptophyta,4JQIE@91835|fabids	35493|Streptophyta	S	LysM domain	-	-	-	-	-	-	-	-	-	-	-	-	LysM
GWHPACFB000820	4098.XP_009587997.1	4.77e-251	706.0	COG2303@1|root,KOG1238@2759|Eukaryota,37TGV@33090|Viridiplantae,3GEN0@35493|Streptophyta,44I8B@71274|asterids	35493|Streptophyta	E	GMC oxidoreductase	-	-	1.1.3.49	ko:K21270	-	-	-	-	ko00000,ko01000	-	-	-	GMC_oxred_C,GMC_oxred_N
GWHPACFB000821	4098.XP_009631058.1	1.33e-237	667.0	COG3320@1|root,KOG1221@2759|Eukaryota,37IRY@33090|Viridiplantae,3G7T7@35493|Streptophyta,44NB1@71274|asterids	35493|Streptophyta	I	Catalyzes the reduction of fatty acyl-CoA to fatty alcohols	-	-	1.2.1.84	ko:K13356	ko00073,ko04146,ko04212,map00073,map04146,map04212	-	R09470	RC00004	ko00000,ko00001,ko01000	-	-	-	NAD_binding_4,Sterile
GWHPACFB000822	29760.VIT_01s0011g05730.t01	5.99e-108	357.0	COG5308@1|root,KOG1900@2759|Eukaryota,37MYC@33090|Viridiplantae,3G84G@35493|Streptophyta	35493|Streptophyta	UY	Nuclear pore complex protein	-	GO:0000972,GO:0003674,GO:0005198,GO:0005215,GO:0005575,GO:0005622,GO:0005623,GO:0005634,GO:0005635,GO:0005643,GO:0005730,GO:0005737,GO:0005886,GO:0005911,GO:0006403,GO:0006405,GO:0006406,GO:0006606,GO:0006611,GO:0006810,GO:0006886,GO:0006913,GO:0006996,GO:0006997,GO:0006998,GO:0008104,GO:0008150,GO:0008152,GO:0009506,GO:0009507,GO:0009536,GO:0009987,GO:0010256,GO:0010467,GO:0012505,GO:0015031,GO:…	-	ko:K14312	ko03013,map03013	M00427	-	-	ko00000,ko00001,ko00002,ko03019	1.I.1	-	-	Nucleoporin_C,Nucleoporin_N
GWHPACFB000823	3641.EOY01097	1.08e-157	489.0	COG5308@1|root,KOG1900@2759|Eukaryota,37MYC@33090|Viridiplantae,3G84G@35493|Streptophyta	35493|Streptophyta	UY	Nuclear pore complex protein	-	GO:0000972,GO:0003674,GO:0005198,GO:0005215,GO:0005575,GO:0005622,GO:0005623,GO:0005634,GO:0005635,GO:0005643,GO:0005730,GO:0005737,GO:0005886,GO:0005911,GO:0006403,GO:0006405,GO:0006406,GO:0006606,GO:0006611,GO:0006810,GO:0006886,GO:0006913,GO:0006996,GO:0006997,GO:0006998,GO:0008104,GO:0008150,GO:0008152,GO:0009506,GO:0009507,GO:0009536,GO:0009987,GO:0010256,GO:0010467,GO:0012505,GO:0015031,GO:…	-	ko:K14312	ko03013,map03013	M00427	-	-	ko00000,ko00001,ko00002,ko03019	1.I.1	-	-	Nucleoporin_C,Nucleoporin_N
GWHPACFB000824	4098.XP_009590797.1	0.0	974.0	COG1260@1|root,KOG0693@2759|Eukaryota,37J0I@33090|Viridiplantae,3G72H@35493|Streptophyta,44PGG@71274|asterids	35493|Streptophyta	I	Myo-inositol-1-phosphate synthase	MIPS	GO:0000003,GO:0000302,GO:0002252,GO:0002376,GO:0003006,GO:0003674,GO:0003824,GO:0004512,GO:0005575,GO:0005622,GO:0005623,GO:0005634,GO:0005737,GO:0005975,GO:0006020,GO:0006021,GO:0006066,GO:0006575,GO:0006629,GO:0006644,GO:0006650,GO:0006658,GO:0006659,GO:0006793,GO:0006796,GO:0006807,GO:0006950,GO:0006952,GO:0006979,GO:0007154,GO:0007275,GO:0008150,GO:0008152,GO:0008610,GO:0008654,GO:0009058,GO:…	5.5.1.4	ko:K01858	ko00521,ko00562,ko01100,ko01130,map00521,map00562,map01100,map01130	-	R07324	RC01804	ko00000,ko00001,ko01000	-	-	-	Inos-1-P_synth,NAD_binding_5
GWHPACFB000825	29760.VIT_13s0067g03750.t01	0.0	1008.0	COG1131@1|root,KOG0061@2759|Eukaryota,37IXI@33090|Viridiplantae,3GBA3@35493|Streptophyta	35493|Streptophyta	Q	ABC transporter G family member	-	GO:0003674,GO:0003824,GO:0005215,GO:0005575,GO:0005623,GO:0005886,GO:0006725,GO:0006810,GO:0007275,GO:0008150,GO:0008152,GO:0009058,GO:0009555,GO:0009605,GO:0009607,GO:0009624,GO:0009653,GO:0009698,GO:0009699,GO:0009987,GO:0010208,GO:0010345,GO:0010927,GO:0015399,GO:0015405,GO:0016020,GO:0016021,GO:0016043,GO:0016462,GO:0016787,GO:0016817,GO:0016818,GO:0016887,GO:0017111,GO:0019438,GO:0019748,GO:…	-	ko:K05681	ko01523,ko02010,ko04976,map01523,map02010,map04976	-	-	-	ko00000,ko00001,ko02000,ko04090,ko04147	3.A.1.204	-	-	ABC2_membrane,ABC_tran
GWHPACFB000827	981085.XP_010106805.1	7.91e-218	608.0	COG1063@1|root,KOG0024@2759|Eukaryota,37QX2@33090|Viridiplantae,3GAKK@35493|Streptophyta,4JJ59@91835|fabids	35493|Streptophyta	Q	Sorbitol dehydrogenase-like	-	GO:0003674,GO:0003824,GO:0003939,GO:0005575,GO:0005622,GO:0005623,GO:0005737,GO:0005829,GO:0005911,GO:0008150,GO:0008152,GO:0009506,GO:0016491,GO:0016614,GO:0016616,GO:0030054,GO:0044424,GO:0044444,GO:0044464,GO:0055044,GO:0055114	1.1.1.14	ko:K00008	ko00040,ko00051,ko01100,map00040,map00051,map01100	M00014	R00875,R01896	RC00085,RC00102	ko00000,ko00001,ko00002,ko01000	-	-	-	ADH_N,ADH_zinc_N
GWHPACFB000828	4432.XP_010278191.1	2.07e-79	272.0	28PH6@1|root,2QW59@2759|Eukaryota,37PVQ@33090|Viridiplantae,3GF56@35493|Streptophyta	35493|Streptophyta	S	Myb/SANT-like DNA-binding domain	-	-	-	-	-	-	-	-	-	-	-	-	Myb_DNA-bind_3
GWHPACFB000829	3760.EMJ19231	2.18e-205	580.0	KOG0274@1|root,KOG0274@2759|Eukaryota,37QB8@33090|Viridiplantae,3GGW4@35493|Streptophyta,4JGTS@91835|fabids	35493|Streptophyta	S	zinc finger CCCH domain-containing protein	-	GO:0003674,GO:0003676,GO:0003723,GO:0003729,GO:0005488,GO:0097159,GO:1901363	-	ko:K10260	ko04120,map04120	M00387	-	-	ko00000,ko00001,ko00002,ko04121,ko04131	-	-	-	WD40,zf-CCCH
GWHPACFB000830	981085.XP_010104648.1	1.66e-167	484.0	KOG1192@1|root,KOG1192@2759|Eukaryota,37MYI@33090|Viridiplantae,3G8WS@35493|Streptophyta,4JN8T@91835|fabids	35493|Streptophyta	CG	Belongs to the UDP-glycosyltransferase family	-	GO:0001101,GO:0003674,GO:0003824,GO:0005575,GO:0005622,GO:0005623,GO:0005737,GO:0005829,GO:0006066,GO:0006082,GO:0006629,GO:0006714,GO:0006720,GO:0006721,GO:0006950,GO:0008150,GO:0008152,GO:0008194,GO:0009414,GO:0009415,GO:0009628,GO:0009687,GO:0009819,GO:0009987,GO:0010029,GO:0010030,GO:0010035,GO:0010294,GO:0016740,GO:0016757,GO:0016758,GO:0019752,GO:0032787,GO:0035251,GO:0042221,GO:0042592,GO:…	2.4.1.218	ko:K08237	-	-	-	-	ko00000,ko01000,ko01003	-	GT1	-	UDPGT
GWHPACFB000834	981085.XP_010104648.1	5.59e-201	573.0	KOG1192@1|root,KOG1192@2759|Eukaryota,37MYI@33090|Viridiplantae,3G8WS@35493|Streptophyta,4JN8T@91835|fabids	35493|Streptophyta	CG	Belongs to the UDP-glycosyltransferase family	-	GO:0001101,GO:0003674,GO:0003824,GO:0005575,GO:0005622,GO:0005623,GO:0005737,GO:0005829,GO:0006066,GO:0006082,GO:0006629,GO:0006714,GO:0006720,GO:0006721,GO:0006950,GO:0008150,GO:0008152,GO:0008194,GO:0009414,GO:0009415,GO:0009628,GO:0009687,GO:0009819,GO:0009987,GO:0010029,GO:0010030,GO:0010035,GO:0010294,GO:0016740,GO:0016757,GO:0016758,GO:0019752,GO:0032787,GO:0035251,GO:0042221,GO:0042592,GO:…	2.4.1.218	ko:K08237	-	-	-	-	ko00000,ko01000,ko01003	-	GT1	-	UDPGT
GWHPACFB000835	981085.XP_010104648.1	1.36e-202	578.0	KOG1192@1|root,KOG1192@2759|Eukaryota,37MYI@33090|Viridiplantae,3G8WS@35493|Streptophyta,4JN8T@91835|fabids	35493|Streptophyta	CG	Belongs to the UDP-glycosyltransferase family	-	GO:0001101,GO:0003674,GO:0003824,GO:0005575,GO:0005622,GO:0005623,GO:0005737,GO:0005829,GO:0006066,GO:0006082,GO:0006629,GO:0006714,GO:0006720,GO:0006721,GO:0006950,GO:0008150,GO:0008152,GO:0008194,GO:0009414,GO:0009415,GO:0009628,GO:0009687,GO:0009819,GO:0009987,GO:0010029,GO:0010030,GO:0010035,GO:0010294,GO:0016740,GO:0016757,GO:0016758,GO:0019752,GO:0032787,GO:0035251,GO:0042221,GO:0042592,GO:…	2.4.1.218	ko:K08237	-	-	-	-	ko00000,ko01000,ko01003	-	GT1	-	UDPGT
GWHPACFB000836	981085.XP_010104648.1	1.35e-199	570.0	KOG1192@1|root,KOG1192@2759|Eukaryota,37MYI@33090|Viridiplantae,3G8WS@35493|Streptophyta,4JN8T@91835|fabids	35493|Streptophyta	CG	Belongs to the UDP-glycosyltransferase family	-	GO:0001101,GO:0003674,GO:0003824,GO:0005575,GO:0005622,GO:0005623,GO:0005737,GO:0005829,GO:0006066,GO:0006082,GO:0006629,GO:0006714,GO:0006720,GO:0006721,GO:0006950,GO:0008150,GO:0008152,GO:0008194,GO:0009414,GO:0009415,GO:0009628,GO:0009687,GO:0009819,GO:0009987,GO:0010029,GO:0010030,GO:0010035,GO:0010294,GO:0016740,GO:0016757,GO:0016758,GO:0019752,GO:0032787,GO:0035251,GO:0042221,GO:0042592,GO:…	2.4.1.218	ko:K08237	-	-	-	-	ko00000,ko01000,ko01003	-	GT1	-	UDPGT
GWHPACFB000837	161934.XP_010695755.1	0.0	1553.0	COG0525@1|root,KOG0432@2759|Eukaryota,37QQR@33090|Viridiplantae,3GB3U@35493|Streptophyta	35493|Streptophyta	J	Belongs to the class-I aminoacyl-tRNA synthetase family	-	GO:0000003,GO:0003006,GO:0003674,GO:0003824,GO:0004812,GO:0004832,GO:0005575,GO:0005622,GO:0005623,GO:0005737,GO:0005739,GO:0005829,GO:0006082,GO:0006139,GO:0006399,GO:0006412,GO:0006418,GO:0006438,GO:0006518,GO:0006520,GO:0006725,GO:0006807,GO:0007275,GO:0008150,GO:0008152,GO:0009058,GO:0009059,GO:0009507,GO:0009536,GO:0009790,GO:0009791,GO:0009793,GO:0009987,GO:0010154,GO:0010467,GO:0016070,GO:…	6.1.1.9	ko:K01873	ko00970,map00970	M00359,M00360	R03665	RC00055,RC00523	ko00000,ko00001,ko00002,ko01000,ko01007,ko03016	-	-	-	Anticodon_1,Val_tRNA-synt_C,tRNA-synt_1
GWHPACFB000838	102107.XP_008234474.1	1.15e-89	273.0	28PHQ@1|root,2QQ5M@2759|Eukaryota,37S89@33090|Viridiplantae,3GFMZ@35493|Streptophyta,4JP8Q@91835|fabids	35493|Streptophyta	K	Dehydration-responsive element-binding protein	CBF1	GO:0001101,GO:0003674,GO:0003676,GO:0003677,GO:0003700,GO:0005488,GO:0006082,GO:0006355,GO:0006790,GO:0006807,GO:0006950,GO:0008150,GO:0008152,GO:0009266,GO:0009409,GO:0009414,GO:0009415,GO:0009628,GO:0009631,GO:0009889,GO:0009891,GO:0009893,GO:0009987,GO:0010035,GO:0010468,GO:0010556,GO:0010557,GO:0010604,GO:0010628,GO:0016143,GO:0019219,GO:0019222,GO:0019748,GO:0019757,GO:0019760,GO:0031323,GO:…	-	ko:K09286	-	-	-	-	ko00000,ko03000	-	-	-	AP2
GWHPACFB000839	29760.VIT_16s0100g00400.t01	7.54e-59	193.0	28PHQ@1|root,2RZJ7@2759|Eukaryota,37UVJ@33090|Viridiplantae,3GINN@35493|Streptophyta	35493|Streptophyta	K	ethylene-responsive transcription factor	-	GO:0001067,GO:0003674,GO:0003676,GO:0003677,GO:0003700,GO:0005488,GO:0006082,GO:0006355,GO:0006790,GO:0006807,GO:0006950,GO:0006952,GO:0008150,GO:0008152,GO:0009605,GO:0009607,GO:0009620,GO:0009889,GO:0009987,GO:0010468,GO:0010556,GO:0016143,GO:0019219,GO:0019222,GO:0019748,GO:0019757,GO:0019760,GO:0031323,GO:0031326,GO:0043207,GO:0043436,GO:0043565,GO:0044212,GO:0044237,GO:0044281,GO:0050789,GO:…	-	-	-	-	-	-	-	-	-	-	AP2
GWHPACFB000840	29730.Gorai.006G046200.1	2.39e-58	187.0	28PHQ@1|root,2QQ5M@2759|Eukaryota,37S89@33090|Viridiplantae,3GFMZ@35493|Streptophyta	35493|Streptophyta	K	Dehydration-responsive element-binding protein	CBF1	GO:0001101,GO:0003674,GO:0003676,GO:0003677,GO:0003700,GO:0005488,GO:0006082,GO:0006355,GO:0006790,GO:0006807,GO:0006950,GO:0008150,GO:0008152,GO:0009266,GO:0009409,GO:0009414,GO:0009415,GO:0009628,GO:0009631,GO:0009889,GO:0009891,GO:0009893,GO:0009987,GO:0010035,GO:0010468,GO:0010556,GO:0010557,GO:0010604,GO:0010628,GO:0016143,GO:0019219,GO:0019222,GO:0019748,GO:0019757,GO:0019760,GO:0031323,GO:…	-	ko:K09286	-	-	-	-	ko00000,ko03000	-	-	-	AP2
GWHPACFB000841	4432.XP_010278524.1	3.43e-66	209.0	28PHQ@1|root,2QQ5M@2759|Eukaryota,37S89@33090|Viridiplantae,3GFMZ@35493|Streptophyta	35493|Streptophyta	K	Dehydration-responsive element-binding protein	CBF1	GO:0001101,GO:0003674,GO:0003676,GO:0003677,GO:0003700,GO:0005488,GO:0006082,GO:0006355,GO:0006790,GO:0006807,GO:0006950,GO:0008150,GO:0008152,GO:0009266,GO:0009409,GO:0009414,GO:0009415,GO:0009628,GO:0009631,GO:0009889,GO:0009891,GO:0009893,GO:0009987,GO:0010035,GO:0010468,GO:0010556,GO:0010557,GO:0010604,GO:0010628,GO:0016143,GO:0019219,GO:0019222,GO:0019748,GO:0019757,GO:0019760,GO:0031323,GO:…	-	ko:K09286	-	-	-	-	ko00000,ko03000	-	-	-	AP2
GWHPACFB000842	3694.POPTR_0012s13890.1	7.98e-185	525.0	COG1916@1|root,KOG2860@2759|Eukaryota,37M8U@33090|Viridiplantae,3GBPJ@35493|Streptophyta,4JMAH@91835|fabids	35493|Streptophyta	T	TraB domain-containing protein	-	-	-	-	-	-	-	-	-	-	-	-	TraB
GWHPACFB000843	29760.VIT_07s0151g00970.t01	2.4e-47	171.0	KOG4341@1|root,KOG4341@2759|Eukaryota,37N4E@33090|Viridiplantae,3GEK2@35493|Streptophyta	35493|Streptophyta	S	F-Box protein	-	-	-	ko:K10268	-	-	-	-	ko00000,ko04121	-	-	-	F-box-like
GWHPACFB000844	225117.XP_009371284.1	4.13e-262	729.0	COG0534@1|root,KOG1347@2759|Eukaryota,37S60@33090|Viridiplantae,3G97F@35493|Streptophyta,4JHXT@91835|fabids	35493|Streptophyta	V	Belongs to the multi antimicrobial extrusion (MATE) (TC 2.A.66.1) family	-	GO:0003674,GO:0005215,GO:0006810,GO:0006855,GO:0008150,GO:0015238,GO:0015893,GO:0022857,GO:0042221,GO:0042493,GO:0050896,GO:0051179,GO:0051234,GO:0055085	-	ko:K03327	-	-	-	-	ko00000,ko02000	2.A.66.1	-	-	MatE
GWHPACFB000845	29760.VIT_16s0100g00470.t01	2.16e-146	423.0	KOG4361@1|root,KOG4361@2759|Eukaryota,37R1V@33090|Viridiplantae,3GA53@35493|Streptophyta	35493|Streptophyta	T	BAG family molecular chaperone regulator	-	GO:0005575,GO:0005622,GO:0005623,GO:0005634,GO:0005737,GO:0005739,GO:0005829,GO:0006508,GO:0006511,GO:0006515,GO:0006807,GO:0006950,GO:0008150,GO:0008152,GO:0009056,GO:0009057,GO:0009987,GO:0010033,GO:0010498,GO:0019538,GO:0019941,GO:0030163,GO:0033554,GO:0035966,GO:0035967,GO:0042221,GO:0043161,GO:0043170,GO:0043226,GO:0043227,GO:0043229,GO:0043231,GO:0043632,GO:0044237,GO:0044238,GO:0044248,GO:…	-	-	-	-	-	-	-	-	-	-	BAG,ubiquitin
GWHPACFB000846	3694.POPTR_0015s13920.1	1.49e-170	486.0	COG0289@1|root,2QTU5@2759|Eukaryota,37IU3@33090|Viridiplantae,3GA8H@35493|Streptophyta,4JJRB@91835|fabids	35493|Streptophyta	E	Dihydrodipicolinate reductase, C-terminus	-	GO:0005575,GO:0005622,GO:0005623,GO:0005737,GO:0006091,GO:0008150,GO:0008152,GO:0009507,GO:0009532,GO:0009536,GO:0009570,GO:0009987,GO:0015979,GO:0019684,GO:0043226,GO:0043227,GO:0043229,GO:0043231,GO:0044237,GO:0044422,GO:0044424,GO:0044434,GO:0044435,GO:0044444,GO:0044446,GO:0044464	-	ko:K16908	-	-	-	-	ko00000,ko01000	-	-	-	DapB_C,DapB_N
GWHPACFB000847	29760.VIT_16s0100g00490.t01	1.36e-120	351.0	28IAQ@1|root,2QQM6@2759|Eukaryota,37SJS@33090|Viridiplantae,3GG2S@35493|Streptophyta	35493|Streptophyta	S	Cofactor assembly of complex C subunit B, CCB2/CCB4	-	GO:0005575,GO:0005622,GO:0005623,GO:0005737,GO:0008150,GO:0009507,GO:0009536,GO:0009987,GO:0010190,GO:0016043,GO:0017004,GO:0022607,GO:0034622,GO:0043226,GO:0043227,GO:0043229,GO:0043231,GO:0043933,GO:0044085,GO:0044424,GO:0044444,GO:0044464,GO:0065003,GO:0071840	-	-	-	-	-	-	-	-	-	-	CCB2_CCB4
GWHPACFB000848	3641.EOY23105	1.73e-142	408.0	2CM8K@1|root,2QPMH@2759|Eukaryota,37KUD@33090|Viridiplantae,3GF8Q@35493|Streptophyta	35493|Streptophyta	S	F-Box protein	-	-	-	-	-	-	-	-	-	-	-	-	F-box,PP2
GWHPACFB000849	4096.XP_009763347.1	1.27e-63	197.0	COG1758@1|root,KOG3405@2759|Eukaryota,37U1R@33090|Viridiplantae,3GHX4@35493|Streptophyta,44J8T@71274|asterids	35493|Streptophyta	K	DNA-directed RNA polymerases II	-	GO:0000418,GO:0000419,GO:0000428,GO:0003674,GO:0003824,GO:0003899,GO:0005575,GO:0005622,GO:0005623,GO:0005634,GO:0005654,GO:0005665,GO:0005666,GO:0005730,GO:0005736,GO:0006139,GO:0006351,GO:0006360,GO:0006366,GO:0006383,GO:0006725,GO:0006807,GO:0008150,GO:0008152,GO:0009058,GO:0009059,GO:0009987,GO:0010467,GO:0016070,GO:0016591,GO:0016740,GO:0016772,GO:0016779,GO:0018130,GO:0019438,GO:0030880,GO:…	-	ko:K03014	ko00230,ko00240,ko01100,ko03020,ko04623,ko05016,ko05169,map00230,map00240,map01100,map03020,map04623,map05016,map05169	M00180,M00181,M00182	R00435,R00441,R00442,R00443	RC02795	br01611,ko00000,ko00001,ko00002,ko03021,ko03400	-	-	-	RNA_pol_Rpb6
GWHPACFB000850	4081.Solyc03g026120.2.1	0.0	992.0	28I6U@1|root,2QQT2@2759|Eukaryota,37KBU@33090|Viridiplantae,3GG02@35493|Streptophyta,44IXA@71274|asterids	35493|Streptophyta	S	Putative S-adenosyl-L-methionine-dependent methyltransferase	-	-	-	-	-	-	-	-	-	-	-	-	Methyltransf_29
GWHPACFB000852	29760.VIT_16s0100g00680.t01	3.03e-180	516.0	28NX8@1|root,2QVHJ@2759|Eukaryota,37NQB@33090|Viridiplantae,3GB86@35493|Streptophyta	35493|Streptophyta	S	protein ROOT PRIMORDIUM DEFECTIVE	-	GO:0007275,GO:0008150,GO:0008285,GO:0009653,GO:0009791,GO:0010015,GO:0010101,GO:0010102,GO:0022622,GO:0032501,GO:0032502,GO:0042127,GO:0048364,GO:0048519,GO:0048523,GO:0048527,GO:0048528,GO:0048731,GO:0048856,GO:0050789,GO:0050794,GO:0065007,GO:0090696,GO:0090697,GO:0090698,GO:0099402,GO:1905392	-	-	-	-	-	-	-	-	-	-	PORR
GWHPACFB000853	29760.VIT_15s0048g02000.t01	0.0	947.0	2CN77@1|root,2QUAY@2759|Eukaryota,37JZ8@33090|Viridiplantae,3G7RD@35493|Streptophyta	35493|Streptophyta	K	homeobox-leucine zipper protein	-	GO:0000003,GO:0003006,GO:0003674,GO:0003700,GO:0006355,GO:0007275,GO:0008150,GO:0009314,GO:0009411,GO:0009416,GO:0009605,GO:0009628,GO:0009653,GO:0009664,GO:0009791,GO:0009827,GO:0009888,GO:0009889,GO:0009908,GO:0009987,GO:0010015,GO:0010053,GO:0010054,GO:0010468,GO:0010556,GO:0016043,GO:0019219,GO:0019222,GO:0021700,GO:0022414,GO:0022622,GO:0030154,GO:0031323,GO:0031326,GO:0032501,GO:0032502,GO:…	-	ko:K09338	-	-	-	-	ko00000,ko03000	-	-	-	Homeobox,START
GWHPACFB000854	3983.cassava4.1_007168m	1.72e-109	338.0	2CN7C@1|root,2QUBM@2759|Eukaryota,37Q44@33090|Viridiplantae,3GAZP@35493|Streptophyta,4JD15@91835|fabids	35493|Streptophyta	S	Protein of unknown function (DUF4005)	IQD24	-	-	-	-	-	-	-	-	-	-	-	DUF4005,IQ
GWHPACFB000855	29760.VIT_16s0100g00690.t01	6.38e-298	822.0	COG0666@1|root,2QR1Y@2759|Eukaryota,37IVM@33090|Viridiplantae,3GBNF@35493|Streptophyta	35493|Streptophyta	O	E3 ubiquitin-protein ligase	-	-	2.3.2.27	ko:K19044	-	-	-	-	ko00000,ko01000,ko04121	-	-	-	Ank,Ank_2,Ank_3
GWHPACFB000856	3760.EMJ19939	3.22e-118	348.0	COG5169@1|root,KOG0627@2759|Eukaryota,37K70@33090|Viridiplantae,3GF4P@35493|Streptophyta,4JH0T@91835|fabids	35493|Streptophyta	K	Heat Stress Transcription Factor	-	GO:0003674,GO:0003700,GO:0006355,GO:0008150,GO:0009889,GO:0010033,GO:0010200,GO:0010243,GO:0010468,GO:0010556,GO:0019219,GO:0019222,GO:0031323,GO:0031326,GO:0042221,GO:0042493,GO:0050789,GO:0050794,GO:0050896,GO:0051171,GO:0051252,GO:0060255,GO:0065007,GO:0080090,GO:0140110,GO:1901698,GO:1901700,GO:1903506,GO:2000112,GO:2001141	-	ko:K09419	-	-	-	-	ko00000,ko03000	-	-	-	HSF_DNA-bind
GWHPACFB000857	102107.XP_008234264.1	6.58e-131	373.0	KOG0076@1|root,KOG0076@2759|Eukaryota,37I4N@33090|Viridiplantae,3G7R4@35493|Streptophyta,4JDQZ@91835|fabids	35493|Streptophyta	U	Belongs to the small GTPase superfamily. Arf family	-	-	-	ko:K07952	-	-	-	-	ko00000,ko04031,ko04131	-	-	-	Arf
GWHPACFB000858	4096.XP_009760498.1	6.46e-51	164.0	KOG4487@1|root,KOG4487@2759|Eukaryota,37VSM@33090|Viridiplantae,3GJDG@35493|Streptophyta,44K6N@71274|asterids	35493|Streptophyta	S	Ctf8	-	-	-	ko:K11270	-	-	-	-	ko00000,ko03036	-	-	-	Ctf8
GWHPACFB000859	29760.VIT_16s0100g01300.t01	5.06e-250	704.0	COG0258@1|root,KOG2519@2759|Eukaryota,37MV9@33090|Viridiplantae,3GD5K@35493|Streptophyta	35493|Streptophyta	L	Flap endonuclease GEN-like	-	GO:0003674,GO:0003824,GO:0004518,GO:0004519,GO:0004520,GO:0004536,GO:0006139,GO:0006259,GO:0006725,GO:0006807,GO:0008150,GO:0008152,GO:0008821,GO:0009987,GO:0016787,GO:0016788,GO:0016889,GO:0016894,GO:0034641,GO:0043170,GO:0044237,GO:0044238,GO:0044260,GO:0046483,GO:0071704,GO:0090304,GO:0090305,GO:0140097,GO:1901360	-	ko:K15338	-	-	-	-	ko00000,ko01000,ko03400	-	-	-	XPG_I,XPG_N
GWHPACFB000860	4432.XP_010273178.1	3.3e-172	522.0	COG5176@1|root,KOG0119@2759|Eukaryota,37YRR@33090|Viridiplantae,3GMZF@35493|Streptophyta	35493|Streptophyta	A	K homology RNA-binding domain	-	-	-	ko:K13095	-	-	-	-	ko00000,ko03041	-	-	-	KH_1,RRM_1,SF1-HH
GWHPACFB000861	29760.VIT_16s0100g01310.t01	0.0	1486.0	COG0249@1|root,KOG0218@2759|Eukaryota,37PDJ@33090|Viridiplantae,3GC5Z@35493|Streptophyta	35493|Streptophyta	L	DNA mismatch repair	-	GO:0000217,GO:0000404,GO:0003674,GO:0003676,GO:0003677,GO:0003684,GO:0003690,GO:0003824,GO:0005488,GO:0005575,GO:0005622,GO:0005623,GO:0006139,GO:0006259,GO:0006281,GO:0006298,GO:0006725,GO:0006807,GO:0006950,GO:0006974,GO:0006996,GO:0008094,GO:0008150,GO:0008152,GO:0009987,GO:0016043,GO:0016462,GO:0016787,GO:0016817,GO:0016818,GO:0016887,GO:0017111,GO:0030983,GO:0032135,GO:0032300,GO:0032991,GO:…	-	ko:K08736	ko01524,ko03430,ko05200,ko05210,map01524,map03430,map05200,map05210	-	-	-	ko00000,ko00001,ko03400	-	-	-	MutS_I,MutS_II,MutS_III,MutS_IV,MutS_V
GWHPACFB000862	3641.EOY23173	1.19e-109	327.0	COG5147@1|root,KOG0048@2759|Eukaryota,37MZX@33090|Viridiplantae,3G9DU@35493|Streptophyta	35493|Streptophyta	K	transcription factor	-	GO:0000981,GO:0000988,GO:0000989,GO:0001067,GO:0001076,GO:0001101,GO:0001134,GO:0001135,GO:0003674,GO:0003676,GO:0003677,GO:0003700,GO:0005488,GO:0005575,GO:0005622,GO:0005623,GO:0005634,GO:0006355,GO:0006357,GO:0007154,GO:0007165,GO:0008150,GO:0009314,GO:0009416,GO:0009628,GO:0009639,GO:0009719,GO:0009725,GO:0009751,GO:0009889,GO:0009891,GO:0009893,GO:0009987,GO:0010017,GO:0010018,GO:0010033,GO:…	-	ko:K09422	-	-	-	-	ko00000,ko03000	-	-	-	Myb_DNA-binding
GWHPACFB000863	3983.cassava4.1_032740m	2.77e-67	211.0	29TJ0@1|root,2RXYN@2759|Eukaryota,37U5X@33090|Viridiplantae,3GXH7@35493|Streptophyta,4JG5U@91835|fabids	35493|Streptophyta	S	Remorin, N-terminal region	-	GO:0003674,GO:0005488,GO:0005575,GO:0005623,GO:0005886,GO:0007154,GO:0007267,GO:0008150,GO:0009987,GO:0016020,GO:0023052,GO:0030246,GO:0031406,GO:0033293,GO:0036094,GO:0043167,GO:0043168,GO:0043177,GO:0044464,GO:0048029,GO:0048032,GO:0071944	-	-	-	-	-	-	-	-	-	-	Remorin_C,Remorin_N
GWHPACFB000864	29730.Gorai.004G118600.1	9.57e-132	377.0	KOG1619@1|root,KOG1619@2759|Eukaryota,37K2I@33090|Viridiplantae,3G7R3@35493|Streptophyta	35493|Streptophyta	C	transmembrane ascorbate ferrireductase	-	GO:0003674,GO:0003824,GO:0005488,GO:0005515,GO:0005575,GO:0005622,GO:0005623,GO:0005737,GO:0005773,GO:0008150,GO:0008152,GO:0009507,GO:0009536,GO:0016491,GO:0019904,GO:0043226,GO:0043227,GO:0043229,GO:0043231,GO:0044424,GO:0044444,GO:0044464,GO:0055114	1.16.5.1	ko:K08360	-	-	-	-	ko00000,ko01000,ko02000	5.B.2.1	-	-	Cytochrom_B561
GWHPACFB000865	29760.VIT_16s0050g00110.t01	0.0	1334.0	28KM2@1|root,2QT2G@2759|Eukaryota,37NBM@33090|Viridiplantae,3GDUH@35493|Streptophyta	35493|Streptophyta	-	-	-	GO:0000003,GO:0000280,GO:0000712,GO:0005575,GO:0005911,GO:0006139,GO:0006259,GO:0006310,GO:0006725,GO:0006807,GO:0006996,GO:0007049,GO:0007059,GO:0007127,GO:0007131,GO:0008150,GO:0008152,GO:0009506,GO:0009987,GO:0016043,GO:0022402,GO:0022414,GO:0030054,GO:0034641,GO:0035825,GO:0043170,GO:0044237,GO:0044238,GO:0044260,GO:0045132,GO:0046483,GO:0048285,GO:0051304,GO:0051307,GO:0051321,GO:0055044,GO:…	-	-	-	-	-	-	-	-	-	-	-
GWHPACFB000866	4098.XP_009626657.1	4.13e-62	223.0	28MIQ@1|root,2QU29@2759|Eukaryota,37TDF@33090|Viridiplantae,3GCED@35493|Streptophyta,44JRM@71274|asterids	35493|Streptophyta	S	Low-temperature-induced 65 kDa	-	GO:0000302,GO:0001101,GO:0005575,GO:0005622,GO:0005623,GO:0005737,GO:0006950,GO:0006970,GO:0006972,GO:0006979,GO:0007154,GO:0007165,GO:0007275,GO:0007568,GO:0007623,GO:0008150,GO:0009266,GO:0009409,GO:0009414,GO:0009415,GO:0009605,GO:0009607,GO:0009608,GO:0009609,GO:0009611,GO:0009617,GO:0009628,GO:0009651,GO:0009719,GO:0009725,GO:0009737,GO:0009738,GO:0009743,GO:0009755,GO:0009987,GO:0010033,GO:…	-	-	-	-	-	-	-	-	-	-	CAP160
GWHPACFB000867	3880.AES81743	1.94e-78	260.0	COG0474@1|root,KOG0202@2759|Eukaryota,37JIJ@33090|Viridiplantae,3GDH0@35493|Streptophyta,4JKB3@91835|fabids	35493|Streptophyta	P	Belongs to the cation transport ATPase (P-type) (TC 3.A.3) family	-	GO:0003674,GO:0003824,GO:0005215,GO:0005388,GO:0005575,GO:0005622,GO:0005623,GO:0005737,GO:0005773,GO:0005774,GO:0005783,GO:0005789,GO:0005886,GO:0006810,GO:0006811,GO:0006812,GO:0006816,GO:0008150,GO:0008324,GO:0010035,GO:0010038,GO:0010042,GO:0012505,GO:0015075,GO:0015085,GO:0015318,GO:0015399,GO:0015405,GO:0015662,GO:0016020,GO:0016021,GO:0016462,GO:0016787,GO:0016817,GO:0016818,GO:0016887,GO:…	3.6.3.8	ko:K01537	-	-	-	-	ko00000,ko01000	3.A.3.2	-	-	Cation_ATPase,Cation_ATPase_C,Cation_ATPase_N,E1-E2_ATPase,Hydrolase,Hydrolase_3
GWHPACFB000868	3988.XP_002510785.1	3.26e-76	241.0	COG5082@1|root,KOG1735@1|root,KOG1735@2759|Eukaryota,KOG4400@2759|Eukaryota,37PYU@33090|Viridiplantae,3GE3D@35493|Streptophyta,4JN0E@91835|fabids	35493|Streptophyta	OZ	Actin depolymerisation factor/cofilin -like domains	-	-	-	ko:K05765,ko:K17578	ko04360,ko04666,ko04810,ko05133,map04360,map04666,map04810,map05133	-	-	-	ko00000,ko00001,ko01009,ko04131,ko04147,ko04812	-	-	-	Cofilin_ADF,zf-CCHC,zf-CCHC_4
GWHPACFB000869	981085.XP_010108340.1	2.56e-47	165.0	COG5082@1|root,KOG4400@2759|Eukaryota,37PYU@33090|Viridiplantae,3GE3D@35493|Streptophyta,4JE7Y@91835|fabids	35493|Streptophyta	O	Zinc knuckle	-	-	-	ko:K05765,ko:K17578	ko04360,ko04666,ko04810,ko05133,map04360,map04666,map04810,map05133	-	-	-	ko00000,ko00001,ko01009,ko04131,ko04147,ko04812	-	-	-	Cofilin_ADF,zf-CCHC,zf-CCHC_4
GWHPACFB000870	3750.XP_008374083.1	4.29e-81	259.0	COG1404@1|root,KOG1114@2759|Eukaryota,37J68@33090|Viridiplantae,3GDHM@35493|Streptophyta,4JJ1T@91835|fabids	35493|Streptophyta	O	Tripeptidyl-peptidase 2-like	TPP2	GO:0000209,GO:0003674,GO:0003824,GO:0004175,GO:0004177,GO:0005488,GO:0005515,GO:0005575,GO:0005622,GO:0005623,GO:0005634,GO:0005654,GO:0005737,GO:0005773,GO:0005774,GO:0005829,GO:0005840,GO:0006464,GO:0006508,GO:0006807,GO:0008150,GO:0008152,GO:0008233,GO:0008236,GO:0008238,GO:0008240,GO:0009507,GO:0009536,GO:0009987,GO:0016020,GO:0016567,GO:0016604,GO:0016787,GO:0017171,GO:0019538,GO:0022626,GO:…	3.4.14.10	ko:K01280	-	-	-	-	ko00000,ko01000,ko01002,ko03110	-	-	-	Peptidase_S8,TPPII
GWHPACFB000872	29760.VIT_16s0050g00620.t01	4.3e-271	749.0	KOG2088@1|root,KOG2088@2759|Eukaryota,37MF1@33090|Viridiplantae,3G9CW@35493|Streptophyta	35493|Streptophyta	IOT	calmodulin-binding heat-shock protein	-	-	-	-	-	-	-	-	-	-	-	-	Lipase3_N,Lipase_3
GWHPACFB000873	29760.VIT_16s0050g00630.t01	4.45e-140	405.0	KOG1591@1|root,KOG1591@2759|Eukaryota,37R3J@33090|Viridiplantae,3GFIJ@35493|Streptophyta	35493|Streptophyta	E	prolyl 4-hydroxylase	-	-	1.14.11.2	ko:K00472	ko00330,ko01100,map00330,map01100	-	R01252	RC00478	ko00000,ko00001,ko01000	-	-	-	2OG-FeII_Oxy_3,ShK
GWHPACFB000874	3641.EOY23230	1.51e-219	635.0	COG5059@1|root,KOG0239@2759|Eukaryota,37R6N@33090|Viridiplantae,3GEE4@35493|Streptophyta	35493|Streptophyta	Z	Belongs to the TRAFAC class myosin-kinesin ATPase superfamily. Kinesin family	-	GO:0000070,GO:0000278,GO:0000280,GO:0000775,GO:0000776,GO:0000819,GO:0002376,GO:0002478,GO:0002495,GO:0002504,GO:0003674,GO:0003676,GO:0003677,GO:0003774,GO:0003777,GO:0003824,GO:0005488,GO:0005575,GO:0005622,GO:0005623,GO:0005634,GO:0005654,GO:0005694,GO:0005737,GO:0005819,GO:0005829,GO:0005856,GO:0005871,GO:0005875,GO:0006810,GO:0006890,GO:0006928,GO:0006996,GO:0007017,GO:0007018,GO:0007049,GO:…	-	ko:K10403	ko04914,map04914	-	-	-	ko00000,ko00001,ko04812	-	-	-	HHH_3,Kinesin
GWHPACFB000875	29760.VIT_16s0050g00680.t01	4.24e-178	521.0	28IBT@1|root,2QUP5@2759|Eukaryota,37T18@33090|Viridiplantae,3GBGV@35493|Streptophyta	35493|Streptophyta	S	At3g49055-like	-	-	-	-	-	-	-	-	-	-	-	-	-
GWHPACFB000876	4098.XP_009589940.1	3.55e-99	296.0	28MKI@1|root,2QU47@2759|Eukaryota,37R50@33090|Viridiplantae,3GG2M@35493|Streptophyta,44GAZ@71274|asterids	35493|Streptophyta	-	-	-	-	-	-	-	-	-	-	-	-	-	-	-
GWHPACFB000877	29760.VIT_16s0050g00690.t01	5.01e-287	816.0	COG0515@1|root,2QZPS@2759|Eukaryota,37JNU@33090|Viridiplantae,3GFN6@35493|Streptophyta	35493|Streptophyta	T	U-box domain-containing protein	-	GO:0005575,GO:0005623,GO:0005886,GO:0016020,GO:0044464,GO:0071944	-	-	-	-	-	-	-	-	-	-	Pkinase,Pkinase_Tyr,U-box,Usp
GWHPACFB000878	29760.VIT_16s0050g00760.t01	3.1e-167	474.0	COG1028@1|root,KOG1208@2759|Eukaryota,37Q3T@33090|Viridiplantae,3GBAM@35493|Streptophyta	35493|Streptophyta	Q	Belongs to the short-chain dehydrogenases reductases (SDR) family	-	-	1.1.1.300	ko:K11153,ko:K19329	ko00830,ko01100,map00830,map01100	-	R08379,R08383	RC00649	ko00000,ko00001,ko01000	-	-	-	adh_short
GWHPACFB000879	4096.XP_009800795.1	4.94e-237	662.0	2CN7Y@1|root,2QUE6@2759|Eukaryota,37SDM@33090|Viridiplantae,3GC07@35493|Streptophyta,44GN9@71274|asterids	35493|Streptophyta	S	Transferase family	-	GO:0000902,GO:0000904,GO:0005575,GO:0005622,GO:0005623,GO:0005737,GO:0008150,GO:0008152,GO:0009058,GO:0009059,GO:0009653,GO:0009888,GO:0009987,GO:0010026,GO:0010090,GO:0010143,GO:0016043,GO:0030154,GO:0032502,GO:0032989,GO:0043170,GO:0044424,GO:0044464,GO:0048468,GO:0048856,GO:0048869,GO:0051179,GO:0071704,GO:0071840,GO:0090558,GO:0090626,GO:1901576	-	ko:K19747	-	-	-	-	ko00000,ko01000	-	-	-	Transferase
GWHPACFB000880	3983.cassava4.1_031968m	5.67e-73	234.0	COG0366@1|root,KOG0471@2759|Eukaryota,37PQW@33090|Viridiplantae,3G7YE@35493|Streptophyta,4JHAB@91835|fabids	35493|Streptophyta	G	Alpha-amylase C-terminal beta-sheet domain	-	-	3.2.1.1	ko:K01176	ko00500,ko01100,ko04973,map00500,map01100,map04973	-	R02108,R02112,R11262	-	ko00000,ko00001,ko01000	-	GH13	-	Alpha-amyl_C2,Alpha-amylase
GWHPACFB000881	3641.EOY23272	2.71e-150	444.0	28NQD@1|root,2QU17@2759|Eukaryota,37QHG@33090|Viridiplantae,3GF80@35493|Streptophyta	35493|Streptophyta	S	UPF0496 protein	-	-	-	-	-	-	-	-	-	-	-	-	DUF677
GWHPACFB000882	4098.XP_009612128.1	3.1e-71	225.0	2CGWI@1|root,2QUDH@2759|Eukaryota,37PNK@33090|Viridiplantae,3G85G@35493|Streptophyta,44CVA@71274|asterids	35493|Streptophyta	S	Protein kinase C conserved region 2 (CalB)	-	-	-	-	-	-	-	-	-	-	-	-	C2
GWHPACFB000883	2711.XP_006490652.1	1e-221	625.0	COG5505@1|root,2QQM4@2759|Eukaryota,37RG0@33090|Viridiplantae,3GC7K@35493|Streptophyta	35493|Streptophyta	S	Protein of unknown function (DUF819)	-	-	-	-	-	-	-	-	-	-	-	-	DUF819
GWHPACFB000884	225117.XP_009377545.1	1.24e-76	232.0	29A52@1|root,2RZNU@2759|Eukaryota,37UF9@33090|Viridiplantae,3GI7I@35493|Streptophyta,4JPX2@91835|fabids	35493|Streptophyta	A	RNA-binding protein	-	-	-	-	-	-	-	-	-	-	-	-	RRM_1
GWHPACFB000885	102107.XP_008234844.1	0.0	1093.0	COG0515@1|root,KOG1187@2759|Eukaryota,37S2V@33090|Viridiplantae,3G75K@35493|Streptophyta,4JEI0@91835|fabids	35493|Streptophyta	T	receptor-like protein kinase	-	GO:0005575,GO:0005623,GO:0005886,GO:0005911,GO:0009506,GO:0016020,GO:0030054,GO:0044464,GO:0055044,GO:0071944	-	-	-	-	-	-	-	-	-	-	Malectin_like,Pkinase_Tyr
GWHPACFB000886	29760.VIT_14s0068g00010.t01	1e-289	828.0	COG0515@1|root,KOG1187@2759|Eukaryota,37MGJ@33090|Viridiplantae,3G95Q@35493|Streptophyta	35493|Streptophyta	T	receptor-like protein kinase	-	GO:0000003,GO:0001558,GO:0003674,GO:0003824,GO:0004672,GO:0005575,GO:0005618,GO:0005623,GO:0005886,GO:0005911,GO:0006464,GO:0006468,GO:0006793,GO:0006796,GO:0006807,GO:0006950,GO:0006952,GO:0007275,GO:0008150,GO:0008152,GO:0009506,GO:0009605,GO:0009607,GO:0009620,GO:0009719,GO:0009723,GO:0009725,GO:0009741,GO:0009787,GO:0009788,GO:0009791,GO:0009856,GO:0009966,GO:0009968,GO:0009987,GO:0010033,GO:…	-	-	-	-	-	-	-	-	-	-	Malectin_like,Pkinase_Tyr
GWHPACFB000887	3694.POPTR_0017s13150.1	7.6e-165	494.0	COG0515@1|root,KOG1187@2759|Eukaryota,37MGJ@33090|Viridiplantae,3G95Q@35493|Streptophyta,4JVN6@91835|fabids	35493|Streptophyta	T	Carbohydrate-binding protein of the ER	-	GO:0000003,GO:0001558,GO:0003674,GO:0003824,GO:0004672,GO:0005575,GO:0005618,GO:0005623,GO:0005886,GO:0005911,GO:0006464,GO:0006468,GO:0006793,GO:0006796,GO:0006807,GO:0006950,GO:0006952,GO:0007275,GO:0008150,GO:0008152,GO:0009506,GO:0009605,GO:0009607,GO:0009620,GO:0009719,GO:0009723,GO:0009725,GO:0009741,GO:0009787,GO:0009788,GO:0009791,GO:0009856,GO:0009966,GO:0009968,GO:0009987,GO:0010033,GO:…	-	-	-	-	-	-	-	-	-	-	Malectin_like,Pkinase_Tyr
GWHPACFB000888	4432.XP_010260532.1	1.72e-89	285.0	28HSJ@1|root,2RC8Q@2759|Eukaryota,37T1N@33090|Viridiplantae,3GG53@35493|Streptophyta	35493|Streptophyta	-	-	-	-	-	-	-	-	-	-	-	-	-	-	Methyltransf_29
GWHPACFB000889	3641.EOY03769	4.23e-95	290.0	KOG0765@1|root,KOG0765@2759|Eukaryota,37QVJ@33090|Viridiplantae,3GCZA@35493|Streptophyta	35493|Streptophyta	C	Belongs to the mitochondrial carrier (TC 2.A.29) family	-	GO:0003674,GO:0005215,GO:0005575,GO:0005622,GO:0005623,GO:0005737,GO:0005739,GO:0005740,GO:0005741,GO:0005743,GO:0006810,GO:0006839,GO:0008150,GO:0016020,GO:0016021,GO:0019866,GO:0019867,GO:0022857,GO:0031090,GO:0031224,GO:0031300,GO:0031301,GO:0031306,GO:0031307,GO:0031966,GO:0031967,GO:0031968,GO:0031975,GO:0032592,GO:0043226,GO:0043227,GO:0043229,GO:0043231,GO:0044422,GO:0044424,GO:0044425,GO:…	-	ko:K15121	-	-	-	-	ko00000,ko02000	2.A.29	-	-	Mito_carr
GWHPACFB000890	225117.XP_009375524.1	6.69e-258	724.0	COG0773@1|root,2QPWX@2759|Eukaryota,37RCA@33090|Viridiplantae,3GF8P@35493|Streptophyta	35493|Streptophyta	M	Mur ligase family, catalytic domain	-	-	-	-	-	-	-	-	-	-	-	-	Mur_ligase,Mur_ligase_C,Mur_ligase_M
GWHPACFB000891	29730.Gorai.004G117300.1	4.02e-196	550.0	COG0489@1|root,KOG3022@2759|Eukaryota,37JKX@33090|Viridiplantae,3G8ZC@35493|Streptophyta	35493|Streptophyta	D	septum site-determining protein minD	-	GO:0003674,GO:0003824,GO:0005488,GO:0005515,GO:0005575,GO:0005622,GO:0005623,GO:0005737,GO:0006996,GO:0008150,GO:0009507,GO:0009526,GO:0009532,GO:0009536,GO:0009570,GO:0009657,GO:0009658,GO:0009941,GO:0009987,GO:0010020,GO:0016043,GO:0016462,GO:0016787,GO:0016817,GO:0016818,GO:0016887,GO:0017111,GO:0030899,GO:0031967,GO:0031975,GO:0042623,GO:0042802,GO:0042803,GO:0043226,GO:0043227,GO:0043229,GO:…	-	ko:K03609	-	-	-	-	ko00000,ko03036,ko04812	-	-	-	CbiA
GWHPACFB000892	4098.XP_009592100.1	4.27e-167	473.0	28K47@1|root,2QSIR@2759|Eukaryota,37NIT@33090|Viridiplantae,3GB4M@35493|Streptophyta,44MH5@71274|asterids	35493|Streptophyta	S	Belongs to the sterol desaturase family	-	GO:0006629,GO:0006720,GO:0006721,GO:0008150,GO:0008152,GO:0008299,GO:0008610,GO:0009058,GO:0009987,GO:0016108,GO:0016109,GO:0016114,GO:0016116,GO:0016117,GO:0016122,GO:0016123,GO:0042440,GO:0044237,GO:0044238,GO:0044249,GO:0044255,GO:0046148,GO:0071704,GO:1901576	1.14.15.24	ko:K15746	ko00906,ko01100,ko01110,map00906,map01100,map01110	M00372	R07530,R07558,R07559,R07561,R07562,R07568,R07569,R07570,R07572,R07851,R09747	RC00478,RC00704,RC02629	ko00000,ko00001,ko00002,ko01000	-	-	-	FA_hydroxylase
GWHPACFB000893	102107.XP_008234836.1	1.78e-156	447.0	COG3823@1|root,2QUQC@2759|Eukaryota,37NWP@33090|Viridiplantae,3GBE5@35493|Streptophyta,4JF7V@91835|fabids	35493|Streptophyta	O	Glutaminyl-peptide	-	GO:0003674,GO:0003824,GO:0005575,GO:0005623,GO:0005886,GO:0006464,GO:0006807,GO:0008150,GO:0008152,GO:0009987,GO:0016020,GO:0016603,GO:0016740,GO:0016746,GO:0016755,GO:0017186,GO:0018193,GO:0018199,GO:0019538,GO:0036211,GO:0043170,GO:0043412,GO:0044237,GO:0044238,GO:0044260,GO:0044267,GO:0044464,GO:0071704,GO:0071944,GO:0140096,GO:1901564	-	-	-	-	-	-	-	-	-	-	Glu_cyclase_2
GWHPACFB000894	40149.OMERI09G10870.1	0.0	1224.0	COG0326@1|root,KOG0019@2759|Eukaryota,37QS8@33090|Viridiplantae,3GC1U@35493|Streptophyta,3KT69@4447|Liliopsida,3I40T@38820|Poales	35493|Streptophyta	O	Heat shock protein	-	-	-	ko:K04079	ko04141,ko04151,ko04217,ko04612,ko04621,ko04626,ko04657,ko04659,ko04914,ko04915,ko05200,ko05215,ko05418,map04141,map04151,map04217,map04612,map04621,map04626,map04657,map04659,map04914,map04915,map05200,map05215,map05418	-	-	-	ko00000,ko00001,ko01009,ko03029,ko03051,ko03110,ko04131,ko04147	-	-	-	HATPase_c,HSP90
GWHPACFB000896	3656.XP_008445789.1	5.19e-163	503.0	COG2801@1|root,KOG0017@2759|Eukaryota,37THH@33090|Viridiplantae,3GG2K@35493|Streptophyta,4JTNV@91835|fabids	35493|Streptophyta	L	gag-polypeptide of LTR copia-type	-	-	-	-	-	-	-	-	-	-	-	-	DUF4219,RVT_2,Retrotran_gag_2,gag_pre-integrs,rve,zf-CCHC
GWHPACFB000897	3983.cassava4.1_018848m	1.2e-34	123.0	KOG1603@1|root,KOG1603@2759|Eukaryota,37U7U@33090|Viridiplantae,3GHYF@35493|Streptophyta,4JU51@91835|fabids	35493|Streptophyta	P	FK506-binding protein	-	-	-	-	-	-	-	-	-	-	-	-	HMA
GWHPACFB000898	29760.VIT_16s0050g01290.t01	1.35e-213	607.0	COG1253@1|root,KOG2118@2759|Eukaryota,37KG4@33090|Viridiplantae,3GBMQ@35493|Streptophyta	35493|Streptophyta	S	DUF21 domain-containing protein	-	-	-	ko:K16302	-	-	-	-	ko00000,ko02000	9.A.40.3	-	-	DUF21
GWHPACFB000899	29760.VIT_16s0050g01420.t01	2.84e-275	775.0	28JNI@1|root,2QS1Q@2759|Eukaryota,37IPT@33090|Viridiplantae,3G8XX@35493|Streptophyta	35493|Streptophyta	S	DNA-directed primase polymerase	-	-	-	-	-	-	-	-	-	-	-	-	Herpes_UL52
GWHPACFB000900	4113.PGSC0003DMT400074343	1.19e-157	451.0	COG2423@1|root,KOG3007@2759|Eukaryota,37NPE@33090|Viridiplantae,3GEFC@35493|Streptophyta,44E2J@71274|asterids	35493|Streptophyta	E	Ornithine cyclodeaminase/mu-crystallin family	-	GO:0002682,GO:0002684,GO:0002831,GO:0002833,GO:0003674,GO:0003824,GO:0005575,GO:0005622,GO:0005623,GO:0005737,GO:0008150,GO:0008152,GO:0009507,GO:0009536,GO:0010112,GO:0016491,GO:0016638,GO:0016639,GO:0031347,GO:0031349,GO:0032101,GO:0032103,GO:0043226,GO:0043227,GO:0043229,GO:0043231,GO:0043900,GO:0043902,GO:0044424,GO:0044444,GO:0044464,GO:0045088,GO:0045089,GO:0048518,GO:0048583,GO:0048584,GO:…	-	-	-	-	-	-	-	-	-	-	OCD_Mu_crystall
GWHPACFB000901	2711.XP_006490617.1	2.32e-249	703.0	28JZ1@1|root,2QSDF@2759|Eukaryota,37JTP@33090|Viridiplantae,3GESH@35493|Streptophyta	35493|Streptophyta	S	Tic22-like family	-	-	-	-	-	-	-	-	-	-	-	-	Tic22
GWHPACFB000902	4155.Migut.F00276.1.p	4.41e-50	179.0	28PFA@1|root,2QW38@2759|Eukaryota,37P6B@33090|Viridiplantae,3GGIY@35493|Streptophyta,44GN3@71274|asterids	35493|Streptophyta	K	WRKY transcription factor	WRKY22	GO:0003674,GO:0003700,GO:0006355,GO:0007275,GO:0007568,GO:0008150,GO:0009889,GO:0010033,GO:0010150,GO:0010200,GO:0010243,GO:0010468,GO:0010556,GO:0019219,GO:0019222,GO:0031323,GO:0031326,GO:0032501,GO:0032502,GO:0042221,GO:0042493,GO:0048366,GO:0048367,GO:0048731,GO:0048827,GO:0048856,GO:0050789,GO:0050794,GO:0050896,GO:0051171,GO:0051252,GO:0060255,GO:0065007,GO:0080090,GO:0090693,GO:0099402,GO:…	-	ko:K13425	ko04016,ko04626,map04016,map04626	-	-	-	ko00000,ko00001,ko03000	-	-	-	WRKY
GWHPACFB000903	29730.Gorai.007G013400.1	3.18e-58	183.0	KOG3365@1|root,KOG3365@2759|Eukaryota,37TSM@33090|Viridiplantae,3GCS6@35493|Streptophyta	35493|Streptophyta	C	NADH dehydrogenase (Ubiquinone) 1 alpha subcomplex subunit 5	-	GO:0005575,GO:0005622,GO:0005623,GO:0005737,GO:0005739,GO:0005740,GO:0005743,GO:0005746,GO:0005747,GO:0008150,GO:0008152,GO:0009507,GO:0009536,GO:0009853,GO:0009987,GO:0016020,GO:0019866,GO:0030964,GO:0031090,GO:0031966,GO:0031967,GO:0031975,GO:0032991,GO:0043094,GO:0043226,GO:0043227,GO:0043229,GO:0043231,GO:0044237,GO:0044422,GO:0044424,GO:0044425,GO:0044429,GO:0044444,GO:0044446,GO:0044455,GO:…	-	ko:K03949	ko00190,ko01100,ko04714,ko04723,ko04932,ko05010,ko05012,ko05016,map00190,map01100,map04714,map04723,map04932,map05010,map05012,map05016	M00146	-	-	ko00000,ko00001,ko00002	3.D.1.6	-	-	ETC_C1_NDUFA5
GWHPACFB000904	3988.XP_002513634.1	2.24e-96	283.0	KOG3365@1|root,KOG3365@2759|Eukaryota,37TSM@33090|Viridiplantae,3GCS6@35493|Streptophyta,4JDXE@91835|fabids	35493|Streptophyta	C	NADH dehydrogenase ubiquinone 1 alpha subcomplex subunit 5	-	GO:0005575,GO:0005622,GO:0005623,GO:0005737,GO:0005739,GO:0005740,GO:0005743,GO:0005746,GO:0005747,GO:0008150,GO:0008152,GO:0009507,GO:0009536,GO:0009853,GO:0009987,GO:0016020,GO:0019866,GO:0030964,GO:0031090,GO:0031966,GO:0031967,GO:0031975,GO:0032991,GO:0043094,GO:0043226,GO:0043227,GO:0043229,GO:0043231,GO:0044237,GO:0044422,GO:0044424,GO:0044425,GO:0044429,GO:0044444,GO:0044446,GO:0044455,GO:…	-	ko:K03949	ko00190,ko01100,ko04714,ko04723,ko04932,ko05010,ko05012,ko05016,map00190,map01100,map04714,map04723,map04932,map05010,map05012,map05016	M00146	-	-	ko00000,ko00001,ko00002	3.D.1.6	-	-	ETC_C1_NDUFA5
GWHPACFB000905	4113.PGSC0003DMT400053839	5.95e-187	528.0	COG0639@1|root,COG5091@1|root,KOG0376@2759|Eukaryota,KOG1309@2759|Eukaryota,37J4X@33090|Viridiplantae,3GGRU@35493|Streptophyta,44BZ4@71274|asterids	35493|Streptophyta	T	SGS domain	SGT1	GO:0005575,GO:0005622,GO:0005623,GO:0005634,GO:0005737,GO:0006950,GO:0006952,GO:0008150,GO:0009605,GO:0009607,GO:0009617,GO:0009620,GO:0042742,GO:0043207,GO:0043226,GO:0043227,GO:0043229,GO:0043231,GO:0044424,GO:0044464,GO:0050832,GO:0050896,GO:0051704,GO:0051707,GO:0098542	-	ko:K12795	ko04621,ko04626,map04621,map04626	-	-	-	ko00000,ko00001	-	-	-	CS,SGS,TPR_1,TPR_19,TPR_2,TPR_8
[truncated: 29,159 more rows]
